# Supplementary material for: Pattern blending enriches the diversity of animal colorations
Source: Sci Adv. 2020 Dec 2;6(49):eabb9107. doi: 10.1126/sciadv.abb9107 (PMC7710386; doi:10.1126/sciadv.abb9107)
Supplement: Data file S1 [file abb9107_Data_file_S1.xlsx]

## Sheet: A_FishPatterns_img
img_file	db	family	genus	species	Mono	Bltc	Sp_D	Sp_L	Maze	St_H	St_D	St_V	Sddl	Eyes	Area
75397AF.jpg	FishPix	Acanthoclinidae	Acanthoplesiops	Acanthoplesiops psilogaster	0	0	0	0	0	0	0	0	0	0	1
59663AF.jpg	FishPix	Acanthoclinidae	Belonepterygion	Belonepterygion fasciolatum	0	0	0	0	0	0	0	1	0	0	0
76126AF.jpg	FishPix	Acanthuridae	Acanthurus	Acanthurus achilles	0	0	0	0	0	0	0	0	0	1	1
Acalb_u2.jpg	FishBase	Acanthuridae	Acanthurus	Acanthurus albipectoralis	1	0	0	0	0	0	0	0	0	0	0
Acaur_u0.jpg	FishBase	Acanthuridae	Acanthurus	Acanthurus auranticavus	1	0	0	0	0	0	0	0	0	0	0
Acbah_j1.jpg	FishBase	Acanthuridae	Acanthurus	Acanthurus bahianus	0	0	0	0	1	0	0	0	0	0	0
Acbah_u3.jpg	FishBase	Acanthuridae	Acanthurus	Acanthurus bahianus	1	0	0	0	0	0	0	0	0	0	0
Acbar_u0.jpg	FishBase	Acanthuridae	Acanthurus	Acanthurus bariene	0	0	0	0	1	0	0	0	0	0	0
5244AF.jpg	FishPix	Acanthuridae	Acanthurus	Acanthurus bariene	0	0	0	0	1	0	0	0	0	0	0
Acblo_u0.jpg	FishBase	Acanthuridae	Acanthurus	Acanthurus blochii	0	0	0	0	1	0	0	0	0	0	0
89485AF.jpg	FishPix	Acanthuridae	Acanthurus	Acanthurus blockii	0	0	0	0	1	0	0	0	0	0	0
Acchi_u1.jpg	FishBase	Acanthuridae	Acanthurus	Acanthurus chirurgus	0	0	0	0	0	0	0	1	0	0	0
25640AF.jpg	FishPix	Acanthuridae	Acanthurus	Acanthurus coeruleus	0	0	0	0	0	1	0	0	0	0	0
5510AF.jpg	FishPix	Acanthuridae	Acanthurus	Acanthurus coeruleus	0	0	0	0	0	1	0	0	0	0	0
Acdus_u1.jpg	FishBase	Acanthuridae	Acanthurus	Acanthurus dussumieri	0	0	0	0	1	0	0	0	0	0	0
11964AF.jpg	FishPix	Acanthuridae	Acanthurus	Acanthurus dussumieri	0	0	0	0	1	0	0	0	0	0	0
Acfow_u0.jpg	FishBase	Acanthuridae	Acanthurus	Acanthurus fowleri	0	0	0	0	1	0	0	0	0	0	0
Acgah_u1.jpg	FishBase	Acanthuridae	Acanthurus	Acanthurus gahhm	1	0	0	0	0	0	0	0	0	0	0
Acgra_u4.jpg	FishBase	Acanthuridae	Acanthurus	Acanthurus grammoptilus	0	0	0	0	1	0	0	0	0	0	0
72342AF.jpg	FishPix	Acanthuridae	Acanthurus	Acanthurus guttatus	0	0	0	1	0	0	0	1	0	0	0
72630AF.jpg	FishPix	Acanthuridae	Acanthurus	Acanthurus japonicus	0	0	0	0	0	0	0	0	0	0	1
Acleu_u0.jpg	FishBase	Acanthuridae	Acanthurus	Acanthurus leucocheilus	1	0	0	0	0	0	0	0	0	0	0
72339AF.jpg	FishPix	Acanthuridae	Acanthurus	Acanthurus leucopareius	0	0	0	0	0	0	1	0	0	0	0
Acleu_u3.jpg	FishBase	Acanthuridae	Acanthurus	Acanthurus leucosternon	0	0	0	0	0	0	0	0	0	0	1
15759AF.jpg	FishPix	Acanthuridae	Acanthurus	Acanthurus lineatus	0	0	0	0	0	1	0	0	0	0	0
77616AF.jpg	FishPix	Acanthuridae	Acanthurus	Acanthurus maculiceps	0	0	0	1	0	1	0	0	0	0	0
25645AF.jpg	FishPix	Acanthuridae	Acanthurus	Acanthurus mata	0	0	0	0	0	1	0	0	0	0	0
Acmon_u4.jpg	FishBase	Acanthuridae	Acanthurus	Acanthurus monroviae	0	0	0	0	1	0	0	0	0	0	0
140761AF.jpg	FishPix	Acanthuridae	Acanthurus	Acanthurus nigricans	0	0	0	0	0	0	0	0	0	0	1
33549AF.jpg	FishPix	Acanthuridae	Acanthurus	Acanthurus nigricauda	1	0	0	0	0	0	0	0	0	0	0
17513AF.jpg	FishPix	Acanthuridae	Acanthurus	Acanthurus nigrofuscus	1	0	0	0	0	0	0	0	0	0	0
Acnig_ud.jpg	FishBase	Acanthuridae	Acanthurus	Acanthurus nigroris	0	0	0	0	1	0	0	0	0	0	0
Acnub_u0.jpg	FishBase	Acanthuridae	Acanthurus	Acanthurus nubilus	0	0	1	0	0	1	0	0	0	0	0
141639AF.jpg	FishPix	Acanthuridae	Acanthurus	Acanthurus olivaceus	0	0	0	0	0	0	0	0	0	1	1
Acpol_u2.jpg	FishBase	Acanthuridae	Acanthurus	Acanthurus polyzona	0	0	0	0	0	0	0	1	0	0	0
Acpyr_u2.jpg	FishBase	Acanthuridae	Acanthurus	Acanthurus pyroferus	0	0	0	0	0	0	0	0	0	0	1
15200AF.jpg	FishPix	Acanthuridae	Acanthurus	Acanthurus pyroferus	0	0	0	0	0	0	0	0	0	0	1
Acran_u0.jpg	FishBase	Acanthuridae	Acanthurus	Acanthurus randalli	0	0	0	0	1	0	0	0	0	0	0
Acoli_u4.jpg	FishBase	Acanthuridae	Acanthurus	Acanthurus reversus	1	0	0	0	0	0	0	0	0	0	0
Acsoh_u0.jpg	FishBase	Acanthuridae	Acanthurus	Acanthurus sohal	0	0	0	0	1	1	0	0	0	0	0
Acten_u2.jpg	FishBase	Acanthuridae	Acanthurus	Acanthurus tennentii	1	0	0	0	0	0	0	0	0	0	0
140520AF.jpg	FishPix	Acanthuridae	Acanthurus	Acanthurus thompsoni	1	0	0	0	0	0	0	0	0	0	0
107257AF.jpg	FishPix	Acanthuridae	Acanthurus	Acanthurus triostegus	0	0	0	0	0	0	0	1	0	0	0
Actri_j0.jpg	FishBase	Acanthuridae	Acanthurus	Acanthurus tristis	0	0	0	0	0	0	0	1	0	0	0
28060AF.jpg	FishPix	Acanthuridae	Acanthurus	Acanthurus xanthopterus	1	0	0	0	0	0	0	0	0	0	0
71380AF.jpg	FishPix	Acanthuridae	Ctenochaetus	Ctenochaetus binotatus	0	0	0	1	0	1	0	0	0	0	0
140096AF.jpg	FishPix	Acanthuridae	Ctenochaetus	Ctenochaetus cyanocheilus	0	0	0	1	0	1	0	0	0	0	0
Ctfla_u0.jpg	FishBase	Acanthuridae	Ctenochaetus	Ctenochaetus flavicauda	0	0	0	1	0	1	0	0	0	0	0
55147AF.jpg	FishPix	Acanthuridae	Ctenochaetus	Ctenochaetus hawaiiensis	0	0	0	0	1	0	1	0	0	0	0
Ctmar_u0.jpg	FishBase	Acanthuridae	Ctenochaetus	Ctenochaetus marginatus	0	0	0	1	1	0	0	0	0	0	0
Ctmar_u1.jpg	FishBase	Acanthuridae	Ctenochaetus	Ctenochaetus marginatus	0	0	0	1	0	0	0	0	0	0	0
25649AF.jpg	FishPix	Acanthuridae	Ctenochaetus	Ctenochaetus striatus	0	0	0	1	0	1	0	0	0	0	0
59910AF.jpg	FishPix	Acanthuridae	Ctenochaetus	Ctenochaetus strigosus	0	0	0	1	1	1	0	0	0	0	0
Cttom_u1.jpg	FishBase	Acanthuridae	Ctenochaetus	Ctenochaetus tominiensis	1	0	0	0	0	0	0	0	0	0	0
Cttru_u0.jpg	FishBase	Acanthuridae	Ctenochaetus	Ctenochaetus truncatus	0	0	0	1	0	0	0	0	0	0	0
Naann_u2.jpg	FishBase	Acanthuridae	Naso	Naso annulatus	1	0	0	0	0	0	0	0	0	0	0
71353AF.jpg	FishPix	Acanthuridae	Naso	Naso annulatus	1	0	0	0	0	0	0	0	0	0	0
Nabra_u4.jpg	FishBase	Acanthuridae	Naso	Naso brachycentron	1	0	0	0	0	0	0	0	0	0	0
12733AF.jpg	FishPix	Acanthuridae	Naso	Naso brevirostris	0	0	1	0	0	0	0	0	0	0	0
Nacae_u1.jpg	FishBase	Acanthuridae	Naso	Naso caeruleacauda	1	0	0	0	0	0	0	0	0	0	0
Nacae_u2.jpg	FishBase	Acanthuridae	Naso	Naso caesius	0	1	0	0	0	0	0	0	0	0	0
141107AF.jpg	FishPix	Acanthuridae	Naso	Naso elegans	0	0	0	0	0	0	0	0	0	1	1
Nafag_u0.jpg	FishBase	Acanthuridae	Naso	Naso fageni	1	0	0	0	0	0	0	0	0	0	0
25795AF.jpg	FishPix	Acanthuridae	Naso	Naso hexacanthus	1	0	0	0	0	0	0	0	0	0	0
25641AF.jpg	FishPix	Acanthuridae	Naso	Naso lituratus	0	0	0	0	0	0	0	0	0	1	1
Nalop_u2.jpg	FishBase	Acanthuridae	Naso	Naso lopezi	0	0	1	0	0	0	0	0	0	0	0
Namac_u1.jpg	FishBase	Acanthuridae	Naso	Naso maculatus	0	0	1	0	1	0	0	0	0	0	0
31307AF.jpg	FishPix	Acanthuridae	Naso	Naso maculatus	0	0	1	0	1	0	0	0	0	0	0
48481AF.jpg	FishPix	Acanthuridae	Naso	Naso mcdadei	1	0	0	0	0	0	0	0	0	0	0
36528AF.jpg	FishPix	Acanthuridae	Naso	Naso minor	1	0	0	0	0	0	0	0	0	0	0
Naret_u2.jpg	FishBase	Acanthuridae	Naso	Naso reticulatus	0	0	0	0	1	0	0	0	0	0	0
Nater_u0.jpg	FishBase	Acanthuridae	Naso	Naso tergus	1	0	0	0	0	0	0	0	0	0	0
17051AF.jpg	FishPix	Acanthuridae	Naso	Naso thynnoides	0	0	0	0	0	0	0	1	0	0	0
68166AF.jpg	FishPix	Acanthuridae	Naso	Naso tonganus	0	0	1	0	0	0	0	0	0	0	0
Natub_u0.jpg	FishBase	Acanthuridae	Naso	Naso tuberosus	0	0	0	0	1	0	0	0	0	0	0
36074AF.jpg	FishPix	Acanthuridae	Naso	Naso unicornis	1	0	0	0	0	0	0	0	0	0	0
Navla_u8.jpg	FishBase	Acanthuridae	Naso	Naso vlamingii	0	0	1	0	0	0	0	0	0	0	0
13267AF.jpg	FishPix	Acanthuridae	Naso	Naso vlamingii	0	0	0	1	0	0	0	1	0	0	0
29879AF.jpg	FishPix	Acanthuridae	Naso	Naso vlamingii	0	0	1	0	0	0	0	1	0	0	0
23416AF.jpg	FishPix	Acanthuridae	Paracanthurus	Paracanthurus hepatus	0	0	0	0	0	0	0	0	0	0	1
Prbia_u4.jpg	FishBase	Acanthuridae	Prionurus	Prionurus biafraensis	0	0	1	0	0	0	1	0	0	0	0
Prchr_u1.jpg	FishBase	Acanthuridae	Prionurus	Prionurus chrysurus	0	0	0	0	0	0	0	1	0	0	0
Prlat_u2.jpg	FishBase	Acanthuridae	Prionurus	Prionurus laticlavius	0	0	1	0	0	0	1	0	0	0	0
Prlat_u4.jpg	FishBase	Acanthuridae	Prionurus	Prionurus laticlavius	0	0	1	0	0	0	1	0	0	0	0
Prmac_u0.jpg	FishBase	Acanthuridae	Prionurus	Prionurus maculatus	0	0	0	1	0	0	0	1	0	0	0
Prmic_u0.jpg	FishBase	Acanthuridae	Prionurus	Prionurus microlepidotus	0	0	0	0	0	0	0	1	0	0	0
Prpun_u1.jpg	FishBase	Acanthuridae	Prionurus	Prionurus punctatus	0	0	1	0	0	0	1	0	0	0	0
108551AF.jpg	FishPix	Acanthuridae	Prionurus	Prionurus scalprum	0	0	0	0	0	0	0	1	0	0	0
24032AF.jpg	FishPix	Acanthuridae	Prionurus	Prionurus scalprum	0	0	0	0	0	0	0	1	0	0	0
Zedes_u2.jpg	FishBase	Acanthuridae	Zebrasoma	Zebrasoma desjardinii	0	0	0	1	0	0	0	1	0	0	0
141113AF.jpg	FishPix	Acanthuridae	Zebrasoma	Zebrasoma desjardinii	0	0	0	1	0	0	0	1	0	0	0
140014AF.jpg	FishPix	Acanthuridae	Zebrasoma	Zebrasoma flavescens	1	0	0	0	0	0	0	0	0	0	0
Zegem_u0.jpg	FishBase	Acanthuridae	Zebrasoma	Zebrasoma gemmatum	0	0	0	1	0	0	0	0	0	0	0
Zeros_u0.jpg	FishBase	Acanthuridae	Zebrasoma	Zebrasoma rostratum	1	0	0	0	0	0	0	0	0	0	0
Zesco_u1.jpg	FishBase	Acanthuridae	Zebrasoma	Zebrasoma scopas	0	0	0	1	0	1	0	0	0	0	0
12350AF.jpg	FishPix	Acanthuridae	Zebrasoma	Zebrasoma scopas	0	0	0	1	0	1	0	0	0	0	0
72461AF.jpg	FishPix	Acanthuridae	Zebrasoma	Zebrasoma scopas	0	0	0	1	0	0	0	1	0	0	0
141646AF.jpg	FishPix	Acanthuridae	Zebrasoma	Zebrasoma veliferum	0	0	0	1	0	0	0	1	0	0	0
Zexan_u0.jpg	FishBase	Acanthuridae	Zebrasoma	Zebrasoma xanthurum	0	0	1	0	0	0	0	1	0	0	0
Zexan_u1.jpg	FishBase	Acanthuridae	Zebrasoma	Zebrasoma xanthurum	0	0	1	0	0	0	0	0	0	0	0
Zexan_u4.jpg	FishBase	Acanthuridae	Zebrasoma	Zebrasoma xanthurum	0	0	1	0	0	0	0	0	0	0	0
85192AF.jpg	FishPix	Acanthuridae	Zebrasoma	Zebrasoma xanthurum	0	0	0	0	1	1	0	0	0	0	0
Acalt_u0.jpg	FishBase	Acestrorhynchidae	Acestrorhynchus	Acestrorhynchus altus	0	0	0	0	0	0	0	0	0	1	0
Acbri_u0.jpg	FishBase	Acestrorhynchidae	Acestrorhynchus	Acestrorhynchus britskii	1	0	0	0	0	0	0	0	0	0	0
Acfal_j0.jpg	FishBase	Acestrorhynchidae	Acestrorhynchus	Acestrorhynchus falcatus	1	0	0	0	0	0	0	0	0	0	0
Acfal_u0.jpg	FishBase	Acestrorhynchidae	Acestrorhynchus	Acestrorhynchus falcirostris	1	0	0	0	0	0	0	0	0	0	0
Aclac_u1.jpg	FishBase	Acestrorhynchidae	Acestrorhynchus	Acestrorhynchus lacustris	0	0	0	0	0	0	0	0	0	1	0
Acmic_u0.jpg	FishBase	Acestrorhynchidae	Acestrorhynchus	Acestrorhynchus microlepis	1	0	0	0	0	0	0	0	0	0	0
Acmin_u0.jpg	FishBase	Acestrorhynchidae	Acestrorhynchus	Acestrorhynchus minimus	0	0	0	0	0	0	0	0	0	1	0
Acnas_u1.jpg	FishBase	Acestrorhynchidae	Acestrorhynchus	Acestrorhynchus nasutus	0	0	0	0	0	1	0	0	0	0	0
Acpan_u0.jpg	FishBase	Acestrorhynchidae	Acestrorhynchus	Acestrorhynchus pantaneiro	0	0	0	0	0	0	0	0	0	1	0
Giala_u0.jpg	FishBase	Acestrorhynchidae	Gilbertolus	Gilbertolus alatus	0	1	0	0	0	0	0	0	0	0	0
Gimar_u0.jpg	FishBase	Acestrorhynchidae	Gilbertolus	Gilbertolus maracaiboensis	0	1	0	0	0	0	0	0	0	0	0
Gnste_f0.jpg	FishBase	Acestrorhynchidae	Gnathocharax	Gnathocharax steindachneri	1	0	0	0	0	0	0	0	0	0	0
Helep_u6.jpg	FishBase	Acestrorhynchidae	Heterocharax	Heterocharax leptogrammus	0	0	0	0	0	1	0	0	0	0	0
Hemac_f0.jpg	FishBase	Acestrorhynchidae	Heterocharax	Heterocharax macrolepis	0	0	0	0	0	1	0	0	0	0	0
Hevir_m0.jpg	FishBase	Acestrorhynchidae	Heterocharax	Heterocharax virgulatus	0	0	0	0	0	1	0	0	0	0	0
Hogoe_u0.jpg	FishBase	Acestrorhynchidae	Hoplocharax	Hoplocharax goethei	0	0	0	0	0	1	0	0	0	0	0
Loili_m0.jpg	FishBase	Acestrorhynchidae	Lonchogenys	Lonchogenys ilisha	1	0	0	0	0	0	0	0	0	0	0
Acach_u4.jpg	FishBase	Achiridae	Achirus	Achirus achirus	0	1	0	0	0	0	0	1	0	0	0
Acdec_u0.jpg	FishBase	Achiridae	Achirus	Achirus declivis	0	0	0	0	0	0	0	1	0	0	0
Acklu_u0.jpg	FishBase	Achiridae	Achirus	Achirus klunzingeri	0	1	0	0	0	0	0	0	0	0	0
Aclin_ua.jpg	FishBase	Achiridae	Achirus	Achirus lineatus	0	0	1	0	0	0	0	1	0	0	0
Acmaz_u0.jpg	FishBase	Achiridae	Achirus	Achirus mazatlanus	0	0	0	0	0	0	0	1	0	0	0
Acnov_u0.jpg	FishBase	Achiridae	Achirus	Achirus novoae	0	1	0	0	0	0	0	1	0	0	0
Acscu_u0.jpg	FishBase	Achiridae	Achirus	Achirus scutum	0	0	0	0	1	0	0	0	0	0	0
Acscu_u1.jpg	FishBase	Achiridae	Achirus	Achirus scutum	0	0	0	0	1	0	0	1	0	0	0
Sofin_u0.jpg	FishBase	Achiridae	Apionichthys	Apionichthys finis	0	1	0	0	0	0	0	0	0	0	0
Apnat_u3.jpg	FishBase	Achiridae	Apionichthys	Apionichthys nattereri	1	0	0	0	0	0	0	0	0	0	0
Cagra_u0.jpg	FishBase	Achiridae	Catathyridium	Catathyridium grandirivi	1	0	0	0	0	0	0	0	0	0	0
Cajen_u0.jpg	FishBase	Achiridae	Catathyridium	Catathyridium jenynsii	0	1	0	0	0	0	0	1	0	0	0
Gymel_u5.jpg	FishBase	Achiridae	Gymnachirus	Gymnachirus melas	0	0	0	0	0	0	0	1	0	0	0
Gynud_u6.jpg	FishBase	Achiridae	Gymnachirus	Gymnachirus nudus	0	0	0	0	0	0	0	1	0	0	0
Gytex_u0.jpg	FishBase	Achiridae	Gymnachirus	Gymnachirus texae	0	0	0	0	0	0	0	1	0	0	0
Hymen_u0.jpg	FishBase	Achiridae	Hypoclinemus	Hypoclinemus mentalis	0	1	0	0	0	0	0	0	0	0	0
Trfim_u0.jpg	FishBase	Achiridae	Trinectes	Trinectes fimbriatus	0	0	0	1	0	0	0	0	0	0	0
Trfon_u0.jpg	FishBase	Achiridae	Trinectes	Trinectes fonsecensis	0	0	0	0	0	0	0	1	0	0	0
Trmac_uc.jpg	FishBase	Achiridae	Trinectes	Trinectes maculatus	0	0	0	0	0	0	0	1	0	0	0
Trmic_u4.jpg	FishBase	Achiridae	Trinectes	Trinectes microphthalmus	0	0	0	0	1	0	0	0	0	0	0
Trpau_u2.jpg	FishBase	Achiridae	Trinectes	Trinectes paulistanus	0	1	0	0	0	0	0	1	0	0	0
Trxan_u0.jpg	FishBase	Achiridae	Trinectes	Trinectes xanthurus	0	1	0	0	0	0	0	1	0	0	0
Mamac_u4.jpg	FishBase	Achiropsettidae	Mancopsetta	Mancopsetta maculata	1	0	0	0	0	0	0	0	0	0	0
55646AF.jpg	FishPix	Acipenseridae	Acipenser	Acipenser baerii	1	0	0	0	0	0	0	0	0	0	0
Acbre_u0.jpg	FishBase	Acipenseridae	Acipenser	Acipenser brevirostrum	0	0	0	1	0	0	0	0	0	0	0
Acdab_u2.jpg	FishBase	Acipenseridae	Acipenser	Acipenser dabryanus	0	0	0	0	0	1	0	0	0	0	0
Acful_u0.jpg	FishBase	Acipenseridae	Acipenser	Acipenser fulvescens	1	0	0	0	0	0	0	0	0	0	0
Acgue_ua.jpg	FishBase	Acipenseridae	Acipenser	Acipenser gueldenstaedtii	0	0	0	1	0	0	0	0	0	0	0
Acmed_u0.jpg	FishBase	Acipenseridae	Acipenser	Acipenser medirostris	0	0	0	1	0	1	0	0	0	0	0
Acnac_u0.jpg	FishBase	Acipenseridae	Acipenser	Acipenser naccarii	0	0	0	1	0	0	0	0	0	0	0
Acnud_u2.jpg	FishBase	Acipenseridae	Acipenser	Acipenser nudiventris	0	0	0	0	0	1	0	0	0	0	0
Acoxy_j0.jpg	FishBase	Acipenseridae	Acipenser	Acipenser oxyrinchus	0	0	0	1	0	0	0	0	0	0	0
Acper_u1.jpg	FishBase	Acipenseridae	Acipenser	Acipenser persicus	0	0	0	1	0	1	0	0	0	0	0
Acrut_u2.jpg	FishBase	Acipenseridae	Acipenser	Acipenser ruthenus	0	0	0	0	0	1	0	0	0	0	0
Acsch_u2.jpg	FishBase	Acipenseridae	Acipenser	Acipenser schrenckii	0	0	0	0	0	1	0	0	0	0	0
Acsin_u1.jpg	FishBase	Acipenseridae	Acipenser	Acipenser sinensis	0	0	0	1	0	0	0	0	0	0	0
Acste_ua.jpg	FishBase	Acipenseridae	Acipenser	Acipenser stellatus	0	0	0	1	0	0	0	0	0	0	0
Acstu_u1.jpg	FishBase	Acipenseridae	Acipenser	Acipenser sturio	0	0	0	1	0	1	0	0	0	0	0
Actra_u3.jpg	FishBase	Acipenseridae	Acipenser	Acipenser transmontanus	0	0	0	1	0	0	0	0	0	0	0
Hudau_u1.jpg	FishBase	Acipenseridae	Huso	Huso dauricus	0	0	0	1	0	0	0	0	0	0	0
Huhus_u6.jpg	FishBase	Acipenseridae	Huso	Huso huso	0	0	0	1	0	0	0	0	0	0	0
Psher_f0.jpg	FishBase	Acipenseridae	Pseudoscaphirhynchus	Pseudoscaphirhynchus hermanni	0	0	0	1	0	0	0	0	0	0	0
Pskau_u1.jpg	FishBase	Acipenseridae	Pseudoscaphirhynchus	Pseudoscaphirhynchus kaufmanni	1	0	0	0	0	0	0	0	0	0	0
Scalb_u2.jpg	FishBase	Acipenseridae	Scaphirhynchus	Scaphirhynchus albus	1	0	0	0	0	0	0	0	0	0	0
Scpla_u0.jpg	FishBase	Acipenseridae	Scaphirhynchus	Scaphirhynchus platorynchus	1	0	0	0	0	0	0	0	0	0	0
Scsut_u0.jpg	FishBase	Acipenseridae	Scaphirhynchus	Scaphirhynchus suttkusi	1	0	0	0	0	0	0	0	0	0	0
Acarg_f0.jpg	FishBase	Acropomatidae	Acropoma	Acropoma argentistigma	1	0	0	0	0	0	0	0	0	0	0
Acboh_u0.jpg	FishBase	Acropomatidae	Acropoma	Acropoma boholensis	0	0	0	0	0	0	0	1	0	0	0
Achan_u0.jpg	FishBase	Acropomatidae	Acropoma	Acropoma hanedai	1	0	0	0	0	0	0	0	0	0	0
48805AF.jpg	FishPix	Acropomatidae	Acropoma	Acropoma japonicum	1	0	0	0	0	0	0	0	0	0	0
Aclec_u0.jpg	FishBase	Acropomatidae	Acropoma	Acropoma lecorneti	1	0	0	0	0	0	0	0	0	0	0
Apano_u0.gif	FishBase	Acropomatidae	Apogonops	Apogonops anomalus	1	0	0	0	0	0	0	0	0	0	0
Sytri_u0.jpg	FishBase	Acropomatidae	Caraibops	Caraibops trispinosus	1	0	0	0	0	0	0	0	0	0	0
44112AF.jpg	FishPix	Acropomatidae	Doederleinia	Doederleinia berycoides	1	0	0	0	0	0	0	0	0	0	0
Mabar_u0.jpg	FishBase	Acropomatidae	Malakichthys	Malakichthys barbatus	1	0	0	0	0	0	0	0	0	0	0
86914AF.jpg	FishPix	Acropomatidae	Malakichthys	Malakichthys elegans	1	0	0	0	0	0	0	0	0	0	0
49344AF.jpg	FishPix	Acropomatidae	Malakichthys	Malakichthys griseus	1	0	0	0	0	0	0	0	0	0	0
Malev_u0.jpg	FishBase	Acropomatidae	Malakichthys	Malakichthys levis	1	0	0	0	0	0	0	0	0	0	0
Mamoc_u0.jpg	FishBase	Acropomatidae	Malakichthys	Malakichthys mochizuki	1	0	0	0	0	0	0	0	0	0	0
Masim_u0.jpg	FishBase	Acropomatidae	Malakichthys	Malakichthys similis	1	0	0	0	0	0	0	0	0	0	0
Mawak_u0.jpg	FishBase	Acropomatidae	Malakichthys	Malakichthys wakiyae	1	0	0	0	0	0	0	0	0	0	0
Neatl_u1.jpg	FishBase	Acropomatidae	Neoscombrops	Neoscombrops atlanticus	1	0	0	0	0	0	0	0	0	0	0
Nepac_f0.jpg	FishBase	Acropomatidae	Neoscombrops	Neoscombrops pacificus	1	0	0	0	0	0	0	0	0	0	0
Syphi_u1.jpg	FishBase	Acropomatidae	Parascombrops	Parascombrops philippinensis	1	0	0	0	0	0	0	0	0	0	0
Syser_u1.jpg	FishBase	Acropomatidae	Parascombrops	Parascombrops serratospinosus	1	0	0	0	0	0	0	0	0	0	0
Syspi_u2.jpg	FishBase	Acropomatidae	Parascombrops	Parascombrops spinosus	1	0	0	0	0	0	0	0	0	0	0
47326AF.jpg	FishPix	Acropomatidae	Stereolepis	Stereolepis doederleini	0	0	0	0	0	1	0	0	0	0	0
Sybel_u1.jpg	FishBase	Acropomatidae	Synagrops	Synagrops bellus	0	1	0	0	0	0	0	0	0	0	0
51122AF.jpg	FishPix	Acropomatidae	Synagrops	Synagrops japonicus	0	1	0	0	0	0	0	0	0	0	0
59736AF.jpg	FishPix	Acropomatidae	Synagrops	Synagrops serratospinosus	1	1	0	0	0	0	0	0	0	0	0
51121AF.jpg	FishPix	Acropomatidae	Verilus	Verilus pacificus	0	1	0	0	0	0	0	0	0	0	0
Vesor_m0.jpg	FishBase	Acropomatidae	Verilus	Verilus sordidus	1	0	0	0	0	0	0	0	0	0	0
Adkru_m0.gif	FishBase	Adrianichthyidae	Adrianichthys	Adrianichthys kruyti	1	0	0	0	0	0	0	0	0	0	0
Xeoop_f0.jpg	FishBase	Adrianichthyidae	Adrianichthys	Adrianichthys oophorus	1	0	0	0	0	0	0	0	0	0	0
Adpop_m0.gif	FishBase	Adrianichthyidae	Adrianichthys	Adrianichthys poptae	1	0	0	0	0	0	0	0	0	0	0
Adros_f0.gif	FishBase	Adrianichthyidae	Adrianichthys	Adrianichthys roseni	1	0	0	0	0	0	0	0	0	0	0
Orbon_m0.gif	FishBase	Adrianichthyidae	Oryzias	Oryzias bonneorum	1	0	0	0	0	0	0	1	0	0	0
Orcar_m0.gif	FishBase	Adrianichthyidae	Oryzias	Oryzias carnaticus	1	0	0	0	0	0	0	0	0	0	0
Orcel_m0.gif	FishBase	Adrianichthyidae	Oryzias	Oryzias celebensis	0	1	0	0	0	1	0	0	0	0	0
Orcur_u0.jpg	FishBase	Adrianichthyidae	Oryzias	Oryzias curvinotus	1	0	0	0	0	0	0	0	0	0	0
Ordan_f0.jpg	FishBase	Adrianichthyidae	Oryzias	Oryzias dancena	1	0	0	0	0	0	0	0	0	0	0
Orhau_f0.gif	FishBase	Adrianichthyidae	Oryzias	Oryzias haugiangensis	1	0	0	0	0	0	0	0	0	0	0
Orhub_m0.gif	FishBase	Adrianichthyidae	Oryzias	Oryzias hubbsi	1	0	0	0	0	0	0	0	0	0	0
Orjav_u0.jpg	FishBase	Adrianichthyidae	Oryzias	Oryzias javanicus	1	0	0	0	0	0	0	0	0	0	0
106952AF.jpg	FishPix	Adrianichthyidae	Oryzias	Oryzias latipes	1	0	0	0	0	0	0	0	0	0	0
Orluz_m0.gif	FishBase	Adrianichthyidae	Oryzias	Oryzias luzonensis	1	0	0	0	0	0	0	0	0	0	0
Ormar_m0.gif	FishBase	Adrianichthyidae	Oryzias	Oryzias marmoratus	0	0	1	0	0	0	0	0	0	0	0
Ormat_m0.gif	FishBase	Adrianichthyidae	Oryzias	Oryzias matanensis	0	0	1	0	0	0	0	1	0	0	0
Ormek_u0.jpg	FishBase	Adrianichthyidae	Oryzias	Oryzias mekongensis	1	0	0	0	0	0	0	0	0	0	0
45725AF.jpg	FishPix	Adrianichthyidae	Oryzias	Oryzias melastigma	1	0	0	0	0	0	0	0	0	0	0
Ormin_u0.jpg	FishBase	Adrianichthyidae	Oryzias	Oryzias minutillus	1	0	0	0	0	0	0	0	0	0	0
Orneb_m0.gif	FishBase	Adrianichthyidae	Oryzias	Oryzias nebulosus	1	0	0	0	0	0	0	0	0	0	0
Ornig_m0.gif	FishBase	Adrianichthyidae	Oryzias	Oryzias nigrimas	1	0	0	0	0	0	0	0	0	0	0
Orort_f0.gif	FishBase	Adrianichthyidae	Oryzias	Oryzias orthognathus	1	0	0	0	0	0	0	0	0	0	0
Orpec_u1.jpg	FishBase	Adrianichthyidae	Oryzias	Oryzias pectoralis	1	0	0	0	0	0	0	0	0	0	0
Orpro_f0.gif	FishBase	Adrianichthyidae	Oryzias	Oryzias profundicola	1	0	0	0	0	0	0	0	0	0	0
45289AF.jpg	FishPix	Adrianichthyidae	Oryzias	Oryzias sakaizumii	1	0	0	0	0	0	0	0	0	0	0
Xesar_f0.jpg	FishBase	Adrianichthyidae	Oryzias	Oryzias sarasinorum	1	0	0	0	0	0	0	0	0	0	0
Orset_m0.gif	FishBase	Adrianichthyidae	Oryzias	Oryzias setnai	1	0	0	0	0	0	0	0	0	0	0
Orsin_m0.gif	FishBase	Adrianichthyidae	Oryzias	Oryzias sinensis	1	0	0	0	0	0	0	0	0	0	0
Ortim_f0.gif	FishBase	Adrianichthyidae	Oryzias	Oryzias timorensis	1	0	0	0	0	0	0	0	0	0	0
Oruwa_m0.gif	FishBase	Adrianichthyidae	Oryzias	Oryzias uwai	1	0	0	0	0	0	0	0	0	0	0
107782AF.jpg	FishPix	Adrianichthyidae	Oryzias	Oryzias woworae	1	0	0	0	0	0	0	0	0	0	0
108141AF.jpg	FishPix	Adrianichthyidae	Oryzias	Oryzias woworae species complex	1	0	0	0	0	0	0	0	0	0	0
Agmoz_u0.jpg	FishBase	Agonidae	Agonomalus	Agonomalus mozinoi	0	1	0	0	0	0	0	0	0	0	0
Agchi_u0.jpg	FishBase	Agonidae	Agonopsis	Agonopsis chiloensis	0	1	0	0	0	0	0	0	1	0	0
Agste_u0.jpg	FishBase	Agonidae	Agonopsis	Agonopsis sterletus	0	0	0	0	0	0	0	1	0	0	0
Agcat_u1.jpg	FishBase	Agonidae	Agonus	Agonus cataphractus	0	0	0	0	0	0	0	1	0	0	0
Asmon_u0.jpg	FishBase	Agonidae	Aspidophoroides	Aspidophoroides monopterygius	0	0	0	0	0	0	0	1	0	0	0
Banig_u2.jpg	FishBase	Agonidae	Bathyagonus	Bathyagonus nigripinnis	0	0	0	0	0	0	0	1	0	0	0
Boocc_u0.jpg	FishBase	Agonidae	Bothragonus	Bothragonus occidentalis	1	0	0	0	0	0	0	0	0	0	0
87653AF.jpg	FishPix	Agonidae	Bothragonus	Bothragonus occidentalis	0	0	0	0	0	0	0	0	0	0	1
42870AF.jpg	FishPix	Agonidae	Brachyopsis	Brachyopsis segaliensis	1	0	0	0	0	0	0	0	0	0	0
Frtho_u0.jpg	FishBase	Agonidae	Freemanichthys	Freemanichthys thompsoni	1	0	0	0	0	0	0	0	0	0	0
87627AF.jpg	FishPix	Agonidae	Hypsagonus	Hypsagonus jordani	0	0	0	0	0	0	0	1	0	0	0
28803AF.jpg	FishPix	Agonidae	Hypsagonus	Hypsagonus proboscidalis	0	0	0	0	0	0	0	1	0	0	0
87643AF.jpg	FishPix	Agonidae	Hypsagonus	Hypsagonus proboscidalis	0	0	1	0	0	0	0	1	0	0	0
87685AF.jpg	FishPix	Agonidae	Hypsagonus	Hypsagonus proboscidalis	0	0	1	0	1	0	0	1	0	0	1
Hyqua_u0.jpg	FishBase	Agonidae	Hypsagonus	Hypsagonus quadricornis	0	1	0	0	0	0	0	0	0	0	0
Ledec_u1.jpg	FishBase	Agonidae	Leptagonus	Leptagonus decagonus	0	0	0	0	0	0	0	1	0	0	0
92704AF.jpg	FishPix	Agonidae	Occella	Occella dodecaedron	0	1	0	0	0	0	0	0	0	0	0
44245AF.jpg	FishPix	Agonidae	Occella	Occella kuronumai	0	1	0	0	0	0	0	0	1	0	0
44401AF.jpg	FishPix	Agonidae	Occella	Occella kuronumai	0	1	0	0	0	0	0	0	1	0	0
Odtri_u0.jpg	FishBase	Agonidae	Odontopyxis	Odontopyxis trispinosa	0	1	1	0	0	0	0	0	1	0	0
87613AF.jpg	FishPix	Agonidae	Pallasina	Pallasina barbata	0	0	0	0	0	1	0	0	0	0	0
Pejap_u2.jpg	FishBase	Agonidae	Percis	Percis japonica	0	0	0	0	1	0	0	0	0	0	0
Poaci_u0.jpg	FishBase	Agonidae	Podothecus	Podothecus accipenserinus	0	0	0	0	0	0	0	1	0	0	0
60341AF.jpg	FishPix	Agonidae	Podothecus	Podothecus sachi	0	1	1	0	0	0	0	0	0	0	0
Postu_u0.jpg	FishBase	Agonidae	Podothecus	Podothecus sturioides	1	0	0	0	0	0	0	0	0	0	0
Lefre_u2.jpg	FishBase	Agonidae	Sarritor	Sarritor frenatus	0	0	0	0	0	0	0	1	0	0	0
Lelep_u6.jpg	FishBase	Agonidae	Sarritor	Sarritor leptorhynchus	0	1	0	0	0	0	0	0	0	0	0
47239AF.jpg	FishPix	Agonidae	Tilesina	Tilesina gibbosa	0	0	1	0	0	0	0	0	0	0	0
Acgyr_u0.jpg	FishBase	Akysidae	Acrochordonichthys	Acrochordonichthys gyrinus	0	1	0	1	0	0	0	0	0	0	0
Acisc_u0.jpg	FishBase	Akysidae	Acrochordonichthys	Acrochordonichthys ischnosoma	0	1	0	0	0	0	0	0	0	0	0
47570AF.jpg	FishPix	Akysidae	Acrochordonichthys	Acrochordonichthys rugosus	0	1	0	0	0	0	0	0	0	0	0
Acstr_u0.jpg	FishBase	Akysidae	Acrochordonichthys	Acrochordonichthys strigosus	1	0	0	0	0	0	0	0	0	0	0
Akbil_u0.jpg	FishBase	Akysidae	Akysis	Akysis bilustris	0	1	0	0	0	0	0	0	1	0	1
Akcla_u0.jpg	FishBase	Akysidae	Akysis	Akysis clavulus	0	1	0	0	0	0	0	0	1	0	1
Akeph_u0.jpg	FishBase	Akysidae	Akysis	Akysis ephippifer	0	1	0	0	0	0	0	0	0	0	0
Akfon_u0.jpg	FishBase	Akysidae	Akysis	Akysis fontaneus	0	1	0	0	0	0	0	0	1	0	1
Akgal_u0.jpg	FishBase	Akysidae	Akysis	Akysis galeatus	0	1	0	0	0	0	0	0	1	0	1
Akhen_u0.jpg	FishBase	Akysidae	Akysis	Akysis hendricksoni	0	1	0	0	0	0	0	0	1	0	1
Akhet_u0.jpg	FishBase	Akysidae	Akysis	Akysis heterurus	0	1	0	0	0	0	0	0	1	0	1
Aklon_u1.jpg	FishBase	Akysidae	Akysis	Akysis longifilis	0	1	0	0	0	0	0	0	1	0	1
Akmac_u1.jpg	FishBase	Akysidae	Akysis	Akysis maculipinnis	0	1	0	0	0	0	0	0	1	0	1
Akpic_u0.jpg	FishBase	Akysidae	Akysis	Akysis pictus	0	1	0	0	0	0	0	0	1	0	1
Akpor_u0.jpg	FishBase	Akysidae	Akysis	Akysis portellus	0	1	0	0	0	0	0	0	1	0	1
Akpra_u1.jpg	FishBase	Akysidae	Akysis	Akysis prashadi	0	1	0	0	0	0	0	1	1	0	1
Akpul_u0.jpg	FishBase	Akysidae	Akysis	Akysis pulvinatus	0	1	0	0	0	0	0	1	1	0	1
Akrec_u0.jpg	FishBase	Akysidae	Akysis	Akysis recavus	0	1	0	0	0	0	0	0	1	0	1
Aksco_u0.jpg	FishBase	Akysidae	Akysis	Akysis scorteus	0	1	0	0	0	0	0	0	1	0	0
Akvar_u1.jpg	FishBase	Akysidae	Akysis	Akysis variegatus	1	0	0	0	0	0	0	0	1	0	0
Akvar_u0.jpg	FishBase	Akysidae	Akysis	Akysis varius	0	1	0	0	0	0	0	0	0	0	0
Akves_u1.jpg	FishBase	Akysidae	Akysis	Akysis vespa	0	1	0	0	0	0	0	1	1	0	1
Brins_u1.jpg	FishBase	Akysidae	Breitensteinia	Breitensteinia insignis	0	0	0	1	0	0	0	0	0	0	0
Paano_u1.jpg	FishBase	Akysidae	Parakysis	Parakysis anomalopteryx	0	0	0	1	0	0	0	0	0	0	0
Pagra_u6.jpg	FishBase	Akysidae	Parakysis	Parakysis grandis	0	0	0	1	0	0	0	0	0	0	0
Pahys_u0.jpg	FishBase	Akysidae	Parakysis	Parakysis hystriculus	0	1	0	1	0	0	0	0	0	0	0
Palon_uc.jpg	FishBase	Akysidae	Parakysis	Parakysis longirostris	0	1	0	1	0	0	0	0	0	0	0
Panot_u3.jpg	FishBase	Akysidae	Parakysis	Parakysis notialis	0	0	0	1	0	0	0	0	0	0	0
Paver_u0.jpg	FishBase	Akysidae	Parakysis	Parakysis verrucosus	0	0	0	1	0	0	0	0	0	0	0
Psalf_u0.jpg	FishBase	Akysidae	Pseudobagarius	Pseudobagarius alfredi	0	1	0	0	0	0	0	0	1	0	0
Pshar_u0.jpg	FishBase	Akysidae	Pseudobagarius	Pseudobagarius hardmani	0	1	0	0	0	0	0	0	1	0	0
Psine_u1.jpg	FishBase	Akysidae	Pseudobagarius	Pseudobagarius inermis	0	1	0	0	0	0	0	0	0	0	1
Psleu_u1.jpg	FishBase	Akysidae	Pseudobagarius	Pseudobagarius leucorhynchus	0	0	0	0	0	0	0	0	1	0	1
Psmac_uc.jpg	FishBase	Akysidae	Pseudobagarius	Pseudobagarius macronemus	0	1	0	0	0	0	0	0	1	0	0
Akpse_f0.gif	FishBase	Akysidae	Pseudobagarius	Pseudobagarius pseudobagarius	0	0	0	0	0	0	0	0	1	0	1
Pssim_u1.jpg	FishBase	Akysidae	Pseudobagarius	Pseudobagarius similis	1	0	0	0	0	0	0	0	0	0	0
Aksub_u0.jpg	FishBase	Akysidae	Pseudobagarius	Pseudobagarius subtilis	0	1	0	0	0	0	0	0	1	0	0
Alarg_u0.jpg	FishBase	Albulidae	Albula	Albula argentea	1	0	0	0	0	0	0	0	0	0	0
45852AF.jpg	FishPix	Albulidae	Albula	Albula forsteri	1	0	0	0	0	0	0	0	0	0	0
Alglo_u3.jpg	FishBase	Albulidae	Albula	Albula glossodonta	1	0	0	0	0	0	0	0	0	0	0
Algor_u0.jpg	FishBase	Albulidae	Albula	Albula goreensis	1	0	0	0	0	0	0	0	0	0	0
Alkor_u0.jpg	FishBase	Albulidae	Albula	Albula koreana	1	0	0	0	0	0	0	0	0	0	0
Alnem_u0.jpg	FishBase	Albulidae	Albula	Albula nemoptera	1	0	0	0	0	0	0	0	0	0	0
Alglo_u4.jpg	FishBase	Albulidae	Albula	Albula oligolepis	1	0	0	0	0	0	0	0	0	0	0
141819AF.jpg	FishPix	Albulidae	Albula	Albula pacifica	1	0	0	0	0	0	0	0	0	0	0
Alvir_u1.jpg	FishBase	Albulidae	Albula	Albula virgata	1	0	0	0	0	0	0	0	0	0	0
Alvul_u8.jpg	FishBase	Albulidae	Albula	Albula vulpes	1	0	0	0	0	0	0	0	0	0	0
Albre_u0.jpg	FishBase	Alepisauridae	Alepisaurus	Alepisaurus brevirostris	1	0	0	0	0	0	0	0	0	0	0
45790AF.jpg	FishPix	Alepisauridae	Alepisaurus	Alepisaurus ferox	0	0	0	0	0	1	0	0	0	0	0
Alaus_u0.jpg	FishBase	Alepocephalidae	Alepocephalus	Alepocephalus australis	0	1	0	0	0	0	0	0	0	0	0
Albai_u0.jpg	FishBase	Alepocephalidae	Alepocephalus	Alepocephalus bairdii	1	0	0	0	0	0	0	0	0	0	0
Albic_u0.jpg	FishBase	Alepocephalidae	Alepocephalus	Alepocephalus bicolor	0	1	0	0	0	0	0	0	0	0	0
Albla_u0.jpg	FishBase	Alepocephalidae	Alepocephalus	Alepocephalus blanfordii	1	0	0	0	0	0	0	0	0	0	0
49870AF.jpg	FishPix	Alepocephalidae	Alepocephalus	Alepocephalus longiceps	1	0	0	0	0	0	0	0	0	0	0
Alros_u0.jpg	FishBase	Alepocephalidae	Alepocephalus	Alepocephalus rostratus	0	1	0	0	0	0	0	0	0	0	0
Alten_u0.jpg	FishBase	Alepocephalidae	Alepocephalus	Alepocephalus tenebrosus	1	0	0	0	0	0	0	0	0	0	0
Babur_u2.jpg	FishBase	Alepocephalidae	Bajacalifornia	Bajacalifornia burragei	1	0	0	0	0	0	0	0	0	0	0
Bameg_u5.jpg	FishBase	Alepocephalidae	Bajacalifornia	Bajacalifornia megalops	1	0	0	0	0	0	0	0	0	0	0
Badan_u0.jpg	FishBase	Alepocephalidae	Bathyprion	Bathyprion danae	1	0	0	0	0	0	0	0	0	0	0
Bamac_u8.jpg	FishBase	Alepocephalidae	Bathytroctes	Bathytroctes macrolepis	1	0	0	0	0	0	0	0	0	0	0
Bamic_u5.jpg	FishBase	Alepocephalidae	Bathytroctes	Bathytroctes michaelsarsi	1	0	0	0	0	0	0	0	0	0	0
Bamic_u1.jpg	FishBase	Alepocephalidae	Bathytroctes	Bathytroctes microlepis	1	0	0	0	0	0	0	0	0	0	0
Cokre_u0.jpg	FishBase	Alepocephalidae	Conocara	Conocara kreffti	1	0	0	0	0	0	0	0	0	0	0
45114AF.jpg	FishPix	Alepocephalidae	Leptoderma	Leptoderma retropinnum	0	1	0	0	0	0	0	0	0	0	0
Mimul_u0.jpg	FishBase	Alepocephalidae	Microphotolepis	Microphotolepis multipunctata	0	1	0	0	0	0	0	0	0	0	0
49890AF.jpg	FishPix	Alepocephalidae	Narcetes	Narcetes kamoharai	0	1	0	0	0	0	0	0	0	0	0
55651AF.jpg	FishPix	Alepocephalidae	Narcetes	Narcetes wonderi	1	0	0	0	0	0	0	0	0	0	0
49882AF.jpg	FishPix	Alepocephalidae	Rouleina	Rouleina guentheri	0	1	0	0	0	0	0	0	0	0	0
50487AF.jpg	FishPix	Alepocephalidae	Rouleina	Rouleina watasei	1	0	0	0	0	0	0	0	0	0	0
Tahom_u0.jpg	FishBase	Alepocephalidae	Talismania	Talismania homoptera	1	0	0	0	0	0	0	0	0	0	0
Talon_u3.jpg	FishBase	Alepocephalidae	Talismania	Talismania longifilis	1	0	0	0	0	0	0	0	0	0	0
Xecop_u2.jpg	FishBase	Alepocephalidae	Xenodermichthys	Xenodermichthys copei	1	0	0	0	0	0	0	0	0	0	0
Xenod_u0.jpg	FishBase	Alepocephalidae	Xenodermichthys	Xenodermichthys nodulosus	1	0	0	0	0	0	0	0	0	0	0
Albar_u0.jpg	FishBase	Alestidae	Alestes	Alestes baremoze	1	0	0	0	0	0	0	0	0	0	0
Alden_u0.jpg	FishBase	Alestidae	Alestes	Alestes dentex	1	0	0	0	0	0	0	0	0	0	0
Alnig_u1.jpg	FishBase	Alestidae	Alestopetersius	Alestopetersius nigropterus	1	0	1	0	0	0	0	0	0	0	0
Alsmy_u0.jpg	FishBase	Alestidae	Alestopetersius	Alestopetersius smykalai	1	0	0	0	0	0	0	0	0	0	0
Arspi_f0.jpg	FishBase	Alestidae	Arnoldichthys	Arnoldichthys spilopterus	0	0	0	1	0	1	0	0	0	0	0
Baate_m0.jpg	FishBase	Alestidae	Bathyaethiops	Bathyaethiops atercrinis	1	0	0	0	0	0	0	0	0	1	0
Babre_u0.jpg	FishBase	Alestidae	Bathyaethiops	Bathyaethiops breuseghemi	1	0	0	0	0	0	0	0	0	1	0
Bacau_u0.jpg	FishBase	Alestidae	Bathyaethiops	Bathyaethiops caudomaculatus	1	0	0	0	0	0	0	0	0	1	0
Bagre_u3.gif	FishBase	Alestidae	Bathyaethiops	Bathyaethiops greeni	0	0	0	0	0	0	0	1	0	1	0
Bralt_u0.gif	FishBase	Alestidae	Brachypetersius	Brachypetersius altus	1	0	0	0	0	0	0	0	0	1	0
Brgab_u0.gif	FishBase	Alestidae	Brachypetersius	Brachypetersius gabonensis	0	0	0	0	0	1	0	0	0	0	0
Brhul_u0.gif	FishBase	Alestidae	Brachypetersius	Brachypetersius huloti	0	0	0	0	0	1	0	0	0	0	0
Brnot_u0.gif	FishBase	Alestidae	Brachypetersius	Brachypetersius notospilus	1	0	0	0	0	0	0	0	0	1	0
Brpse_u0.gif	FishBase	Alestidae	Brachypetersius	Brachypetersius pseudonummifer	1	0	0	0	0	0	0	0	0	1	0
Braff_u0.jpg	FishBase	Alestidae	Brycinus	Brycinus affinis	1	0	0	0	0	0	0	0	0	0	0
Albim_u0.jpg	FishBase	Alestidae	Brycinus	Brycinus bimaculatus	1	0	0	0	0	0	0	0	0	1	0
Brbre_u0.jpg	FishBase	Alestidae	Brycinus	Brycinus brevis	1	0	0	0	0	0	0	0	0	1	0
Brfer_u0.jpg	FishBase	Alestidae	Brycinus	Brycinus ferox	1	0	0	0	0	0	0	0	0	0	0
Algra_u0.jpg	FishBase	Alestidae	Brycinus	Brycinus grandisquamis	1	0	0	0	0	0	0	0	0	1	0
Alhum_u0.jpg	FishBase	Alestidae	Brycinus	Brycinus humilis	1	0	0	0	0	0	0	0	0	0	0
Brimb_u0.jpg	FishBase	Alestidae	Brycinus	Brycinus imberi	1	0	0	0	0	0	0	0	0	0	0
Brmac_u1.jpg	FishBase	Alestidae	Brycinus	Brycinus macrolepidotus	1	0	0	0	0	0	0	0	0	0	0
Brnur_u0.jpg	FishBase	Alestidae	Brycinus	Brycinus nurse	1	0	0	0	0	0	0	0	0	1	0
Alrho_u0.jpg	FishBase	Alestidae	Brycinus	Brycinus rhodopleura	1	0	0	0	0	0	0	0	0	0	0
Alsad_u0.jpg	FishBase	Alestidae	Brycinus	Brycinus sadleri	1	0	0	0	0	0	0	0	0	1	0
Brbou_u1.jpg	FishBase	Alestidae	Bryconaethiops	Bryconaethiops boulengeri	0	0	0	0	0	1	0	0	0	1	0
Brmic_u0.jpg	FishBase	Alestidae	Bryconaethiops	Bryconaethiops microstoma	1	0	0	0	0	0	0	0	0	0	0
Hybre_u1.jpg	FishBase	Alestidae	Hydrocynus	Hydrocynus brevis	0	0	0	0	0	1	0	0	0	0	0
Hyfor_u5.jpg	FishBase	Alestidae	Hydrocynus	Hydrocynus forskahlii	0	0	0	0	0	1	0	0	0	0	0
Hyvit_u1.jpg	FishBase	Alestidae	Hydrocynus	Hydrocynus vittatus	0	0	0	0	0	1	0	0	0	0	0
Miacu_u1.jpg	FishBase	Alestidae	Micralestes	Micralestes acutidens	1	0	0	0	0	0	0	0	0	0	0
Micom_u0.jpg	FishBase	Alestidae	Micralestes	Micralestes comoensis	1	0	0	0	0	0	0	0	0	0	0
Mielo_u1.jpg	FishBase	Alestidae	Micralestes	Micralestes elongatus	1	0	0	0	0	0	0	0	0	0	0
Mihum_u0.jpg	FishBase	Alestidae	Micralestes	Micralestes humilis	1	0	0	0	0	0	0	0	0	0	0
Miocc_u0.jpg	FishBase	Alestidae	Micralestes	Micralestes occidentalis	1	0	0	0	0	0	0	0	0	0	0
Phaur_f0.jpg	FishBase	Alestidae	Phenacogrammus	Phenacogrammus aurantiacus	0	0	0	0	0	1	0	0	0	0	0
Phint_u0.jpg	FishBase	Alestidae	Phenacogrammus	Phenacogrammus interruptus	1	0	0	0	0	0	0	0	0	0	0
Phmaj_u0.jpg	FishBase	Alestidae	Phenacogrammus	Phenacogrammus major	1	0	0	0	0	1	0	0	0	0	0
Rhsep_u1.jpg	FishBase	Alestidae	Rhabdalestes	Rhabdalestes septentrionalis	0	0	0	0	0	1	0	0	0	0	0
Trcae_u3.jpg	FishBase	Alestidae	Tricuspidalestes	Tricuspidalestes caeruleus	1	0	0	0	0	0	0	0	0	0	0
57166AF.jpg	FishPix	Alestiidae	Alestopetersius	Alestopetersius caudalis	1	0	0	0	0	0	0	0	0	0	0
47993AF.jpg	FishPix	Alestiidae	Brycinus	Brycinus longipinnis	1	0	0	0	0	0	0	0	0	1	0
58525AF.jpg	FishPix	Alestiidae	Hydrocynus	Hydrocynus goliath	1	0	0	0	0	0	0	0	0	0	0
57652AF.jpg	FishPix	Alestiidae	Ladigesia	Ladigesia roloffi	0	0	0	0	0	1	0	0	0	0	0
59979AF.jpg	FishPix	Alestiidae	Lepidarchus	Lepidarchus adonis	1	0	1	0	0	0	0	0	0	0	0
47991AF.jpg	FishPix	Alestiidae	Micralestes	Micralestes stormsi	1	0	0	0	0	0	0	0	0	0	0
47011AF.jpg	FishPix	Alestiidae	Phenacogrammus	Phenacogrammus altus	1	0	0	0	0	0	0	0	0	1	0
49811AF.jpg	FishPix	Alopidae	Alopias	Alopias pelagicus	1	0	0	0	0	0	0	0	0	0	0
108242AF.jpg	FishPix	Alopidae	Alopias	Alopias superciliosus	1	0	0	0	0	0	0	0	0	0	0
50012AF.jpg	FishPix	Alopidae	Alopias	Alopias vulpinus	1	0	0	0	0	0	0	0	0	0	0
Alvul_m0.jpg	FishBase	Alopiidae	Alopias	Alopias pelagicus	1	0	0	0	0	0	0	0	0	0	0
Alsup_u0.jpg	FishBase	Alopiidae	Alopias	Alopias superciliosus	1	0	0	0	0	0	0	0	0	0	0
Alvul_uf.jpg	FishBase	Alopiidae	Alopias	Alopias vulpinus	1	0	0	0	0	0	0	0	0	0	0
Amagr_u0.jpg	FishBase	Ambassidae	Ambassis	Ambassis agrammus	1	0	0	0	0	0	0	0	0	0	0
51017AF.jpg	FishPix	Ambassidae	Ambassis	Ambassis ambassis	1	0	0	0	0	0	0	0	0	0	0
Ambur_u0.jpg	FishBase	Ambassidae	Ambassis	Ambassis buruensis	1	0	0	0	0	0	0	0	0	0	0
Amdus_u0.jpg	FishBase	Ambassidae	Ambassis	Ambassis dussumieri	1	0	0	0	0	0	0	0	0	0	0
Amgym_u1.jpg	FishBase	Ambassidae	Ambassis	Ambassis gymnocephalus	1	0	0	0	0	0	0	0	0	0	0
17384AF.jpg	FishPix	Ambassidae	Ambassis	Ambassis interrupta	1	0	0	0	0	0	0	0	0	0	0
Amkop_u1.jpg	FishBase	Ambassidae	Ambassis	Ambassis kopsii	1	0	0	0	0	0	0	0	0	1	0
Ammac_u2.jpg	FishBase	Ambassidae	Ambassis	Ambassis macleayi	1	0	0	0	0	0	0	0	0	0	0
Ammac_u3.jpg	FishBase	Ambassidae	Ambassis	Ambassis macracanthus	1	0	0	0	0	0	0	0	0	0	0
2114AF.jpg	FishPix	Ambassidae	Ambassis	Ambassis miops	1	0	0	0	0	0	0	0	0	0	0
Amnal_u0.jpg	FishBase	Ambassidae	Ambassis	Ambassis nalua	1	0	0	0	0	0	0	0	0	0	0
Amnat_u0.jpg	FishBase	Ambassidae	Ambassis	Ambassis natalensis	1	0	0	0	0	0	0	0	0	0	0
46615AF.jpg	FishPix	Ambassidae	Ambassis	Ambassis urotaenia	1	0	0	0	0	0	0	0	0	0	0
Amvac_u1.jpg	FishBase	Ambassidae	Ambassis	Ambassis vachellii	1	0	0	0	0	0	0	0	0	0	0
Chnam_u0.jpg	FishBase	Ambassidae	Chanda	Chanda nama	1	0	0	0	0	0	0	0	0	0	0
Papir_u0.gif	FishBase	Ambassidae	Paradoxodacna	Paradoxodacna piratica	1	0	0	0	0	0	0	0	0	0	0
Paapo_u0.jpg	FishBase	Ambassidae	Parambassis	Parambassis apogonoides	1	0	0	0	0	0	0	0	0	0	0
Psbac_u1.jpg	FishBase	Ambassidae	Parambassis	Parambassis baculis	0	0	0	0	0	0	0	1	0	0	0
Pagul_u0.jpg	FishBase	Ambassidae	Parambassis	Parambassis gulliveri	0	0	0	0	0	1	0	0	0	0	0
Palal_u0.jpg	FishBase	Ambassidae	Parambassis	Parambassis lala	0	0	0	0	0	0	0	1	0	0	0
Pamac_u5.gif	FishBase	Ambassidae	Parambassis	Parambassis macrolepis	1	0	0	0	0	0	0	0	0	0	0
107867AF.jpg	FishPix	Ambassidae	Parambassis	Parambassis pulcinella	0	0	0	0	0	0	0	1	0	0	0
107863AF.jpg	FishPix	Ambassidae	Parambassis	Parambassis ranga	0	0	0	0	0	0	0	1	0	0	0
Pasia_u0.jpg	FishBase	Ambassidae	Parambassis	Parambassis siamensis	1	0	0	0	0	0	0	0	0	0	0
Patho_u0.jpg	FishBase	Ambassidae	Parambassis	Parambassis thomassi	1	0	0	0	0	0	0	0	0	0	0
Pavol_u1.jpg	FishBase	Ambassidae	Parambassis	Parambassis vollmeri	1	0	0	0	0	0	0	0	0	0	0
Pawol_u0.gif	FishBase	Ambassidae	Parambassis	Parambassis wolffii	1	0	0	0	0	0	0	0	0	0	0
Amapa_u0.jpg	FishBase	Amblycipitidae	Amblyceps	Amblyceps apangi	1	0	0	0	0	0	0	0	0	0	0
Amaru_u0.jpg	FishBase	Amblycipitidae	Amblyceps	Amblyceps arunchalensis	1	0	0	0	0	0	0	0	0	0	0
Amcer_u0.jpg	FishBase	Amblycipitidae	Amblyceps	Amblyceps cerinum	1	0	0	0	0	0	0	0	0	0	0
Amfor_u0.jpg	FishBase	Amblycipitidae	Amblyceps	Amblyceps foratum	1	0	0	0	0	0	0	0	0	0	0
Amman_u0.jpg	FishBase	Amblycipitidae	Amblyceps	Amblyceps mangois	1	0	0	0	0	0	0	0	0	0	0
Ampla_u3.jpg	FishBase	Amblycipitidae	Amblyceps	Amblyceps platycephalus	1	0	0	0	0	0	0	0	0	0	0
Ampro_u1.jpg	FishBase	Amblycipitidae	Amblyceps	Amblyceps protentum	1	0	0	0	0	0	0	0	0	0	0
Liand_u0.jpg	FishBase	Amblycipitidae	Liobagrus	Liobagrus andersoni	1	0	0	0	0	0	0	0	0	0	0
Liang_u0.jpg	FishBase	Amblycipitidae	Liobagrus	Liobagrus anguillicauda	1	0	0	0	0	1	0	0	0	0	0
Lifor_u0.jpg	FishBase	Amblycipitidae	Liobagrus	Liobagrus formosanus	1	0	0	0	0	0	0	0	0	0	0
Limar_u0.jpg	FishBase	Amblycipitidae	Liobagrus	Liobagrus marginatoides	1	0	0	0	0	0	0	0	0	0	0
Limar_u1.jpg	FishBase	Amblycipitidae	Liobagrus	Liobagrus marginatus	1	0	0	0	0	0	0	0	0	0	0
Limed_u0.jpg	FishBase	Amblycipitidae	Liobagrus	Liobagrus mediadiposalis	1	0	0	0	0	0	0	0	0	0	0
Liobe_u1.jpg	FishBase	Amblycipitidae	Liobagrus	Liobagrus obesus	1	0	0	0	0	0	0	0	0	0	0
107917AF.jpg	FishPix	Amblycipitidae	Liobagrus	Liobagrus reinii	1	0	0	1	0	0	0	0	0	0	0
Lisom_u0.jpg	FishBase	Amblycipitidae	Liobagrus	Liobagrus somjinensis	1	0	0	0	0	1	0	0	0	0	0
Xigig_u0.jpg	FishBase	Amblycipitidae	Xiurenbagrus	Xiurenbagrus gigas	1	0	0	0	0	0	0	0	0	0	0
Xixiu_l1.jpg	FishBase	Amblycipitidae	Xiurenbagrus	Xiurenbagrus xiurenensis	1	0	0	0	0	0	0	0	0	0	0
Amros_u0.jpg	FishBase	Amblyopsidae	Amblyopsis	Amblyopsis rosae	1	0	0	0	0	0	0	0	0	0	0
Chcor_m0.jpg	FishBase	Amblyopsidae	Chologaster	Chologaster cornuta	0	0	0	0	0	1	0	0	0	0	0
Foaga_u1.jpg	FishBase	Amblyopsidae	Forbesichthys	Forbesichthys agassizii	0	0	0	0	0	1	0	0	0	0	0
Tysub_u0.jpg	FishBase	Amblyopsidae	Typhlichthys	Typhlichthys subterraneus	1	0	0	0	0	0	0	0	0	0	0
54427AF.jpg	FishPix	Amiidae	Amia	Amia calva	0	1	0	1	1	0	0	0	0	1	0
Amame_u0.jpg	FishBase	Ammodytidae	Ammodytes	Ammodytes americanus	1	0	0	0	0	0	0	0	0	0	0
Amdub_u0.jpg	FishBase	Ammodytidae	Ammodytes	Ammodytes dubius	1	0	0	0	0	0	0	0	0	0	0
Amhex_u0.jpg	FishBase	Ammodytidae	Ammodytes	Ammodytes hexapterus	1	0	0	0	0	0	0	0	0	0	0
Ammar_u0.jpg	FishBase	Ammodytidae	Ammodytes	Ammodytes marinus	1	0	0	0	0	0	0	0	0	0	0
60364AF.jpg	FishPix	Ammodytidae	Ammodytes	Ammodytes personatus	1	0	0	0	0	0	0	0	0	0	0
Amtob_u2.jpg	FishBase	Ammodytidae	Ammodytes	Ammodytes tobianus	1	0	0	0	0	0	0	0	0	0	0
Amgil_u0.jpg	FishBase	Ammodytidae	Ammodytoides	Ammodytoides gilli	1	0	0	0	0	0	0	0	0	0	0
88060AF.jpg	FishPix	Ammodytidae	Ammodytoides	Ammodytoides kimurai	1	0	0	0	0	0	0	0	0	0	0
Amlep_u0.gif	FishBase	Ammodytidae	Ammodytoides	Ammodytoides leptus	1	0	0	0	0	0	0	0	0	0	0
Ampyl_u0.jpg	FishBase	Ammodytidae	Ammodytoides	Ammodytoides pylei	1	0	1	0	0	0	0	0	0	0	0
Amxan_u0.jpg	FishBase	Ammodytidae	Ammodytoides	Ammodytoides xanthops	1	0	0	0	0	0	0	0	0	0	0
Blkal_u0.jpg	FishBase	Ammodytidae	Bleekeria	Bleekeria kallolepis	1	0	0	0	0	0	0	0	0	0	0
20738AF.jpg	FishPix	Ammodytidae	Bleekeria	Bleekeria mitsukurii	1	0	0	0	0	0	0	0	0	0	0
Blvir_u0.jpg	FishBase	Ammodytidae	Bleekeria	Bleekeria viridianguilla	1	0	0	0	0	0	0	0	0	0	0
Hyimm_u0.jpg	FishBase	Ammodytidae	Hyperoplus	Hyperoplus immaculatus	1	0	0	0	0	0	0	0	0	0	0
Hylan_u0.jpg	FishBase	Ammodytidae	Hyperoplus	Hyperoplus lanceolatus	1	0	0	0	0	0	0	0	0	0	0
Amate_u0.jpg	FishBase	Amphiliidae	Amphilius	Amphilius atesuensis	0	0	0	0	0	0	0	1	1	0	0
Ambre_u4.jpg	FishBase	Amphiliidae	Amphilius	Amphilius brevis	1	0	0	0	0	0	0	0	0	0	0
Amcha_u1.jpg	FishBase	Amphiliidae	Amphilius	Amphilius chalei	0	0	1	0	1	0	0	0	0	0	0
Amcha_u2.jpg	FishBase	Amphiliidae	Amphilius	Amphilius chalei	0	1	0	0	0	0	0	0	0	0	0
Amdim_u1.jpg	FishBase	Amphiliidae	Amphilius	Amphilius dimonikensis	0	0	0	0	0	0	0	0	1	0	0
Amgra_u1.jpg	FishBase	Amphiliidae	Amphilius	Amphilius grandis	0	0	1	0	0	0	0	0	0	0	0
Amjac_u2.jpg	FishBase	Amphiliidae	Amphilius	Amphilius jacksonii	0	1	0	0	0	0	0	0	1	0	0
Amkak_u0.jpg	FishBase	Amphiliidae	Amphilius	Amphilius kakrimensis	0	1	0	0	0	0	0	0	0	0	0
Ammam_u1.jpg	FishBase	Amphiliidae	Amphilius	Amphilius mamonekenensis	0	0	1	0	0	0	0	0	0	0	0
Ampla_u2.jpg	FishBase	Amphiliidae	Amphilius	Amphilius platychir	0	0	0	0	0	1	0	0	0	0	0
Ampul_u0.jpg	FishBase	Amphiliidae	Amphilius	Amphilius pulcher	0	1	1	0	0	0	0	0	0	0	0
Amrhe_u0.jpg	FishBase	Amphiliidae	Amphilius	Amphilius rheophilus	0	0	0	0	0	1	0	0	0	0	0
Amura_u1.jpg	FishBase	Amphiliidae	Amphilius	Amphilius uranoscopus	0	1	0	0	0	0	0	0	0	0	0
Bebri_u0.jpg	FishBase	Amphiliidae	Belonoglanis	Belonoglanis brieni	0	1	0	0	0	0	0	0	0	0	0
Beten_u1.jpg	FishBase	Amphiliidae	Belonoglanis	Belonoglanis tenuis	0	1	0	0	0	0	0	0	0	0	0
Dobri_u1.jpg	FishBase	Amphiliidae	Dolichamphilius	Dolichamphilius brieni	1	0	0	0	0	0	0	0	0	0	0
Dolon_u1.jpg	FishBase	Amphiliidae	Dolichamphilius	Dolichamphilius longiceps	0	0	1	0	0	0	0	0	0	0	0
Docha_u1.gif	FishBase	Amphiliidae	Doumea	Doumea chappuisi	0	0	0	0	0	0	0	0	1	0	0
Dorei_u0.gif	FishBase	Amphiliidae	Doumea	Doumea reidi	0	1	1	0	0	0	0	0	1	0	0
Dosan_u1.jpg	FishBase	Amphiliidae	Doumea	Doumea sanaga	0	0	0	0	0	0	0	0	1	0	0
Dosti_u0.gif	FishBase	Amphiliidae	Doumea	Doumea stilicauda	0	1	1	0	0	0	0	0	0	0	0
Dothy_u1.jpg	FishBase	Amphiliidae	Doumea	Doumea thysi	0	1	0	0	0	0	0	0	0	0	0
Lebou_u1.jpg	FishBase	Amphiliidae	Leptoglanis	Leptoglanis bouilloni	1	0	0	0	0	0	0	0	0	0	0
Lexen_u0.jpg	FishBase	Amphiliidae	Leptoglanis	Leptoglanis xenognathus	1	0	0	0	0	0	0	0	0	0	0
Pabau_u1.jpg	FishBase	Amphiliidae	Paramphilius	Paramphilius baudoni	0	1	0	0	0	0	0	0	0	0	0
Pateu_f0.jpg	FishBase	Amphiliidae	Paramphilius	Paramphilius teugelsi	1	0	0	0	0	0	0	0	0	0	0
Patri_ue.jpg	FishBase	Amphiliidae	Paramphilius	Paramphilius trichomycteroides	1	0	0	0	0	0	0	0	0	0	0
Phans_f0.jpg	FishBase	Amphiliidae	Phractura	Phractura ansorgii	0	1	0	0	0	0	0	0	1	0	0
Phcla_u0.jpg	FishBase	Amphiliidae	Phractura	Phractura clauseni	1	0	0	0	0	0	0	0	0	0	0
Phmac_u1.jpg	FishBase	Amphiliidae	Phractura	Phractura macrura	0	1	0	0	0	0	0	0	0	0	0
Psdel_u1.jpg	FishBase	Amphiliidae	Psammphiletria	Psammphiletria delicata	1	0	0	0	0	0	0	0	0	0	0
Trine_u1.jpg	FishBase	Amphiliidae	Trachyglanis	Trachyglanis ineac	1	0	0	0	0	0	0	0	0	0	0
Trsan_u3.jpg	FishBase	Amphiliidae	Trachyglanis	Trachyglanis sanghensis	1	0	0	0	0	0	0	0	0	0	0
Zacam_u0.jpg	FishBase	Amphiliidae	Zaireichthys	Zaireichthys camerunensis	0	0	1	0	0	0	0	0	0	0	0
Zacom_u0.jpg	FishBase	Amphiliidae	Zaireichthys	Zaireichthys compactus	0	1	1	0	0	0	0	0	0	0	0
Zador_u0.jpg	FishBase	Amphiliidae	Zaireichthys	Zaireichthys dorae	0	1	1	0	0	0	0	0	0	0	0
Zafla_u0.jpg	FishBase	Amphiliidae	Zaireichthys	Zaireichthys flavomaculatus	0	1	1	0	0	0	0	0	0	0	0
Zahet_u1.jpg	FishBase	Amphiliidae	Zaireichthys	Zaireichthys heterurus	0	0	1	0	0	0	0	0	0	0	0
Zaman_u1.jpg	FishBase	Amphiliidae	Zaireichthys	Zaireichthys mandevillei	1	0	0	0	0	0	0	0	0	0	0
Lerot_u0.jpg	FishBase	Amphiliidae	Zaireichthys	Zaireichthys rotundiceps	0	0	1	0	0	0	0	0	0	0	0
Zawam_u0.jpg	FishBase	Amphiliidae	Zaireichthys	Zaireichthys wamiensis	0	0	1	0	0	0	0	0	0	0	0
Ancob_u0.jpg	FishBase	Anabantidae	Anabas	Anabas cobojius	1	0	0	0	0	0	0	0	0	0	0
Antes_u3.jpg	FishBase	Anabantidae	Anabas	Anabas testudineus	0	0	0	0	0	0	0	1	0	0	0
Ctacu_u6.jpg	FishBase	Anabantidae	Ctenopoma	Ctenopoma acutirostre	0	0	1	0	0	0	0	0	0	0	0
48482AF.jpg	FishPix	Anabantidae	Ctenopoma	Ctenopoma kingsleyae	1	0	0	0	0	0	0	0	0	0	0
Ctmac_u3.jpg	FishBase	Anabantidae	Ctenopoma	Ctenopoma maculatum	1	0	0	0	0	0	0	0	0	1	0
Ctmul_u1.jpg	FishBase	Anabantidae	Ctenopoma	Ctenopoma multispine	0	0	0	0	0	0	0	1	0	1	0
Ctmur_u1.jpg	FishBase	Anabantidae	Ctenopoma	Ctenopoma muriei	1	0	0	0	0	0	0	0	0	0	0
Ctneb_u0.jpg	FishBase	Anabantidae	Ctenopoma	Ctenopoma nebulosum	0	0	0	1	0	0	0	1	0	0	0
Ctnig_u0.jpg	FishBase	Anabantidae	Ctenopoma	Ctenopoma nigropannosum	0	0	0	0	0	0	0	1	0	0	0
Ctoce_u0.jpg	FishBase	Anabantidae	Ctenopoma	Ctenopoma ocellatum	0	0	0	0	1	0	0	0	0	1	0
Ctpel_u0.jpg	FishBase	Anabantidae	Ctenopoma	Ctenopoma pellegrini	0	0	0	0	0	1	0	0	0	0	0
Ctpet_u1.jpg	FishBase	Anabantidae	Ctenopoma	Ctenopoma petherici	1	0	0	0	0	0	0	0	0	1	0
45720AF.jpg	FishPix	Anabantidae	Ctenopoma	Ctenopoma weeksii	1	0	0	0	0	0	0	0	0	0	0
48483AF.jpg	FishPix	Anabantidae	Microctenopoma	Microctenopoma ansorgii	0	0	0	0	0	0	0	1	0	0	0
Micon_u1.jpg	FishBase	Anabantidae	Microctenopoma	Microctenopoma congicum	0	0	0	1	0	0	0	0	0	0	0
Midam_u0.jpg	FishBase	Anabantidae	Microctenopoma	Microctenopoma damasi	0	0	0	1	0	0	0	0	0	0	0
45719AF.jpg	FishPix	Anabantidae	Microctenopoma	Microctenopoma fasciolatum	0	0	0	1	0	0	0	1	0	0	0
Minan_u1.jpg	FishBase	Anabantidae	Microctenopoma	Microctenopoma nanum	0	0	0	0	0	1	0	0	0	0	0
Sabai_u0.jpg	FishBase	Anabantidae	Sandelia	Sandelia bainsii	1	0	0	0	0	0	0	0	0	0	0
Sacap_u1.jpg	FishBase	Anabantidae	Sandelia	Sandelia capensis	0	0	0	0	1	0	0	0	0	0	0
47573AF.jpg	FishPix	Anabantidae	Sandelia	Sandelia capensis	1	0	0	0	0	0	0	0	0	0	0
45406AF.jpg	FishPix	Anablepidae	Anableps	Anableps anableps	0	0	0	0	0	1	0	0	0	0	0
Andow_u1.jpg	FishBase	Anablepidae	Anableps	Anableps dowei	0	0	0	0	0	1	0	0	0	0	0
Anmic_u1.jpg	FishBase	Anablepidae	Anableps	Anableps microlepis	0	0	0	0	0	1	0	0	0	0	0
Jemul_m0.jpg	FishBase	Anablepidae	Jenynsia	Jenynsia multidentata	0	0	1	0	0	0	0	0	0	0	0
Jeuni_u1.jpg	FishBase	Anablepidae	Jenynsia	Jenynsia unitaenia	0	0	0	0	0	1	0	0	0	0	0
Aname_m0.jpg	FishBase	Anacanthobatidae	Anacanthobatis	Anacanthobatis americana	1	0	0	0	0	0	0	0	0	0	0
Anfol_u0.jpg	FishBase	Anacanthobatidae	Anacanthobatis	Anacanthobatis folirostris	1	0	0	0	0	0	0	0	0	0	0
Anmar_u7.jpg	FishBase	Anacanthobatidae	Anacanthobatis	Anacanthobatis marmorata	1	0	0	0	0	0	0	0	0	0	0
Inori_m0.jpg	FishBase	Anacanthobatidae	Indobatis	Indobatis ori	1	0	0	0	0	0	0	0	0	0	0
Sibre_f0.jpg	FishBase	Anacanthobatidae	Sinobatis	Sinobatis brevicauda	1	0	0	0	0	0	0	0	0	0	0
Sikot_m0.jpg	FishBase	Anacanthobatidae	Sinobatis	Sinobatis kotlyari	1	0	0	0	0	0	0	0	0	0	0
Anden_u1.jpg	FishBase	Anarhichadidae	Anarhichas	Anarhichas denticulatus	0	1	0	0	1	0	0	0	0	0	0
Anlup_u4.jpg	FishBase	Anarhichadidae	Anarhichas	Anarhichas lupus	0	1	0	0	0	0	0	1	0	0	0
Anmin_u0.jpg	FishBase	Anarhichadidae	Anarhichas	Anarhichas minor	0	0	1	0	0	0	0	0	0	0	0
Anden_u2.jpg	FishBase	Anarhichadidae	Anarrhichthys	Anarrhichthys ocellatus	0	1	1	0	0	0	0	0	0	0	0
Anoce_j2.jpg	FishBase	Anarhichadidae	Anarrhichthys	Anarrhichthys ocellatus	0	1	1	0	0	0	0	0	0	0	0
Anoce_u4.jpg	FishBase	Anarhichadidae	Anarrhichthys	Anarrhichthys ocellatus	0	1	1	0	0	0	0	0	0	0	0
28739AF.jpg	FishPix	Anarhichantidae	Anarhichas	Anarhichas orientalis	0	0	1	0	0	1	0	0	0	0	0
Anfus_u0.gif	FishBase	Anchariidae	Ancharius	Ancharius fuscus	1	0	0	0	0	0	0	0	0	0	0
Angri_u0.gif	FishBase	Anchariidae	Ancharius	Ancharius griseus	1	0	0	0	0	0	0	0	0	0	0
Goarc_u0.gif	FishBase	Anchariidae	Gogo	Gogo arcuatus	1	0	0	0	0	0	0	0	0	0	0
Goatr_m1.jpg	FishBase	Anchariidae	Gogo	Gogo atratus	0	1	0	1	0	0	0	0	0	0	0
Gobre_u1.gif	FishBase	Anchariidae	Gogo	Gogo brevibarbis	1	0	0	0	0	0	0	0	0	0	0
Goorn_u0.gif	FishBase	Anchariidae	Gogo	Gogo ornatus	0	1	0	0	0	0	0	0	0	0	0
107754AF.jpg	FishPix	Anguillidae	Anguilla	Anguilla anguilla	1	0	0	0	0	0	0	0	0	0	0
107753AF.jpg	FishPix	Anguillidae	Anguilla	Anguilla australis	1	0	0	0	0	0	0	0	0	0	0
Anben_u3.jpg	FishBase	Anguillidae	Anguilla	Anguilla bengalensis	0	1	0	0	0	0	0	0	0	0	0
Anbic_u2.jpg	FishBase	Anguillidae	Anguilla	Anguilla bicolor	1	0	0	0	0	0	0	0	0	0	0
Andie_u0.jpg	FishBase	Anguillidae	Anguilla	Anguilla dieffenbachii	1	0	0	0	0	0	0	0	0	0	0
1072AF.jpg	FishPix	Anguillidae	Anguilla	Anguilla japonica	1	0	0	0	0	0	0	0	0	0	0
Anhua_u0.jpg	FishBase	Anguillidae	Anguilla	Anguilla luzonensis	1	0	0	0	0	0	0	0	0	0	0
Anmal_u1.jpg	FishBase	Anguillidae	Anguilla	Anguilla malgumora	1	0	0	0	0	0	0	0	0	0	0
Anmar_u0.jpg	FishBase	Anguillidae	Anguilla	Anguilla marmorata	0	1	0	0	0	0	0	0	0	0	0
41675AF.jpg	FishPix	Anguillidae	Anguilla	Anguilla marmorata	1	1	0	0	0	0	0	0	0	0	0
Anmos_u0.jpg	FishBase	Anguillidae	Anguilla	Anguilla mossambica	1	0	0	0	0	0	0	0	0	0	0
Anrei_u1.jpg	FishBase	Anguillidae	Anguilla	Anguilla reinhardtii	0	1	0	0	0	0	0	0	0	0	0
Anros_u2.jpg	FishBase	Anguillidae	Anguilla	Anguilla rostrata	1	0	0	0	0	0	0	0	0	0	0
50694AF.jpg	FishPix	Anomalopidae	Anomalops	Anomalops katoptron	1	0	0	0	0	0	0	0	0	0	1
Phpal_u1.jpg	FishBase	Anomalopidae	Photoblepharon	Photoblepharon palpebratum	0	0	0	1	0	0	0	0	0	0	1
Phste_u0.jpg	FishBase	Anomalopidae	Photoblepharon	Photoblepharon steinitzi	0	0	0	1	0	0	0	0	0	0	1
Phhar_u0.jpg	FishBase	Anomalopidae	Phthanophaneron	Phthanophaneron harveyi	1	0	0	0	0	0	0	0	0	0	1
Ancor_u0.jpg	FishBase	Anoplogastridae	Anoplogaster	Anoplogaster cornuta	1	0	0	0	0	0	0	0	0	0	0
Anfim_u0.jpg	FishBase	Anoplopomatidae	Anoplopoma	Anoplopoma fimbria	0	0	0	0	1	0	0	0	0	0	0
Anfim_u1.jpg	FishBase	Anoplopomatidae	Anoplopoma	Anoplopoma fimbria	0	1	0	0	0	0	0	0	0	0	0
107886AF.jpg	FishPix	Anoplopomatidae	Erilepis	Erilepis zonifer	0	1	0	0	0	0	0	1	1	0	1
Abequ_u0.jpg	FishBase	Anostomidae	Abramites	Abramites eques	0	0	0	0	1	0	0	0	0	0	0
49938AF.jpg	FishPix	Anostomidae	Abramites	Abramites hypselonotus	0	0	0	0	1	0	1	0	0	0	0
Anlat_u0.jpg	FishBase	Anostomidae	Anostomoides	Anostomoides laticeps	0	1	0	0	0	0	0	0	0	0	0
Anano_u2.jpg	FishBase	Anostomidae	Anostomus	Anostomus anostomus	0	0	0	0	0	1	0	0	0	0	0
Anbre_u2.jpg	FishBase	Anostomidae	Anostomus	Anostomus brevior	0	0	0	0	0	1	0	0	0	0	0
107044AF.jpg	FishPix	Anostomidae	Anostomus	Anostomus ternetzi	0	0	0	0	0	1	0	0	0	0	0
58522AF.jpg	FishPix	Anostomidae	Gnathodolus	Gnathodolus bidens	1	0	0	0	0	0	0	0	0	0	0
Hymor_u0.jpg	FishBase	Anostomidae	Hypomasticus	Hypomasticus mormyrops	0	1	0	0	0	0	0	0	0	0	0
Lafer_u0.jpg	FishBase	Anostomidae	Laemolyta	Laemolyta fernandezi	0	0	0	0	0	1	0	0	0	0	0
Lagar_u0.jpg	FishBase	Anostomidae	Laemolyta	Laemolyta garmani	0	0	0	0	0	1	0	0	0	0	0
Lanit_u1.jpg	FishBase	Anostomidae	Laemolyta	Laemolyta nitens	0	0	0	0	0	1	0	1	0	0	0
Laori_u2.jpg	FishBase	Anostomidae	Laemolyta	Laemolyta orinocensis	0	0	0	0	0	1	0	0	0	0	0
Latae_u1.jpg	FishBase	Anostomidae	Laemolyta	Laemolyta taeniata	0	0	0	0	0	1	0	0	0	0	0
Lepic_u1.jpg	FishBase	Anostomidae	Leporellus	Leporellus pictus	0	0	0	0	0	1	0	0	0	0	0
Levit_u2.jpg	FishBase	Anostomidae	Leporellus	Leporellus vittatus	0	0	0	0	0	1	0	0	0	0	0
Leaff_u0.jpg	FishBase	Anostomidae	Leporinus	Leporinus affinis	0	0	0	0	0	0	0	1	0	0	0
Leaga_u0.jpg	FishBase	Anostomidae	Leporinus	Leporinus agassizii	0	0	0	0	0	1	0	0	0	0	0
Leamb_u5.jpg	FishBase	Anostomidae	Leporinus	Leporinus amblyrhynchus	0	0	1	0	0	1	0	0	0	0	0
Learc_j1.jpg	FishBase	Anostomidae	Leporinus	Leporinus arcus	0	0	0	0	0	0	0	1	0	0	0
Lebah_u0.jpg	FishBase	Anostomidae	Leporinus	Leporinus bahiensis	0	0	0	0	0	0	0	0	0	1	0
107043AF.jpg	FishPix	Anostomidae	Leporinus	Leporinus bimaculatus	0	0	0	0	0	0	0	0	0	1	0
108487AF.jpg	FishPix	Anostomidae	Leporinus	Leporinus brunneus	0	0	1	0	0	1	0	0	0	0	0
Lecon_u4.jpg	FishBase	Anostomidae	Leporinus	Leporinus conirostris	1	0	0	0	0	0	0	0	0	0	0
Lecop_u0.jpg	FishBase	Anostomidae	Leporinus	Leporinus copelandii	0	0	0	0	0	0	0	0	0	1	0
Ledes_u0.jpg	FishBase	Anostomidae	Leporinus	Leporinus desmotes	0	0	0	0	0	0	0	1	0	0	0
Leecu_u0.jpg	FishBase	Anostomidae	Leporinus	Leporinus ecuadorensis	0	0	0	0	0	0	0	0	0	1	0
Leelo_u8.jpg	FishBase	Anostomidae	Leporinus	Leporinus elongatus	0	0	0	0	0	0	0	0	0	1	0
Lefas_u1.jpg	FishBase	Anostomidae	Leporinus	Leporinus fasciatus	0	0	0	0	0	0	0	1	0	0	0
Lefri_u3.jpg	FishBase	Anostomidae	Leporinus	Leporinus friderici	0	0	1	0	0	0	0	0	0	1	0
47556AF.jpg	FishPix	Anostomidae	Leporinus	Leporinus friderici	0	0	0	0	0	0	0	0	0	1	0
Legra_u1.jpg	FishBase	Anostomidae	Leporinus	Leporinus granti	0	0	0	0	0	0	0	0	0	1	0
Lekla_u0.jpg	FishBase	Anostomidae	Leporinus	Leporinus klausewitzi	0	0	0	0	0	0	0	0	0	1	0
Lelac_u0.jpg	FishBase	Anostomidae	Leporinus	Leporinus lacustris	0	0	0	0	1	0	0	0	0	1	0
Leles_u0.jpg	FishBase	Anostomidae	Leporinus	Leporinus leschenaulti	0	0	0	0	0	0	0	0	0	1	0
Lemac_ub.jpg	FishBase	Anostomidae	Leporinus	Leporinus macrocephalus	0	0	0	0	0	0	0	1	0	1	0
Lemac_u7.jpg	FishBase	Anostomidae	Leporinus	Leporinus maculatus	0	0	1	0	0	0	0	0	0	1	0
Lemar_ub.jpg	FishBase	Anostomidae	Leporinus	Leporinus marcgravii	0	0	1	0	0	0	0	0	0	1	0
Lemel_u1.jpg	FishBase	Anostomidae	Leporinus	Leporinus melanostictus	0	0	0	0	0	0	0	0	0	1	0
Lemor_u1.jpg	FishBase	Anostomidae	Leporinus	Leporinus moralesi	0	0	1	0	0	1	0	0	0	0	0
Lemuy_f0.jpg	FishBase	Anostomidae	Leporinus	Leporinus muyscorum	1	0	0	0	0	0	0	0	0	0	0
Lenic_u0.jpg	FishBase	Anostomidae	Leporinus	Leporinus niceforoi	0	0	0	0	0	0	0	1	0	1	0
Lenig_u0.jpg	FishBase	Anostomidae	Leporinus	Leporinus nigrotaeniatus	0	0	1	0	0	1	0	0	0	0	0
Leobt_u0.jpg	FishBase	Anostomidae	Leporinus	Leporinus obtusidens	0	0	0	0	0	0	0	0	0	1	0
Leoct_u0.jpg	FishBase	Anostomidae	Leporinus	Leporinus octofasciatus	0	0	0	0	0	0	0	1	0	0	0
Leort_u0.jpg	FishBase	Anostomidae	Leporinus	Leporinus ortomaculatus	0	0	1	0	0	0	0	0	0	0	0
Lepel_u1.jpg	FishBase	Anostomidae	Leporinus	Leporinus pellegrinii	0	0	0	0	0	0	0	1	0	0	0
Lepia_u0.jpg	FishBase	Anostomidae	Leporinus	Leporinus piau	0	0	0	0	0	0	0	0	0	1	0
Leste_u2.jpg	FishBase	Anostomidae	Leporinus	Leporinus steyermarki	0	0	1	0	0	0	0	0	0	1	0
Lestr_u0.jpg	FishBase	Anostomidae	Leporinus	Leporinus striatus	0	0	0	0	0	1	0	0	0	0	0
Letae_u1.jpg	FishBase	Anostomidae	Leporinus	Leporinus taeniatus	0	0	0	0	0	1	0	0	0	0	0
Letri_u0.jpg	FishBase	Anostomidae	Leporinus	Leporinus trifasciatus	0	0	0	0	0	0	0	1	0	0	0
107023AF.jpg	FishPix	Anostomidae	Leporinus	Leporinus y-ophorus	0	0	0	0	0	0	0	1	0	0	0
45064AF.jpg	FishPix	Anostomidae	Pseudanos	Pseudanos gracilis	1	0	0	0	0	0	0	0	0	1	0
Pstri_u1.jpg	FishBase	Anostomidae	Pseudanos	Pseudanos trimaculatus	0	0	0	0	0	0	0	1	0	1	0
Pswin_u0.jpg	FishBase	Anostomidae	Pseudanos	Pseudanos winterbottomi	0	0	0	0	0	1	0	0	0	0	0
Rharg_u0.jpg	FishBase	Anostomidae	Rhytiodus	Rhytiodus argenteofuscus	0	0	0	0	0	0	0	0	0	0	1
Rhmic_u0.jpg	FishBase	Anostomidae	Rhytiodus	Rhytiodus microlepis	0	0	0	0	0	0	0	0	0	0	1
Sares_u0.jpg	FishBase	Anostomidae	Sartor	Sartor respectus	0	1	0	0	0	0	0	0	0	0	0
Scbor_u0.jpg	FishBase	Anostomidae	Schizodon	Schizodon borellii	0	0	0	0	0	0	0	1	0	0	0
Sccor_u0.jpg	FishBase	Anostomidae	Schizodon	Schizodon corti	0	0	0	0	0	0	0	1	0	0	0
Scfas_u0.jpg	FishBase	Anostomidae	Schizodon	Schizodon fasciatus	0	0	0	0	0	0	0	1	0	0	0
Scnas_u0.jpg	FishBase	Anostomidae	Schizodon	Schizodon nasutus	1	0	0	0	0	0	0	0	0	1	0
Scvit_u0.jpg	FishBase	Anostomidae	Schizodon	Schizodon vittatus	0	0	1	0	0	1	0	0	0	0	0
58493AF.jpg	FishPix	Anostomidae	Synaptolaemus	Synaptolaemus cingulatus	0	0	0	0	0	0	0	1	0	0	0
Annik_u0.jpg	FishBase	Anotopteridae	Anotopterus	Anotopterus nikparini	1	0	0	0	0	0	0	0	0	0	0
98555AF.jpg	FishPix	Anotopteridae	Anotopterus	Anotopterus pharao	1	0	0	0	0	0	0	0	0	0	0
Algla_u0.jpg	FishBase	Antennariidae	Allenichthys	Allenichthys glauerti	0	0	0	0	0	0	0	0	0	0	1
106885AF.jpg	FishPix	Antennariidae	Antennarius	Antennarius biocellatus	0	0	1	0	0	0	0	0	0	0	0
22618AF.jpg	FishPix	Antennariidae	Antennarius	Antennarius commerson	0	0	1	0	0	0	0	0	1	0	0
28361AF.jpg	FishPix	Antennariidae	Antennarius	Antennarius commersoni	0	0	1	0	0	0	0	0	0	0	0
53467AF.jpg	FishPix	Antennariidae	Antennarius	Antennarius hispidus	0	0	0	0	1	0	0	0	0	0	0
Anind_m0.jpg	FishBase	Antennariidae	Antennarius	Antennarius indicus	0	0	0	0	1	0	0	0	0	0	0
13637AF.jpg	FishPix	Antennariidae	Antennarius	Antennarius maculatus	0	0	0	0	0	0	0	0	1	0	1
Anmul_u4.jpg	FishBase	Antennariidae	Antennarius	Antennarius multiocellatus	0	0	1	0	0	0	0	0	0	0	0
Anpar_u1.jpg	FishBase	Antennariidae	Antennarius	Antennarius pardalis	0	0	1	0	0	0	0	0	0	0	0
Anpau_u0.jpg	FishBase	Antennariidae	Antennarius	Antennarius pauciradiatus	1	0	0	0	0	0	0	0	0	0	0
58599AF.jpg	FishPix	Antennariidae	Antennarius	Antennarius pictus	0	1	1	0	0	0	0	0	0	0	1
35884AF.jpg	FishPix	Antennariidae	Antennarius	Antennarius randalli	1	0	0	0	0	0	0	0	0	0	0
107809AF.jpg	FishPix	Antennariidae	Antennarius	Antennarius striatus	0	0	1	0	1	0	0	0	0	0	0
73710AF.jpg	FishPix	Antennariidae	Antennatus	Antennatus analis	0	1	0	0	0	0	0	0	0	0	0
Anber_u0.jpg	FishBase	Antennariidae	Antennatus	Antennatus bermudensis	0	1	0	0	0	0	0	0	0	0	0
28363AF.jpg	FishPix	Antennariidae	Antennatus	Antennatus coccineus	0	1	0	0	0	0	0	0	0	0	0
53465AF.jpg	FishPix	Antennariidae	Antennatus	Antennatus dorehensis	0	1	1	1	0	0	0	0	0	0	0
Andue_u0.jpg	FishBase	Antennariidae	Antennatus	Antennatus duescus	0	1	0	0	0	0	0	0	0	0	0
Anlin_u2.jpg	FishBase	Antennariidae	Antennatus	Antennatus linearis	0	0	0	0	1	0	0	0	0	0	0
50590AF.jpg	FishPix	Antennariidae	Antennatus	Antennatus nummifer	0	0	1	0	0	0	0	0	0	0	0
54253AF.jpg	FishPix	Antennariidae	Antennatus	Antennatus rosaceus	0	1	0	0	0	0	0	0	0	1	0
Ansan_u0.jpg	FishBase	Antennariidae	Antennatus	Antennatus sanguineus	0	1	1	0	0	0	0	0	0	0	0
Anstr_u6.jpg	FishBase	Antennariidae	Antennatus	Antennatus strigatus	0	1	1	1	0	0	1	0	0	0	1
Antub_u3.jpg	FishBase	Antennariidae	Antennatus	Antennatus tuberosus	0	1	0	0	1	0	0	0	0	0	0
Antub_u4.jpg	FishBase	Antennariidae	Antennatus	Antennatus tuberosus	0	1	0	0	1	0	0	0	0	0	0
35882AF.jpg	FishPix	Antennariidae	Antennatus	Antennatus tuberosus	0	0	0	0	1	0	0	0	0	0	0
50600AF.jpg	FishPix	Antennariidae	Antennatus	Antennatus tuberosus	0	1	1	0	1	0	0	0	0	0	0
Ecrey_u0.jpg	FishBase	Antennariidae	Echinophryne	Echinophryne reynoldsi	0	1	1	0	0	0	0	0	0	0	0
Anava_u2.jpg	FishBase	Antennariidae	Fowlerichthys	Fowlerichthys avalonis	0	1	0	0	0	0	0	0	0	1	0
Anoce_u0.jpg	FishBase	Antennariidae	Fowlerichthys	Fowlerichthys ocellatus	0	1	1	0	0	0	0	0	0	1	0
Anrad_u0.jpg	FishBase	Antennariidae	Fowlerichthys	Fowlerichthys radiosus	0	1	0	0	0	0	0	0	0	1	0
50596AF.jpg	FishPix	Antennariidae	Fowlerichthys	Fowlerichthys scriptissimus	0	1	0	1	0	0	0	0	0	0	0
Ansen_u0.jpg	FishBase	Antennariidae	Fowlerichthys	Fowlerichthys senegalensis	0	1	0	0	0	0	0	0	0	0	0
Hibou_u2.jpg	FishBase	Antennariidae	Histiophryne	Histiophryne bougainvilli	1	0	0	0	0	0	0	0	0	0	0
Hibou_u0.jpg	FishBase	Antennariidae	Histiophryne	Histiophryne cryptacanthus	0	1	0	0	0	0	0	0	0	0	0
Hicry_u0.jpg	FishBase	Antennariidae	Histiophryne	Histiophryne cryptacanthus	0	0	1	0	1	0	0	0	0	0	0
Himag_f0.jpg	FishBase	Antennariidae	Histiophryne	Histiophryne maggiewalker	1	0	0	0	0	0	0	0	0	0	0
Hipog_f0.jpg	FishBase	Antennariidae	Histiophryne	Histiophryne pogonius	0	0	1	0	0	0	0	0	0	0	0
Hipsy_u0.jpg	FishBase	Antennariidae	Histiophryne	Histiophryne psychedelica	0	0	0	0	1	0	0	0	0	0	0
Hipsy_u2.jpg	FishBase	Antennariidae	Histiophryne	Histiophryne psychedelica	0	0	0	0	1	0	0	0	0	0	0
Hihis_u5.jpg	FishBase	Antennariidae	Histrio	Histrio histrio	0	0	0	0	1	0	0	0	0	0	0
107647AF.jpg	FishPix	Antennariidae	Histrio	Histrio histrio	0	1	0	1	0	0	0	0	0	0	0
40836AF.jpg	FishPix	Antennariidae	Histrio	Histrio histrio	0	0	0	0	1	0	0	0	0	0	0
45793AF.jpg	FishPix	Antennariidae	Histrio	Histrio histrio	0	0	1	1	1	0	0	0	0	0	0
50598AF.jpg	FishPix	Antennariidae	Histrio	Histrio histrio	0	0	1	1	1	0	0	0	0	0	0
849AF.jpg	FishPix	Antennariidae	Histrio	Histrio histrio	0	0	0	0	1	0	0	0	0	0	0
Lohut_u0.jpg	FishBase	Antennariidae	Lophiocharon	Lophiocharon hutchinsi	0	1	0	0	0	0	0	0	0	0	0
Lolit_u3.jpg	FishBase	Antennariidae	Lophiocharon	Lophiocharon lithinostomus	0	1	0	0	0	0	0	0	0	0	0
Lotri_u1.jpg	FishBase	Antennariidae	Lophiocharon	Lophiocharon trisignatus	0	1	0	0	0	0	0	0	0	0	0
94134AF.jpg	FishPix	Antennariidae	Nudiantennarius	Nudiantennarius subteres	1	0	0	0	0	0	0	0	0	1	0
48749AF.jpg	FishPix	Antennariidae	Rhycherus	Rhycherus filamentosus	0	0	0	0	0	0	0	0	1	0	0
Tabut_u0.jpg	FishBase	Antennariidae	Tathicarpus	Tathicarpus butleri	0	1	0	0	0	0	0	0	0	0	0
Apsay_f0.jpg	FishBase	Aphredoderidae	Aphredoderus	Aphredoderus sayanus	1	0	0	0	0	0	0	0	0	0	0
Babic_u0.jpg	FishBase	Aphyonidae	Barathronus	Barathronus bicolor	1	0	0	0	0	0	0	0	0	0	0
Apcal_u1.jpg	FishBase	Apistidae	Apistops	Apistops caloundra	0	1	0	0	0	0	0	0	0	1	0
Apcar_u2.jpg	FishBase	Apistidae	Apistus	Apistus carinatus	1	0	0	0	0	0	0	0	0	1	0
88086AF.jpg	FishPix	Aploactinidae	Acanthosphex	Acanthosphex leurynnis	1	0	0	0	0	0	0	0	0	0	0
58200AF.jpg	FishPix	Aploactinidae	Aploactis	Aploactis aspera	0	1	0	0	0	0	0	0	0	0	0
Apmil_u0.jpg	FishBase	Aploactinidae	Aploactisoma	Aploactisoma milesii	0	1	0	0	0	0	0	0	0	0	0
73398AF.jpg	FishPix	Aploactinidae	Cocotropus	Cocotropus izuensis	0	0	1	0	0	1	0	0	0	0	0
61895AF.jpg	FishPix	Aploactinidae	Cocotropus	Cocotropus larvatus	0	1	0	0	0	0	0	0	0	0	0
36481AF.jpg	FishPix	Aploactinidae	Cocotropus	Cocotropus masudai	0	1	0	0	0	0	0	0	0	0	0
Comic_u3.jpg	FishBase	Aploactinidae	Cocotropus	Cocotropus microps	1	0	0	0	0	0	0	0	0	0	0
Kaani_u0.jpg	FishBase	Aploactinidae	Erisphex	Erisphex aniarus	0	1	0	0	0	0	0	0	0	0	0
2596AF.jpg	FishPix	Aploactinidae	Erisphex	Erisphex pottii	0	0	1	0	0	0	0	0	0	0	0
Ersim_u1.jpg	FishBase	Aploactinidae	Erisphex	Erisphex simplex	1	0	0	0	0	0	0	0	0	0	0
Netri_u6.jpg	FishBase	Aploactinidae	Neoaploactis	Neoaploactis tridorsalis	0	1	0	0	0	0	0	0	0	0	1
106599AF.jpg	FishPix	Aploactinidae	Paraploactis	Paraploactis kagoshimensis	0	1	1	0	0	0	0	0	0	0	0
23976AF.jpg	FishPix	Aploactinidae	Paraploactis	Paraploactis kagoshimensis	0	1	0	0	0	0	0	1	0	0	0
Paobb_u0.jpg	FishBase	Aploactinidae	Paraploactis	Paraploactis obbesi	0	1	0	0	0	0	0	0	0	0	0
Papul_u2.jpg	FishBase	Aploactinidae	Paraploactis	Paraploactis pulvinus	0	1	0	0	0	0	0	0	0	0	0
Pstae_u0.jpg	FishBase	Aploactinidae	Pseudopataecus	Pseudopataecus taenianotus	0	1	0	0	0	0	0	0	0	0	0
Ptgal_u0.jpg	FishBase	Aploactinidae	Ptarmus	Ptarmus gallus	0	0	0	1	0	0	0	0	0	0	0
Ptjub_u0.jpg	FishBase	Aploactinidae	Ptarmus	Ptarmus jubatus	0	0	0	1	0	0	0	0	0	0	0
Xeasp_u0.jpg	FishBase	Aploactinidae	Xenaploactis	Xenaploactis asperrima	1	0	0	0	0	0	0	0	0	0	0
Apblo_u1.jpg	FishBase	Aplocheilidae	Aplocheilus	Aplocheilus blockii	0	0	0	1	0	0	0	0	0	0	0
Apday_u0.jpg	FishBase	Aplocheilidae	Aplocheilus	Aplocheilus dayi	0	0	1	0	0	0	0	1	0	0	0
Apkir_m0.jpg	FishBase	Aplocheilidae	Aplocheilus	Aplocheilus kirchmayeri	0	0	0	1	0	1	0	0	0	0	0
Aplin_m0.jpg	FishBase	Aplocheilidae	Aplocheilus	Aplocheilus lineatus	0	0	0	0	0	1	0	0	0	0	0
Appan_u0.jpg	FishBase	Aplocheilidae	Aplocheilus	Aplocheilus panchax	1	0	0	0	0	0	0	0	0	0	0
Appar_u7.jpg	FishBase	Aplocheilidae	Aplocheilus	Aplocheilus parvus	0	0	0	1	0	0	0	0	0	0	0
Apwer_u0.jpg	FishBase	Aplocheilidae	Aplocheilus	Aplocheilus werneri	0	0	0	0	0	0	0	1	0	0	0
Paarn_m0.jpg	FishBase	Aplocheilidae	Pachypanchax	Pachypanchax arnoulti	0	0	0	0	0	0	0	1	0	0	0
Papla_u1.jpg	FishBase	Aplocheilidae	Pachypanchax	Pachypanchax omalonotus	1	0	0	0	0	0	0	0	0	0	0
Papat_m0.jpg	FishBase	Aplocheilidae	Pachypanchax	Pachypanchax patriciae	0	0	1	0	0	0	0	1	0	0	0
Papla_m0.jpg	FishBase	Aplocheilidae	Pachypanchax	Pachypanchax playfairii	0	0	1	0	0	1	0	0	0	0	0
Pasak_m1.jpg	FishBase	Aplocheilidae	Pachypanchax	Pachypanchax sakaramyi	0	1	0	0	0	0	0	0	0	0	0
Paspa_m1.jpg	FishBase	Aplocheilidae	Pachypanchax	Pachypanchax sparksorum	0	1	0	0	0	0	0	0	0	0	0
Pavar_m0.jpg	FishBase	Aplocheilidae	Pachypanchax	Pachypanchax varatraza	0	1	0	0	0	0	0	0	0	0	0
Pavar_m1.jpg	FishBase	Aplocheilidae	Pachypanchax	Pachypanchax varatraza	0	0	0	0	1	0	0	0	0	0	0
Aparc_u0.jpg	FishBase	Aplodactylidae	Aplodactylus	Aplodactylus arctidens	0	1	0	0	1	0	0	0	0	0	0
Apeth_u1.jpg	FishBase	Aplodactylidae	Aplodactylus	Aplodactylus etheridgii	0	0	0	1	0	0	0	0	1	0	0
Appun_u3.jpg	FishBase	Aplodactylidae	Aplodactylus	Aplodactylus punctatus	0	1	1	0	0	0	0	0	0	0	0
Copol_u0.jpg	FishBase	Apogonidae	Amioides	Amioides polyacanthus	1	0	0	0	0	0	0	0	0	0	0
98828AF.jpg	FishPix	Apogonidae	Apogon	Apogon abrogramma	0	0	0	0	0	1	0	0	0	0	0
Apame_u1.jpg	FishBase	Apogonidae	Apogon	Apogon americanus	1	0	0	0	0	0	0	0	0	1	0
Apatr_u2.jpg	FishBase	Apogonidae	Apogon	Apogon atradorsatus	1	0	0	0	0	0	0	0	0	0	0
Apatr_u1.jpg	FishBase	Apogonidae	Apogon	Apogon atricaudus	1	0	0	0	0	0	0	0	0	0	0
Apaxi_u0.jpg	FishBase	Apogonidae	Apogon	Apogon axillaris	1	0	0	0	0	0	0	0	0	1	0
Apbin_u2.jpg	FishBase	Apogonidae	Apogon	Apogon binotatus	0	0	0	0	0	0	0	1	0	0	0
Apcau_u1.jpg	FishBase	Apogonidae	Apogon	Apogon caudicinctus	1	0	0	0	0	0	0	0	0	0	0
33367AF.jpg	FishPix	Apogonidae	Apogon	Apogon cavitensis	0	0	0	0	0	1	0	0	0	0	0
22271AF.jpg	FishPix	Apogonidae	Apogon	Apogon ceramensis	0	0	0	0	0	1	0	0	0	0	0
31864AF.jpg	FishPix	Apogonidae	Apogon	Apogon cf.	0	0	0	0	0	1	0	0	0	0	0
60681AF.jpg	FishPix	Apogonidae	Apogon	Apogon chrysopomus	0	0	0	0	0	1	0	0	0	0	0
22278AF.jpg	FishPix	Apogonidae	Apogon	Apogon chrysotaenia	0	0	0	0	0	1	0	0	0	0	0
Apcoc_u5.jpg	FishBase	Apogonidae	Apogon	Apogon coccineus	1	0	0	0	0	0	0	0	0	0	0
Apcra_u0.jpg	FishBase	Apogonidae	Apogon	Apogon crassiceps	1	0	0	0	0	0	0	0	0	0	0
Apdam_u0.jpg	FishBase	Apogonidae	Apogon	Apogon dammermani	1	0	0	0	0	0	0	0	0	0	0
Apdee_u0.jpg	FishBase	Apogonidae	Apogon	Apogon deetsie	1	0	0	0	0	0	0	0	0	0	0
Apdho_u1.jpg	FishBase	Apogonidae	Apogon	Apogon dhofar	1	0	0	0	0	0	0	0	0	0	0
Apdor_u2.jpg	FishBase	Apogonidae	Apogon	Apogon doryssa	1	0	0	0	0	0	0	0	0	0	0
Apdov_u1.jpg	FishBase	Apogonidae	Apogon	Apogon dovii	0	0	0	0	0	0	0	0	0	1	0
Apery_u0.jpg	FishBase	Apogonidae	Apogon	Apogon erythrinus	1	0	0	0	0	0	0	0	0	0	0
Apery_u2.jpg	FishBase	Apogonidae	Apogon	Apogon erythrosoma	0	0	0	0	0	1	0	0	0	0	0
Apgua_u2.jpg	FishBase	Apogonidae	Apogon	Apogon guadalupensis	1	0	0	0	0	0	0	0	0	0	0
51367AF.jpg	FishPix	Apogonidae	Apogon	Apogon guamensis	0	0	0	0	0	0	0	1	0	0	0
33643AF.jpg	FishPix	Apogonidae	Apogon	Apogon hartzfeldii	0	0	0	0	0	1	0	0	0	1	0
33717AF.jpg	FishPix	Apogonidae	Apogon	Apogon hoeveni	0	0	0	1	0	0	0	0	0	0	0
Apimb_u4.jpg	FishBase	Apogonidae	Apogon	Apogon imberbis	1	0	0	0	0	0	0	0	0	0	0
20385AF.jpg	FishPix	Apogonidae	Apogon	Apogon indicus	1	0	0	0	0	0	0	0	0	0	0
Apcoc_u3.jpg	FishBase	Apogonidae	Apogon	Apogon kautamea	1	0	0	0	0	0	0	0	0	0	0
20204AF.jpg	FishPix	Apogonidae	Apogon	Apogon kominatoensis	1	0	0	0	0	0	0	0	0	0	0
Aplac_u2.jpg	FishBase	Apogonidae	Apogon	Apogon lachneri	1	0	0	0	0	0	0	0	0	0	0
92619AF.jpg	FishPix	Apogonidae	Apogon	Apogon lateralis	0	0	0	0	0	1	0	0	0	0	0
Aplat_u6.jpg	FishBase	Apogonidae	Apogon	Apogon lativittatus	1	0	0	0	0	0	0	0	0	0	0
9999AF.jpg	FishPix	Apogonidae	Apogon	Apogon lineomaculatus	1	0	0	0	0	0	0	0	0	1	0
40634AF.jpg	FishPix	Apogonidae	Apogon	Apogon luteus	1	0	0	0	0	0	0	0	0	0	0
Apmac_ub.jpg	FishBase	Apogonidae	Apogon	Apogon maculatus	0	0	0	0	0	0	0	0	0	1	0
33665AF.jpg	FishPix	Apogonidae	Apogon	Apogon margaritophorus	0	0	0	1	0	1	0	0	0	0	0
72077AF.jpg	FishPix	Apogonidae	Apogon	Apogon monospilus	1	0	0	0	0	0	0	0	0	0	0
99841AF.jpg	FishPix	Apogonidae	Apogon	Apogon monospilus	0	0	0	0	0	1	0	0	0	0	0
22266AF.jpg	FishPix	Apogonidae	Apogon	Apogon multilineatus	0	0	0	0	0	1	0	0	0	0	0
72009AF.jpg	FishPix	Apogonidae	Apogon	Apogon multilineatus	0	0	0	0	0	1	0	0	0	0	0
Apnit_u0.jpg	FishBase	Apogonidae	Apogon	Apogon nitidus	0	0	0	0	0	1	0	0	0	0	0
96008AF.jpg	FishPix	Apogonidae	Apogon	Apogon ocellicaudus	0	0	0	0	0	0	0	0	0	1	0
Appac_u1.jpg	FishBase	Apogonidae	Apogon	Apogon pacificus	0	0	0	0	0	0	0	1	0	0	0
Apphe_u1.jpg	FishBase	Apogonidae	Apogon	Apogon phenax	0	1	0	0	0	0	0	1	0	0	0
Appla_l0.jpg	FishBase	Apogonidae	Apogon	Apogon planifrons	0	0	0	0	0	0	0	1	0	1	0
Appos_u0.jpg	FishBase	Apogonidae	Apogon	Apogon posterofasciatus	0	0	0	0	0	0	0	1	0	0	0
Appse_ub.jpg	FishBase	Apogonidae	Apogon	Apogon pseudomaculatus	0	0	0	0	0	0	0	0	0	1	0
Apqua_u2.jpg	FishBase	Apogonidae	Apogon	Apogon quadrisquamatus	1	0	0	0	0	0	0	0	0	0	0
Apret_u1.jpg	FishBase	Apogonidae	Apogon	Apogon retrosella	0	0	0	0	0	0	0	1	0	1	0
Aprob_u0.jpg	FishBase	Apogonidae	Apogon	Apogon robbyi	0	0	0	0	0	1	0	0	0	1	0
Aprob_u1.jpg	FishBase	Apogonidae	Apogon	Apogon robinsi	1	0	0	0	0	0	0	0	0	0	0
Aprub_u3.jpg	FishBase	Apogonidae	Apogon	Apogon rubrifuscus	1	0	0	0	0	0	0	0	0	0	0
48470AF.jpg	FishPix	Apogonidae	Apogon	Apogon rueppellii	1	0	0	0	0	0	0	0	0	0	0
21913AF.jpg	FishPix	Apogonidae	Apogon	Apogon sealei	0	0	0	0	0	1	0	0	0	0	0
54251AF.jpg	FishPix	Apogonidae	Apogon	Apogon seminigracaudus	1	0	0	0	0	0	0	0	0	0	0
60667AF.jpg	FishPix	Apogonidae	Apogon	Apogon semiornatus	0	0	0	0	0	1	0	0	0	0	0
95826AF.jpg	FishPix	Apogonidae	Apogon	Apogon semiornatus	0	0	0	0	0	1	0	0	0	0	0
89943AF.jpg	FishPix	Apogonidae	Apogon	Apogon smithi	0	0	0	0	0	0	0	1	0	0	0
Aptal_u6.jpg	FishBase	Apogonidae	Apogon	Apogon talboti	1	0	0	0	0	0	0	0	0	0	0
Aptow_u1.jpg	FishBase	Apogonidae	Apogon	Apogon townsendi	0	0	0	0	0	0	0	1	0	0	0
Ostri_m0.jpg	FishBase	Apogonidae	Apogon	Apogon tricinctus	1	0	0	0	0	0	0	0	0	0	0
48371AF.jpg	FishPix	Apogonidae	Apogon	Apogon unicolor	1	0	0	0	0	0	0	0	0	0	0
48460AF.jpg	FishPix	Apogonidae	Apogon	Apogon victoriae	0	0	0	0	0	1	0	0	0	0	0
Apbre_u4.jpg	FishBase	Apogonidae	Apogonichthyoides	Apogonichthyoides brevicaudatus	0	0	0	0	0	1	0	0	0	0	0
Apcat_u0.jpg	FishBase	Apogonidae	Apogonichthyoides	Apogonichthyoides cathetogramma	0	0	0	0	0	0	0	1	0	0	0
Vichr_u0.jpg	FishBase	Apogonidae	Apogonichthyoides	Apogonichthyoides chrysurus	0	0	0	0	0	0	0	1	0	0	0
Aperd_u0.jpg	FishBase	Apogonidae	Apogonichthyoides	Apogonichthyoides erdmanni	0	0	0	0	0	1	0	0	0	1	0
Apgar_u1.jpg	FishBase	Apogonidae	Apogonichthyoides	Apogonichthyoides gardineri	0	0	0	0	0	0	0	1	0	0	0
Aphep_u0.jpg	FishBase	Apogonidae	Apogonichthyoides	Apogonichthyoides heptastygma	0	1	0	0	0	0	0	0	0	0	0
Apmel_u4.jpg	FishBase	Apogonidae	Apogonichthyoides	Apogonichthyoides melas	1	0	0	0	0	0	0	0	0	1	0
41320AF.jpg	FishPix	Apogonidae	Apogonichthyoides	Apogonichthyoides niger	0	0	0	0	0	0	0	1	0	0	0
47118AF.jpg	FishPix	Apogonidae	Apogonichthyoides	Apogonichthyoides niger	1	0	0	0	0	0	0	0	0	0	0
Apnig_ul.jpg	FishBase	Apogonidae	Apogonichthyoides	Apogonichthyoides nigripinnis	0	0	0	0	0	0	1	0	0	1	0
Apope_u2.jpg	FishBase	Apogonidae	Apogonichthyoides	Apogonichthyoides opercularis	1	0	0	0	0	0	0	0	0	0	0
Apnig_uj.jpg	FishBase	Apogonidae	Apogonichthyoides	Apogonichthyoides pharaonis	0	0	0	0	0	0	0	1	0	1	0
Appse_u9.jpg	FishBase	Apogonidae	Apogonichthyoides	Apogonichthyoides pseudotaeniatus	0	0	0	0	0	0	0	1	0	0	0
11714AF.jpg	FishPix	Apogonidae	Apogonichthyoides	Apogonichthyoides sialis	0	0	0	0	0	0	0	1	0	1	0
Aptae_u0.jpg	FishBase	Apogonidae	Apogonichthyoides	Apogonichthyoides taeniatus	0	0	0	0	0	0	0	1	0	1	0
94215AF.jpg	FishPix	Apogonidae	Apogonichthyoides	Apogonichthyoides timorensis	0	0	0	0	0	0	0	1	0	0	0
Apumb_u0.jpg	FishBase	Apogonidae	Apogonichthyoides	Apogonichthyoides umbratilis	0	0	0	0	0	0	0	1	0	0	0
Apuni_u3.jpg	FishBase	Apogonidae	Apogonichthyoides	Apogonichthyoides uninotatus	1	0	0	0	0	0	0	0	0	1	0
Apoce_u1.jpg	FishBase	Apogonidae	Apogonichthys	Apogonichthys ocellatus	0	1	0	0	0	0	0	0	0	1	0
51230AF.jpg	FishPix	Apogonidae	Apogonichthys	Apogonichthys ocellatus	1	0	0	0	0	0	0	0	0	1	0
Apper_u4.jpg	FishBase	Apogonidae	Apogonichthys	Apogonichthys perdix	0	1	0	0	0	0	0	0	0	0	0
51231AF.jpg	FishPix	Apogonidae	Apogonichthys	Apogonichthys waikiki	0	1	0	0	0	0	0	0	0	0	0
Arble_u1.jpg	FishBase	Apogonidae	Archamia	Archamia bleekeri	1	0	0	0	0	0	0	0	0	1	0
Asalu_l0.jpg	FishBase	Apogonidae	Astrapogon	Astrapogon alutus	0	1	0	0	0	0	0	0	0	0	0
Aspun_u0.jpg	FishBase	Apogonidae	Astrapogon	Astrapogon puncticulatus	0	1	0	0	0	0	0	0	0	0	0
Asste_l0.jpg	FishBase	Apogonidae	Astrapogon	Astrapogon stellatus	0	1	0	0	0	0	0	0	0	0	0
Cecla_u0.jpg	FishBase	Apogonidae	Cercamia	Cercamia cladara	0	0	1	0	0	0	0	0	0	0	0
107965AF.jpg	FishPix	Apogonidae	Cercamia	Cercamia eremia	0	0	1	0	0	0	0	0	0	0	0
Chall_u3.jpg	FishBase	Apogonidae	Cheilodipterus	Cheilodipterus alleni	0	0	0	0	0	1	0	0	0	0	0
Chlin_u1.jpg	FishBase	Apogonidae	Cheilodipterus	Cheilodipterus arabicus	0	0	0	0	0	1	0	0	0	0	1
51243AF.jpg	FishPix	Apogonidae	Cheilodipterus	Cheilodipterus artus	0	0	0	0	0	1	0	0	0	0	0
16025AF.jpg	FishPix	Apogonidae	Cheilodipterus	Cheilodipterus intermedius	0	0	0	0	0	1	0	0	0	1	0
Chiso_u0.jpg	FishBase	Apogonidae	Cheilodipterus	Cheilodipterus isostigmus	0	0	0	0	0	1	0	0	0	1	0
Chlac_u0.jpg	FishBase	Apogonidae	Cheilodipterus	Cheilodipterus lachneri	0	0	0	0	0	1	0	0	0	1	0
140044AF.jpg	FishPix	Apogonidae	Cheilodipterus	Cheilodipterus macrodon	0	0	0	0	0	1	0	0	0	0	0
Chnig_uj.jpg	FishBase	Apogonidae	Cheilodipterus	Cheilodipterus nigrotaeniatus	0	0	0	0	0	1	0	0	0	0	0
Chnov_u3.jpg	FishBase	Apogonidae	Cheilodipterus	Cheilodipterus novemstriatus	0	0	0	0	0	1	0	0	0	0	0
Chpar_u5.jpg	FishBase	Apogonidae	Cheilodipterus	Cheilodipterus parazonatus	0	0	0	0	0	1	0	0	0	0	0
Chper_u2.jpg	FishBase	Apogonidae	Cheilodipterus	Cheilodipterus persicus	0	0	0	0	0	1	0	0	0	1	0
Chpyg_u0.jpg	FishBase	Apogonidae	Cheilodipterus	Cheilodipterus pygmaios	0	0	0	0	0	1	0	0	0	1	0
22254AF.jpg	FishPix	Apogonidae	Cheilodipterus	Cheilodipterus quinquelineatus	0	0	0	0	0	1	0	0	0	1	0
96311AF.jpg	FishPix	Apogonidae	Cheilodipterus	Cheilodipterus singapurensis	0	0	0	0	0	1	0	0	0	0	0
Chzon_u4.jpg	FishBase	Apogonidae	Cheilodipterus	Cheilodipterus zonatus	0	0	0	0	0	1	0	0	0	0	0
3215AF.jpg	FishPix	Apogonidae	Fibramia	Fibramia amboinensis	0	0	0	0	0	1	0	0	0	0	0
Aplat_u2.jpg	FishBase	Apogonidae	Fibramia	Fibramia lateralis	0	0	0	0	0	1	0	0	0	0	0
2431AF.jpg	FishPix	Apogonidae	Fibramia	Fibramia thermalis	1	0	0	0	0	0	0	0	0	0	0
Apalb_u8.jpg	FishBase	Apogonidae	Foa	Foa albimaculosa	0	1	0	0	0	0	0	0	0	0	0
141455AF.jpg	FishPix	Apogonidae	Foa	Foa brachygramma	0	1	0	1	0	0	0	1	0	0	0
Foafo_u0.jpg	FishBase	Apogonidae	Foa	Foa fo	0	1	0	0	0	0	0	0	0	0	0
Fohya_u0.jpg	FishBase	Apogonidae	Foa	Foa hyalina	0	0	0	0	0	0	0	1	0	0	0
Foaur_u1.jpg	FishBase	Apogonidae	Fowleria	Fowleria aurita	1	0	0	0	0	0	0	0	0	1	0
Fofla_u7.jpg	FishBase	Apogonidae	Fowleria	Fowleria flammea	1	0	0	0	0	0	0	0	0	0	0
54029AF.jpg	FishPix	Apogonidae	Fowleria	Fowleria isostigma	1	0	0	0	0	0	0	0	0	1	0
Fomar_u2.jpg	FishBase	Apogonidae	Fowleria	Fowleria marmorata	0	0	0	0	0	0	0	1	0	1	0
Fopun_u0.jpg	FishBase	Apogonidae	Fowleria	Fowleria punctulata	0	0	1	0	0	0	0	0	0	1	0
51252AF.jpg	FishPix	Apogonidae	Fowleria	Fowleria vaiulae	0	0	1	0	0	0	0	1	0	0	0
20419AF.jpg	FishPix	Apogonidae	Fowleria	Fowleria variegata	0	1	0	0	0	0	0	1	0	0	0
Glapr_m0.jpg	FishBase	Apogonidae	Glossamia	Glossamia aprion	0	1	0	0	0	0	0	0	0	0	0
18292AF.jpg	FishPix	Apogonidae	Gymnapogon	Gymnapogon japonicus	1	0	0	0	0	0	0	0	0	0	0
Gyphi_u0.jpg	FishBase	Apogonidae	Gymnapogon	Gymnapogon philippinus	1	0	0	0	0	0	0	0	0	0	0
33361AF.jpg	FishPix	Apogonidae	Gymnapogon	Gymnapogon urospilotus	0	0	0	0	0	0	0	1	0	0	0
Homax_u0.jpg	FishBase	Apogonidae	Holapogon	Holapogon maximus	0	1	1	0	0	0	0	0	0	0	0
Jaarg_u0.jpg	FishBase	Apogonidae	Jaydia	Jaydia argyrogaster	0	0	1	0	0	0	0	0	0	0	0
47073AF.jpg	FishPix	Apogonidae	Jaydia	Jaydia carinata	0	0	0	0	0	0	0	1	0	1	0
Apcar_u1.jpg	FishBase	Apogonidae	Jaydia	Jaydia carinatus	0	0	1	0	0	0	0	0	0	1	0
Apcat_u3.jpg	FishBase	Apogonidae	Jaydia	Jaydia catalai	0	1	0	0	0	0	0	0	0	0	0
Apell_u0.jpg	FishBase	Apogonidae	Jaydia	Jaydia ellioti	0	1	0	0	0	0	0	0	0	0	0
49699AF.jpg	FishPix	Apogonidae	Jaydia	Jaydia lineata	0	0	0	0	0	0	0	1	0	0	0
Apmel_u0.jpg	FishBase	Apogonidae	Jaydia	Jaydia melanopus	0	1	0	0	0	0	0	0	0	0	0
51301AF.jpg	FishPix	Apogonidae	Jaydia	Jaydia novaeguinae	1	0	0	0	0	0	0	0	0	0	0
Janov_u1.jpg	FishBase	Apogonidae	Jaydia	Jaydia novaeguineae	1	0	0	0	0	0	0	0	0	0	0
Japho_u0.jpg	FishBase	Apogonidae	Jaydia	Jaydia photogaster	0	0	0	0	0	0	0	1	0	0	0
Appoe_u2.jpg	FishBase	Apogonidae	Jaydia	Jaydia poecilopterus	0	1	0	0	0	0	0	0	0	0	0
Jaque_u0.jpg	FishBase	Apogonidae	Jaydia	Jaydia queketti	0	0	1	0	0	0	0	0	0	1	0
Jasmi_u0.jpg	FishBase	Apogonidae	Jaydia	Jaydia smithi	1	0	0	0	0	0	0	0	0	1	0
Apstr_u3.jpg	FishBase	Apogonidae	Jaydia	Jaydia striata	0	0	0	0	0	0	0	1	0	0	0
Jatru_u0.jpg	FishBase	Apogonidae	Jaydia	Jaydia truncata	0	1	0	0	0	0	0	0	0	0	0
Lapha_u0.jpg	FishBase	Apogonidae	Lachneratus	Lachneratus phasmaticus	1	0	0	0	0	0	0	0	0	0	0
Apkal_u6.jpg	FishBase	Apogonidae	Lepidamia	Lepidamia kalosoma	0	0	0	0	0	1	0	0	0	0	0
Apmul_u1.jpg	FishBase	Apogonidae	Lepidamia	Lepidamia multitaeniata	0	0	0	0	0	1	0	0	0	0	0
Apmul_u4.jpg	FishBase	Apogonidae	Lepidamia	Lepidamia multitaeniata	0	0	0	0	0	1	0	0	0	1	0
Apnat_u0.jpg	FishBase	Apogonidae	Lepidamia	Lepidamia natalensis	0	0	0	0	0	1	0	0	0	0	0
Apoma_u0.jpg	FishBase	Apogonidae	Lepidamia	Lepidamia omanensis	0	0	0	0	0	1	0	0	0	1	0
Apoma_u1.jpg	FishBase	Apogonidae	Lepidamia	Lepidamia omanensis	0	0	0	0	0	1	0	0	0	0	0
51261AF.jpg	FishPix	Apogonidae	Neamia	Neamia articycla	1	0	0	0	0	0	0	0	0	1	0
Nenot_u0.jpg	FishBase	Apogonidae	Neamia	Neamia notula	1	0	0	0	0	0	0	0	0	1	0
Neoct_u1.jpg	FishBase	Apogonidae	Neamia	Neamia octospina	1	0	0	0	0	0	0	0	0	0	0
Apann_u2.jpg	FishBase	Apogonidae	Nectamia	Nectamia annularis	0	0	0	0	0	0	0	1	0	0	0
13155AF.jpg	FishPix	Apogonidae	Nectamia	Nectamia bandanensis	0	0	0	0	0	0	0	1	0	0	0
45010AF.jpg	FishPix	Apogonidae	Nectamia	Nectamia fusca	0	0	0	0	0	0	0	1	0	0	0
Apban_u1.jpg	FishBase	Apogonidae	Nectamia	Nectamia ignitops	1	0	0	0	0	0	0	0	0	0	0
Nelux_u0.jpg	FishBase	Apogonidae	Nectamia	Nectamia luxuria	0	0	0	0	0	0	0	1	0	0	1
22259AF.jpg	FishPix	Apogonidae	Nectamia	Nectamia savayensis	0	0	0	0	0	0	0	1	0	0	1
Nesim_u2.jpg	FishBase	Apogonidae	Nectamia	Nectamia similis	0	0	0	0	0	0	0	1	0	0	1
Nevir_u4.jpg	FishBase	Apogonidae	Nectamia	Nectamia viria	0	0	0	0	0	0	0	1	0	0	1
Apzeb_u0.jpg	FishBase	Apogonidae	Nectamia	Nectamia zebrinus	0	0	0	0	0	0	0	1	0	0	1
22698AF.jpg	FishPix	Apogonidae	Ostorhinchus	Ostorhinchus angustatus	0	0	0	0	0	1	0	0	0	0	0
Osaph_u0.jpg	FishBase	Apogonidae	Ostorhinchus	Ostorhinchus aphanes	0	0	0	0	0	1	0	1	0	0	0
25932AF.jpg	FishPix	Apogonidae	Ostorhinchus	Ostorhinchus apogonides	0	0	0	1	0	0	0	0	0	0	1
Apapo_u1.jpg	FishBase	Apogonidae	Ostorhinchus	Ostorhinchus apogonoides	1	0	0	0	0	0	0	0	0	0	0
16813AF.jpg	FishPix	Apogonidae	Ostorhinchus	Ostorhinchus aureus	0	0	0	0	0	0	0	1	0	0	1
Apbre_u3.jpg	FishBase	Apogonidae	Ostorhinchus	Ostorhinchus brevispinis	0	0	0	0	0	1	0	0	0	0	0
Apbry_u0.jpg	FishBase	Apogonidae	Ostorhinchus	Ostorhinchus bryx	0	0	0	0	0	1	0	0	0	0	0
Apcap_u0.jpg	FishBase	Apogonidae	Ostorhinchus	Ostorhinchus capricornis	0	0	0	0	0	1	0	0	0	1	0
Apcav_u1.jpg	FishBase	Apogonidae	Ostorhinchus	Ostorhinchus cavitensis	0	0	0	0	0	1	0	0	0	1	0
Apcha_u0.jpg	FishBase	Apogonidae	Ostorhinchus	Ostorhinchus chalcius	1	0	0	0	0	0	0	0	0	0	0
38345AF.jpg	FishPix	Apogonidae	Ostorhinchus	Ostorhinchus cheni	0	0	0	0	0	1	0	0	0	1	0
Apchr_j0.jpg	FishBase	Apogonidae	Ostorhinchus	Ostorhinchus chrysopomus	0	0	0	0	0	1	0	0	0	0	0
Apchr_u0.jpg	FishBase	Apogonidae	Ostorhinchus	Ostorhinchus chrysotaenia	0	0	0	0	0	1	0	0	0	0	0
41246AF.jpg	FishPix	Apogonidae	Ostorhinchus	Ostorhinchus compressus	0	0	0	0	0	1	0	0	0	0	0
76007AF.jpg	FishPix	Apogonidae	Ostorhinchus	Ostorhinchus cookii	0	0	0	0	0	1	0	0	0	1	0
Apcya_ub.jpg	FishBase	Apogonidae	Ostorhinchus	Ostorhinchus cyanosoma	0	0	0	0	0	1	0	0	0	0	0
34476AF.jpg	FishPix	Apogonidae	Ostorhinchus	Ostorhinchus dispar	0	0	0	0	0	1	0	0	0	0	0
10170AF.jpg	FishPix	Apogonidae	Ostorhinchus	Ostorhinchus doederleini	0	0	0	0	0	1	0	0	0	1	0
10223AF.jpg	FishPix	Apogonidae	Ostorhinchus	Ostorhinchus endekataenia	0	0	0	0	0	1	0	0	0	1	0
141497AF.jpg	FishPix	Apogonidae	Ostorhinchus	Ostorhinchus fasciatus	0	0	0	0	0	1	0	0	0	0	0
Apfla_u6.jpg	FishBase	Apogonidae	Ostorhinchus	Ostorhinchus flagelliferus	0	0	0	0	0	1	0	0	0	1	0
Apfla_u0.jpg	FishBase	Apogonidae	Ostorhinchus	Ostorhinchus flavus	0	0	0	0	0	0	0	0	0	1	0
16523AF.jpg	FishPix	Apogonidae	Ostorhinchus	Ostorhinchus fleurieu	0	0	0	0	0	1	0	0	0	1	0
77269AF.jpg	FishPix	Apogonidae	Ostorhinchus	Ostorhinchus franssedai	0	0	0	0	0	1	0	0	0	1	0
13180AF.jpg	FishPix	Apogonidae	Ostorhinchus	Ostorhinchus fukuii	0	0	0	0	0	1	0	0	0	1	0
Apgri_u1.jpg	FishBase	Apogonidae	Ostorhinchus	Ostorhinchus griffini	1	0	0	0	0	0	0	0	0	0	0
Apsmi_u0.jpg	FishBase	Apogonidae	Ostorhinchus	Ostorhinchus gularis	1	0	0	0	0	0	0	0	0	0	0
Aphar_u3.jpg	FishBase	Apogonidae	Ostorhinchus	Ostorhinchus hartzfeldii	0	0	0	0	0	0	0	0	0	1	0
Aphoe_u1.jpg	FishBase	Apogonidae	Ostorhinchus	Ostorhinchus hoevenii	1	0	0	0	0	0	0	0	0	0	0
27308AF.jpg	FishPix	Apogonidae	Ostorhinchus	Ostorhinchus holotaenia	0	0	0	0	0	1	0	0	0	0	0
19231AF.jpg	FishPix	Apogonidae	Ostorhinchus	Ostorhinchus ishigakiensis	1	0	0	0	0	0	0	0	0	0	0
Osjen_u0.jpg	FishBase	Apogonidae	Ostorhinchus	Ostorhinchus jenkinsi	0	0	0	0	0	1	0	0	0	1	0
23507AF.jpg	FishPix	Apogonidae	Ostorhinchus	Ostorhinchus kiensis	0	0	0	0	0	1	0	0	0	0	0
Oskom_u0.jpg	FishBase	Apogonidae	Ostorhinchus	Ostorhinchus komodoensis	1	0	0	0	0	0	0	0	0	0	0
Oslep_u0.jpg	FishBase	Apogonidae	Ostorhinchus	Ostorhinchus leptofasciatus	0	0	0	0	0	1	0	0	0	1	0
82481AF.jpg	FishPix	Apogonidae	Ostorhinchus	Ostorhinchus leslie	0	0	0	0	0	1	0	0	0	0	0
Aplim_u1.jpg	FishBase	Apogonidae	Ostorhinchus	Ostorhinchus limenus	0	0	0	0	0	1	0	0	0	1	0
Oslin_u1.jpg	FishBase	Apogonidae	Ostorhinchus	Ostorhinchus lineomaculatus	0	0	0	0	0	1	0	0	0	1	0
Oslut_u0.jpg	FishBase	Apogonidae	Ostorhinchus	Ostorhinchus luteus	1	0	0	0	0	0	0	0	0	0	0
Apmac_u0.jpg	FishBase	Apogonidae	Ostorhinchus	Ostorhinchus maculiferus	0	0	1	0	0	1	0	0	0	0	0
Apmar_u2.jpg	FishBase	Apogonidae	Ostorhinchus	Ostorhinchus margaritophorus	0	0	0	0	0	1	0	0	0	0	0
Apmel_u7.jpg	FishBase	Apogonidae	Ostorhinchus	Ostorhinchus melanoproctus	0	0	0	0	0	1	0	0	0	0	0
Osmic_u1.jpg	FishBase	Apogonidae	Ostorhinchus	Ostorhinchus microspilos	1	0	0	0	0	0	0	0	0	0	0
Apmol_u0.jpg	FishBase	Apogonidae	Ostorhinchus	Ostorhinchus moluccensis	0	0	0	0	0	1	0	0	0	0	0
Apmon_u1.jpg	FishBase	Apogonidae	Ostorhinchus	Ostorhinchus monospilus	1	0	0	0	0	0	0	0	0	0	0
Apmul_u3.jpg	FishBase	Apogonidae	Ostorhinchus	Ostorhinchus multilineatus	0	0	0	0	0	1	0	0	0	0	0
Apnan_u0.jpg	FishBase	Apogonidae	Ostorhinchus	Ostorhinchus nanus	0	0	0	0	0	1	0	0	0	0	0
Apneo_u0.jpg	FishBase	Apogonidae	Ostorhinchus	Ostorhinchus neotes	0	0	0	0	0	1	0	0	0	0	0
Apnig_ue.jpg	FishBase	Apogonidae	Ostorhinchus	Ostorhinchus nigripes	0	1	0	0	0	0	0	0	0	0	0
Apnig_u5.jpg	FishBase	Apogonidae	Ostorhinchus	Ostorhinchus nigrocincta	1	0	0	0	0	0	0	1	0	0	0
10011AF.jpg	FishPix	Apogonidae	Ostorhinchus	Ostorhinchus nigrofasciatus	0	0	0	0	0	1	0	0	0	0	0
Apnor_u5.jpg	FishBase	Apogonidae	Ostorhinchus	Ostorhinchus norfolcensis	1	0	0	0	0	0	0	0	0	0	0
141665AF.jpg	FishPix	Apogonidae	Ostorhinchus	Ostorhinchus notatus	0	0	0	0	0	1	0	0	0	1	0
41443AF.jpg	FishPix	Apogonidae	Ostorhinchus	Ostorhinchus novemfasciatus	0	0	0	0	0	1	0	0	0	0	0
Osoce_u0.jpg	FishBase	Apogonidae	Ostorhinchus	Ostorhinchus ocellicaudus	0	0	0	0	0	0	0	0	0	1	0
Apoxi_u0.jpg	FishBase	Apogonidae	Ostorhinchus	Ostorhinchus oxina	0	0	0	0	0	1	0	0	0	0	0
Osoxy_u0.jpg	FishBase	Apogonidae	Ostorhinchus	Ostorhinchus oxygrammus	0	0	0	0	0	1	0	0	0	0	0
Appal_u0.jpg	FishBase	Apogonidae	Ostorhinchus	Ostorhinchus pallidofasciatus	1	0	0	0	0	0	0	0	0	0	0
21905AF.jpg	FishPix	Apogonidae	Ostorhinchus	Ostorhinchus parvulus	0	0	0	0	0	1	0	0	0	1	0
Apple_u2.jpg	FishBase	Apogonidae	Ostorhinchus	Ostorhinchus pleuron	0	0	0	0	0	1	0	1	0	0	0
Appro_u2.jpg	FishBase	Apogonidae	Ostorhinchus	Ostorhinchus properuptus	0	0	0	0	0	1	0	0	0	0	0
Appse_u5.jpg	FishBase	Apogonidae	Ostorhinchus	Ostorhinchus pselion	0	0	0	0	0	1	0	1	0	0	0
Apreg_u4.jpg	FishBase	Apogonidae	Ostorhinchus	Ostorhinchus regula	0	0	0	0	0	1	0	0	0	0	0
Aprel_u0.jpg	FishBase	Apogonidae	Ostorhinchus	Ostorhinchus relativus	0	0	0	0	0	1	0	0	0	0	0
19849AF.jpg	FishPix	Apogonidae	Ostorhinchus	Ostorhinchus rubrimacula	0	0	0	0	0	1	0	0	0	0	0
Aprue_u1.jpg	FishBase	Apogonidae	Ostorhinchus	Ostorhinchus rueppellii	0	0	1	0	0	0	0	0	0	0	0
Ossch_u1.jpg	FishBase	Apogonidae	Ostorhinchus	Ostorhinchus schlegeli	0	0	0	0	0	1	0	0	0	1	0
Ossea_j0.jpg	FishBase	Apogonidae	Ostorhinchus	Ostorhinchus sealei	0	0	0	0	0	1	0	0	0	0	0
68329AF.jpg	FishPix	Apogonidae	Ostorhinchus	Ostorhinchus selas	0	0	0	0	0	1	0	0	0	1	0
107566AF.jpg	FishPix	Apogonidae	Ostorhinchus	Ostorhinchus semilineatus	0	0	0	0	0	1	0	0	0	1	0
Apsep_u1.jpg	FishBase	Apogonidae	Ostorhinchus	Ostorhinchus septemstriatus	0	0	0	0	0	1	0	0	0	0	0
Apsin_u0.jpg	FishBase	Apogonidae	Ostorhinchus	Ostorhinchus sinus	0	0	0	0	0	1	0	0	0	0	0
19106AF.jpg	FishPix	Apogonidae	Ostorhinchus	Ostorhinchus taeniophorus	0	0	0	0	0	1	0	0	0	1	0
Osuro_u0.jpg	FishBase	Apogonidae	Ostorhinchus	Ostorhinchus urostigmus	1	0	0	0	0	0	0	0	0	0	0
10340AF.jpg	FishPix	Apogonidae	Ostorhinchus	Ostorhinchus wassinki	0	0	0	0	0	1	0	0	0	0	0
99926AF.jpg	FishPix	Apogonidae	Ostrorhinchus	Ostrorhinchus moluccensis	0	0	0	0	0	1	0	1	0	1	0
Apaff_u5.jpg	FishBase	Apogonidae	Paroncheilus	Paroncheilus affinis	1	0	0	0	0	0	0	0	0	0	0
Phcon_u0.jpg	FishBase	Apogonidae	Phaeoptyx	Phaeoptyx conklini	0	1	0	0	0	0	0	0	0	0	0
Phpig_u0.jpg	FishBase	Apogonidae	Phaeoptyx	Phaeoptyx pigmentaria	0	0	1	0	0	0	0	0	0	0	0
Phxen_u0.jpg	FishBase	Apogonidae	Phaeoptyx	Phaeoptyx xenus	0	0	1	0	0	0	0	0	0	0	0
Apabr_u2.jpg	FishBase	Apogonidae	Pristiapogon	Pristiapogon abrogramma	0	0	0	0	0	1	0	0	0	0	0
20459AF.jpg	FishPix	Apogonidae	Pristiapogon	Pristiapogon exostigma	0	0	0	0	0	1	0	0	0	0	0
141662AF.jpg	FishPix	Apogonidae	Pristiapogon	Pristiapogon fraenatus	0	0	0	0	0	1	0	0	0	1	0
19338AF.jpg	FishPix	Apogonidae	Pristiapogon	Pristiapogon kallopterus	0	0	0	0	0	1	0	0	0	1	0
Aptae_ug.jpg	FishBase	Apogonidae	Pristiapogon	Pristiapogon taeniopterus	1	0	0	0	0	0	0	0	0	0	0
Aptae_uk.jpg	FishBase	Apogonidae	Pristiapogon	Pristiapogon taeniopterus	0	0	0	0	0	1	0	0	0	0	0
21199AF.jpg	FishPix	Apogonidae	Pristicon	Pristicon rhodopterus	0	0	0	0	0	0	0	1	0	0	0
Prruf_u0.jpg	FishBase	Apogonidae	Pristicon	Pristicon rufus	0	0	0	0	0	0	0	1	0	1	0
20386AF.jpg	FishPix	Apogonidae	Pristicon	Pristicon trimaculatus	0	0	0	0	0	0	0	1	0	1	0
46848AF.jpg	FishPix	Apogonidae	Pseudamia	Pseudamia amblyuroptera	0	0	1	0	0	0	0	0	0	1	0
2427AF.jpg	FishPix	Apogonidae	Pseudamia	Pseudamia gelatinosa	0	0	1	0	0	0	0	0	0	0	0
45571AF.jpg	FishPix	Apogonidae	Pseudamia	Pseudamia gelatinosa	0	0	1	0	0	0	0	0	0	0	0
51277AF.jpg	FishPix	Apogonidae	Pseudamia	Pseudamia gelatinosa	0	0	0	0	1	0	0	0	0	0	0
45388AF.jpg	FishPix	Apogonidae	Pseudamia	Pseudamia hayashii	1	0	0	0	0	0	0	0	0	0	0
Psrub_u0.jpg	FishBase	Apogonidae	Pseudamia	Pseudamia rubra	1	0	0	0	0	0	0	0	0	0	0
Pstar_u0.jpg	FishBase	Apogonidae	Pseudamia	Pseudamia tarri	1	0	0	0	0	0	0	0	0	0	0
38337AF.jpg	FishPix	Apogonidae	Pseudamia	Pseudamia zonata	0	0	0	0	0	0	0	1	0	0	0
Psdia_u3.jpg	FishBase	Apogonidae	Pseudamiops	Pseudamiops diaphanes	1	0	0	0	0	0	0	0	0	0	0
28272AF.jpg	FishPix	Apogonidae	Pseudamiops	Pseudamiops gracilicauda	1	0	0	0	0	0	0	0	0	0	0
81934AF.jpg	FishPix	Apogonidae	Pterapogon	Pterapogon kauderni	0	0	0	1	0	0	0	1	0	0	0
20423AF.jpg	FishPix	Apogonidae	Rhabdamia	Rhabdamia gracilis	1	0	0	0	0	0	0	0	0	0	0
Rhnig_u0.jpg	FishBase	Apogonidae	Rhabdamia	Rhabdamia nigrimentum	0	0	0	0	0	1	0	0	0	0	0
79767AF.jpg	FishPix	Apogonidae	Rhabdamia	Rhabdamia spilota	0	0	0	0	0	1	0	0	0	0	0
Sibre_u3.jpg	FishBase	Apogonidae	Siphamia	Siphamia brevilux	1	0	0	0	0	0	0	0	0	0	0
Sicor_u7.jpg	FishBase	Apogonidae	Siphamia	Siphamia corallicola	0	1	0	0	0	0	0	0	0	0	0
Sispp_ud.jpg	FishBase	Apogonidae	Siphamia	Siphamia cyanophthalma	1	0	0	0	0	0	0	0	0	0	0
Sielo_u1.jpg	FishBase	Apogonidae	Siphamia	Siphamia elongata	0	1	0	0	0	0	0	0	0	0	0
Sifis_u1.jpg	FishBase	Apogonidae	Siphamia	Siphamia fistulosa	1	0	0	0	0	0	0	0	0	0	0
Sifra_u0.jpg	FishBase	Apogonidae	Siphamia	Siphamia fraseri	1	0	0	0	0	0	0	0	0	0	0
Sifus_u6.jpg	FishBase	Apogonidae	Siphamia	Siphamia fuscolineata	0	0	0	0	0	1	0	0	0	0	0
Sigor_u0.jpg	FishBase	Apogonidae	Siphamia	Siphamia goreni	0	1	0	0	0	0	0	0	0	0	0
92658AF.jpg	FishPix	Apogonidae	Siphamia	Siphamia jebbi	1	0	0	0	0	0	0	0	0	0	0
Simaj_u0.jpg	FishBase	Apogonidae	Siphamia	Siphamia majimai	1	0	0	0	0	0	0	0	0	0	0
Sispp_uh.jpg	FishBase	Apogonidae	Siphamia	Siphamia mossambica	1	0	0	0	0	0	0	0	0	0	0
Siran_u3.jpg	FishBase	Apogonidae	Siphamia	Siphamia randalli	1	0	0	0	0	0	0	0	0	0	0
Siros_u0.jpg	FishBase	Apogonidae	Siphamia	Siphamia roseigaster	1	0	0	0	0	0	0	0	0	0	0
95855AF.jpg	FishPix	Apogonidae	Siphamia	Siphamia senoui	1	0	0	0	0	0	0	0	0	0	0
Sispp_uj.jpg	FishBase	Apogonidae	Siphamia	Siphamia spinicola	1	0	0	0	0	0	0	0	0	0	0
Siste_u8.jpg	FishBase	Apogonidae	Siphamia	Siphamia stenotes	0	0	0	0	0	1	0	0	0	0	0
96267AF.jpg	FishPix	Apogonidae	Siphamia	Siphamia tubifer	0	0	0	0	0	1	0	0	0	0	0
88202AF.jpg	FishPix	Apogonidae	Siphamia	Siphamia tubulata	0	0	0	0	1	0	0	0	0	0	0
10005AF.jpg	FishPix	Apogonidae	Sphaeramia	Sphaeramia nematoptera	0	0	1	0	0	0	0	1	0	0	0
72160AF.jpg	FishPix	Apogonidae	Sphaeramia	Sphaeramia orbicularis	0	0	1	0	0	0	1	0	0	0	0
Arata_u0.jpg	FishBase	Apogonidae	Taeniamia	Taeniamia ataenia	1	0	0	0	0	0	0	0	0	0	0
35769AF.jpg	FishPix	Apogonidae	Taeniamia	Taeniamia biguttata	0	0	0	0	0	0	1	0	0	1	0
Arbil_u0.jpg	FishBase	Apogonidae	Taeniamia	Taeniamia bilineata	0	0	0	0	0	1	0	0	0	1	0
Arbur_u0.jpg	FishBase	Apogonidae	Taeniamia	Taeniamia buruensis	0	0	0	0	0	1	0	0	0	1	0
21921AF.jpg	FishPix	Apogonidae	Taeniamia	Taeniamia fucata	0	0	0	0	0	0	0	1	0	1	0
40722AF.jpg	FishPix	Apogonidae	Taeniamia	Taeniamia kagoshimanus	0	0	0	0	0	0	0	1	0	1	0
Arlea_u1.jpg	FishBase	Apogonidae	Taeniamia	Taeniamia leai	1	0	0	0	0	0	0	0	0	0	0
Arlin_u2.jpg	FishBase	Apogonidae	Taeniamia	Taeniamia lineolata	0	0	0	0	0	0	0	1	0	1	0
37500AF.jpg	FishPix	Apogonidae	Taeniamia	Taeniamia macroptera	0	0	0	0	0	0	1	1	0	1	0
Tamel_u0.jpg	FishBase	Apogonidae	Taeniamia	Taeniamia melasma	0	0	0	0	0	0	1	1	0	1	0
Armoz_u1.jpg	FishBase	Apogonidae	Taeniamia	Taeniamia mozambiquensis	0	0	0	0	0	0	0	1	0	1	0
Arpal_u0.jpg	FishBase	Apogonidae	Taeniamia	Taeniamia pallida	1	0	0	0	0	0	0	0	0	1	0
22282AF.jpg	FishPix	Apogonidae	Taeniamia	Taeniamia zosterophora	0	0	0	0	0	0	0	1	0	1	0
64992AF.jpg	FishPix	Apogonidae	Verulux	Verulux cypselurus	1	0	0	0	0	0	0	0	0	0	0
Vinov_u0.jpg	FishBase	Apogonidae	Vincentia	Vincentia novaehollandiae	1	0	0	0	0	0	0	0	0	0	0
Vipun_u0.jpg	FishBase	Apogonidae	Vincentia	Vincentia punctata	0	0	1	0	0	0	0	0	0	0	0
19073AF.jpg	FishPix	Apogonidae	Yarica	Yarica hyalosoma	1	0	0	0	0	0	0	0	0	1	0
Apeve_u0.jpg	FishBase	Apogonidae	Zapogon	Zapogon evermanni	0	0	0	0	0	1	0	0	0	1	0
Apisu_u0.jpg	FishBase	Apogonidae	Zapogon	Zapogon isus	1	0	0	0	0	0	0	0	0	1	0
Apfra_u2.jpg	FishBase	Apogonidae	Zoramia	Zoramia fragilis	1	0	0	0	0	0	0	0	0	1	0
Zogil_u1.jpg	FishBase	Apogonidae	Zoramia	Zoramia gilberti	0	0	0	1	0	0	0	0	0	0	1
64984AF.jpg	FishPix	Apogonidae	Zoramia	Zoramia leptacantha	0	0	0	0	0	0	0	1	0	0	0
Zoper_u0.jpg	FishBase	Apogonidae	Zoramia	Zoramia perlita	1	0	0	0	0	0	0	0	0	0	0
107715AF.jpg	FishPix	Apogonidae	Zoramia	Zoramia viridiventer	1	0	0	0	0	0	0	0	0	0	0
Adbal_u0.gif	FishBase	Apteronotidae	Adontosternarchus	Adontosternarchus balaenops	0	1	0	0	0	0	0	0	0	0	0
Adcla_u0.gif	FishBase	Apteronotidae	Adontosternarchus	Adontosternarchus clarkae	0	1	0	0	0	0	0	0	0	0	0
Addev_u0.gif	FishBase	Apteronotidae	Adontosternarchus	Adontosternarchus devenanzii	0	1	0	0	0	0	0	0	0	0	0
Adneb_u0.jpg	FishBase	Apteronotidae	Adontosternarchus	Adontosternarchus nebulosus	0	1	0	0	0	0	0	0	0	0	0
Adsac_u0.gif	FishBase	Apteronotidae	Adontosternarchus	Adontosternarchus sachsi	1	0	0	0	0	0	0	0	0	0	0
59323AF.jpg	FishPix	Apteronotidae	Apteronotus	Apteronotus albifrons	1	0	0	0	0	0	0	0	0	0	0
Apbon_u0.jpg	FishBase	Apteronotidae	Apteronotus	Apteronotus bonapartii	1	0	0	0	0	0	0	0	0	0	0
Apcuc_u1.jpg	FishBase	Apteronotidae	Apteronotus	Apteronotus cuchillejo	1	0	0	0	0	0	0	0	0	0	0
Apcuc_u0.jpg	FishBase	Apteronotidae	Apteronotus	Apteronotus cuchillo	0	1	0	0	0	0	0	0	0	0	0
Apell_u1.jpg	FishBase	Apteronotidae	Apteronotus	Apteronotus ellisi	1	0	0	0	0	0	0	0	0	0	0
47362AF.jpg	FishPix	Apteronotidae	Apteronotus	Apteronotus leptorhynchus	1	0	0	0	0	0	0	0	0	0	0
Aplin_ua.jpg	FishBase	Apteronotidae	Apteronotus	Apteronotus lindalvae	1	0	0	0	0	0	0	0	0	0	0
Apmag_u0.jpg	FishBase	Apteronotidae	Apteronotus	Apteronotus magdalenensis	0	1	0	0	0	0	0	0	0	0	0
Stsch_u0.jpg	FishBase	Apteronotidae	Sternarchella	Sternarchella schotti	0	0	0	0	0	1	0	0	0	0	0
47364AF.jpg	FishPix	Apteronotidae	Sternarchorhynchus	Sternarchorhynchus mormyrus	1	0	0	0	0	0	0	0	0	0	0
Stoxy_u0.jpg	FishBase	Apteronotidae	Sternarchorhynchus	Sternarchorhynchus oxyrhynchus	1	0	0	0	0	0	0	0	0	0	0
Anine_f0.jpg	FishBase	Aracanidae	Anoplocapros	Anoplocapros inermis	0	0	1	0	0	0	0	0	0	0	0
Anlen_u0.jpg	FishBase	Aracanidae	Anoplocapros	Anoplocapros lenticularis	0	0	0	0	1	0	0	0	0	0	0
Arorn_u0.jpg	FishBase	Aracanidae	Aracana	Aracana aurita	0	0	0	0	1	0	0	0	0	0	0
Arorn_u1.jpg	FishBase	Aracanidae	Aracana	Aracana ornata	0	0	0	1	0	1	0	0	0	0	0
108501AF.jpg	FishPix	Aracanidae	Kentrocapros	Kentrocapros aculeatus	0	0	1	0	0	0	0	0	0	0	0
Keros_u0.jpg	FishBase	Aracanidae	Kentrocapros	Kentrocapros rosapinto	0	0	0	0	0	0	0	0	0	0	1
Argig_u1.jpg	FishBase	Arapaimidae	Arapaima	Arapaima gigas	1	0	0	0	0	0	0	0	0	0	0
Henil_u2.jpg	FishBase	Arapaimidae	Heterotis	Heterotis niloticus	1	0	0	0	0	0	0	0	0	0	0
Arali_u0.jpg	FishBase	Argentinidae	Argentina	Argentina aliceae	0	0	0	0	0	1	0	0	1	0	0
Arbra_u0.jpg	FishBase	Argentinidae	Argentina	Argentina brasiliensis	0	0	0	0	0	1	0	0	0	0	0
Arelo_u0.jpg	FishBase	Argentinidae	Argentina	Argentina elongata	1	0	0	0	0	0	0	0	0	0	0
Argeo_u2.jpg	FishBase	Argentinidae	Argentina	Argentina georgei	1	0	0	0	0	0	0	0	0	0	0
Arsil_u0.jpg	FishBase	Argentinidae	Argentina	Argentina silus	1	0	0	0	0	0	0	0	0	0	0
Arsph_u1.jpg	FishBase	Argentinidae	Argentina	Argentina sphyraena	0	0	0	0	0	1	0	0	0	0	0
Arstr_u0.jpg	FishBase	Argentinidae	Argentina	Argentina striata	1	0	0	0	0	0	0	0	0	0	0
Glkot_f0.jpg	FishBase	Argentinidae	Glossanodon	Glossanodon kotakamaru	0	0	0	0	0	1	0	0	1	0	0
Gllei_u0.jpg	FishBase	Argentinidae	Glossanodon	Glossanodon leioglossus	0	0	0	0	0	0	0	1	0	0	0
Glsem_u1.jpg	FishBase	Argentinidae	Glossanodon	Glossanodon semifasciatus	0	0	0	0	0	1	0	0	1	0	0
59167AF.jpg	FishPix	Argentinidae	Glossanodon	Glossanodon semifasciatus	0	0	0	0	0	0	0	0	1	0	0
Atcas_u0.jpg	FishBase	Arhynchobatidae	Atlantoraja	Atlantoraja castelnaui	0	0	1	0	0	0	0	0	0	0	0
Atcyc_u1.jpg	FishBase	Arhynchobatidae	Atlantoraja	Atlantoraja cyclophora	0	0	0	0	0	0	0	0	0	1	0
Atpla_j0.jpg	FishBase	Arhynchobatidae	Atlantoraja	Atlantoraja platana	0	0	0	0	0	0	0	0	0	1	0
Baalb_j0.jpg	FishBase	Arhynchobatidae	Bathyraja	Bathyraja albomaculata	1	0	0	0	0	0	0	0	0	0	0
Babra_m0.jpg	FishBase	Arhynchobatidae	Bathyraja	Bathyraja brachyurops	1	0	0	0	0	0	0	0	0	0	0
Bacae_m1.jpg	FishBase	Arhynchobatidae	Bathyraja	Bathyraja caeluronigricans	1	0	0	0	0	0	0	0	0	0	0
Bacou_f0.jpg	FishBase	Arhynchobatidae	Bathyraja	Bathyraja cousseauae	0	0	1	0	0	0	0	0	0	0	0
Baint_u1.jpg	FishBase	Arhynchobatidae	Bathyraja	Bathyraja interrupta	0	0	1	0	0	0	0	0	0	0	0
Baiso_u0.jpg	FishBase	Arhynchobatidae	Bathyraja	Bathyraja isotrachys	1	0	0	0	0	0	0	0	0	0	0
Baleu_u1.jpg	FishBase	Arhynchobatidae	Bathyraja	Bathyraja leucomelanos	1	0	0	0	0	0	0	0	0	0	0
Balin_f0.jpg	FishBase	Arhynchobatidae	Bathyraja	Bathyraja lindbergi	1	0	0	0	0	0	0	0	0	0	0
Bamac_j0.jpg	FishBase	Arhynchobatidae	Bathyraja	Bathyraja maccaini	0	0	0	1	0	0	0	0	0	0	0
Bamac_m0.jpg	FishBase	Arhynchobatidae	Bathyraja	Bathyraja macloviana	0	0	0	1	0	0	0	0	0	0	0
Bamac_u6.jpg	FishBase	Arhynchobatidae	Bathyraja	Bathyraja maculata	0	0	0	1	0	0	0	0	0	0	0
Bamat_u0.jpg	FishBase	Arhynchobatidae	Bathyraja	Bathyraja matsubarai	1	0	0	0	0	0	0	0	0	0	0
Bamer_u4.jpg	FishBase	Arhynchobatidae	Bathyraja	Bathyraja meridionalis	1	0	0	0	0	0	0	0	0	0	0
Bamin_u0.jpg	FishBase	Arhynchobatidae	Bathyraja	Bathyraja minispinosa	1	0	0	0	0	0	0	0	0	0	0
Bamul_j0.jpg	FishBase	Arhynchobatidae	Bathyraja	Bathyraja multispinis	1	0	0	0	0	0	0	0	0	0	0
Banot_f0.jpg	FishBase	Arhynchobatidae	Bathyraja	Bathyraja notoroensis	1	0	0	0	0	0	0	0	0	0	0
Bapal_u6.jpg	FishBase	Arhynchobatidae	Bathyraja	Bathyraja pallida	1	0	0	0	0	0	0	0	0	0	0
Bapar_u0.jpg	FishBase	Arhynchobatidae	Bathyraja	Bathyraja parmifera	0	0	1	0	0	0	0	0	0	0	0
Baper_m0.jpg	FishBase	Arhynchobatidae	Bathyraja	Bathyraja peruana	1	0	0	0	0	0	0	0	0	0	0
Bapse_u0.jpg	FishBase	Arhynchobatidae	Bathyraja	Bathyraja pseudoisotrachys	1	0	0	0	0	0	0	0	0	0	0
Baric_u1.jpg	FishBase	Arhynchobatidae	Bathyraja	Bathyraja richardsoni	1	0	0	0	0	0	0	0	0	0	0
Basca_f0.jpg	FishBase	Arhynchobatidae	Bathyraja	Bathyraja scaphiops	1	0	0	0	0	0	0	0	0	0	0
Basch_f0.jpg	FishBase	Arhynchobatidae	Bathyraja	Bathyraja schroederi	1	0	0	0	0	0	0	0	0	0	0
Basmi_u2.jpg	FishBase	Arhynchobatidae	Bathyraja	Bathyraja smithii	1	0	0	0	0	0	0	0	0	0	0
Baspi_u0.jpg	FishBase	Arhynchobatidae	Bathyraja	Bathyraja spinicauda	1	0	0	0	0	0	0	0	0	0	0
Rhtar_u0.jpg	FishBase	Arhynchobatidae	Bathyraja	Bathyraja taranetzi	0	1	0	0	0	0	0	0	0	0	0
Batra_u0.jpg	FishBase	Arhynchobatidae	Bathyraja	Bathyraja trachura	1	0	0	0	0	0	0	0	0	0	0
Bavio_u0.jpg	FishBase	Arhynchobatidae	Bathyraja	Bathyraja violacea	0	0	1	0	1	0	0	0	0	0	0
Nosap_m0.jpg	FishBase	Arhynchobatidae	Notoraja	Notoraja sapphira	1	0	0	0	0	0	0	0	0	0	0
Notob_u0.jpg	FishBase	Arhynchobatidae	Notoraja	Notoraja tobitukai	1	0	0	0	0	0	0	0	0	0	0
Psber_f0.jpg	FishBase	Arhynchobatidae	Psammobatis	Psammobatis bergi	0	1	0	0	0	0	0	0	0	0	0
Psext_u0.jpg	FishBase	Arhynchobatidae	Psammobatis	Psammobatis extenta	0	1	0	0	0	0	0	0	0	0	0
Pslen_u0.jpg	FishBase	Arhynchobatidae	Psammobatis	Psammobatis lentiginosa	0	0	1	1	0	0	0	0	0	0	0
Psnor_m0.jpg	FishBase	Arhynchobatidae	Psammobatis	Psammobatis normani	0	1	0	0	0	0	0	0	0	0	0
Psrud_f0.jpg	FishBase	Arhynchobatidae	Psammobatis	Psammobatis rudis	0	0	0	1	0	0	0	0	0	0	0
Psrut_u1.jpg	FishBase	Arhynchobatidae	Psammobatis	Psammobatis rutrum	0	0	1	1	0	0	0	0	0	0	0
Pssco_u0.jpg	FishBase	Arhynchobatidae	Psammobatis	Psammobatis scobina	0	0	0	1	0	0	0	0	0	0	0
Riaga_u0.jpg	FishBase	Arhynchobatidae	Rioraja	Rioraja agassizii	0	0	0	1	0	0	0	0	0	1	0
Syacu_f0.jpg	FishBase	Arhynchobatidae	Sympterygia	Sympterygia acuta	1	0	0	1	0	0	0	0	0	0	0
Sybon_f0.jpg	FishBase	Arhynchobatidae	Sympterygia	Sympterygia bonapartii	0	1	1	0	0	0	0	0	0	0	0
Sybre_u3.jpg	FishBase	Arhynchobatidae	Sympterygia	Sympterygia brevicaudata	0	1	1	0	0	0	0	0	0	0	0
Sylim_u0.jpg	FishBase	Arhynchobatidae	Sympterygia	Sympterygia lima	0	1	1	0	1	0	0	0	0	0	0
Amrug_u0.jpg	FishBase	Ariidae	Amphiarius	Amphiarius rugispinis	1	0	0	0	0	0	0	0	0	0	0
Arass_u0.jpg	FishBase	Ariidae	Ariopsis	Ariopsis assimilis	1	0	0	0	0	0	0	0	0	0	0
Arfel_u1.jpg	FishBase	Ariidae	Ariopsis	Ariopsis felis	1	0	0	0	0	0	0	0	0	0	0
Hegua_u0.jpg	FishBase	Ariidae	Ariopsis	Ariopsis guatemalensis	0	1	0	0	0	0	0	0	0	0	0
152885AF.jpg	FishPix	Ariidae	Ariopsis	Ariopsis seemanni	1	0	0	0	0	0	0	0	0	0	0
Aracu_u5.jpg	FishBase	Ariidae	Arius	Arius acutirostris	1	0	0	0	0	0	0	0	0	0	0
Arafr_u0.jpg	FishBase	Ariidae	Arius	Arius africanus	1	0	0	0	0	0	0	0	0	0	0
Arare_u0.jpg	FishBase	Ariidae	Arius	Arius arenarius	1	0	0	0	0	0	0	0	0	0	0
Arari_u0.jpg	FishBase	Ariidae	Arius	Arius arius	1	0	0	0	0	0	0	0	0	0	0
Argig_u9.jpg	FishBase	Ariidae	Arius	Arius gigas	0	0	0	0	0	0	0	0	0	0	1
Arjel_u0.jpg	FishBase	Ariidae	Arius	Arius jella	1	0	0	0	0	0	0	0	0	0	0
Arlat_u3.jpg	FishBase	Ariidae	Arius	Arius latiscutatus	1	0	0	0	0	0	0	0	0	0	0
Arthu_u0.jpg	FishBase	Ariidae	Arius	Arius maculatus	1	0	0	0	0	0	0	0	0	0	0
Caaga_u0.jpg	FishBase	Ariidae	Aspistor	Aspistor luniscutis	1	0	0	0	0	0	0	0	0	0	0
Arqua_u0.jpg	FishBase	Ariidae	Aspistor	Aspistor quadriscutis	1	0	0	0	0	0	0	0	0	0	0
Babag_u5.jpg	FishBase	Ariidae	Bagre	Bagre bagre	1	0	0	0	0	0	0	0	0	0	0
Bamar_u0.jpg	FishBase	Ariidae	Bagre	Bagre marinus	1	0	0	0	0	0	0	0	0	0	0
Bapan_u2.jpg	FishBase	Ariidae	Bagre	Bagre panamensis	1	0	0	0	0	0	0	0	0	0	0
152886AF.jpg	FishPix	Ariidae	Bagre	Bagre pinnimaculatus	1	0	0	0	0	0	0	0	0	0	0
Bamin_u1.jpg	FishBase	Ariidae	Batrachocephalus	Batrachocephalus mino	1	0	0	0	0	0	0	0	0	0	0
Arheu_u0.jpg	FishBase	Ariidae	Carlarius	Carlarius heudelotii	0	0	0	0	0	0	0	0	0	0	1
Arpar_u0.jpg	FishBase	Ariidae	Carlarius	Carlarius parkii	1	0	0	0	0	0	0	0	0	0	0
Cadas_u0.jpg	FishBase	Ariidae	Cathorops	Cathorops dasycephalus	0	0	0	0	0	0	0	0	0	0	1
Cafue_u0.jpg	FishBase	Ariidae	Cathorops	Cathorops fuerthii	1	0	0	0	0	0	0	0	0	0	0
Cahyp_u0.jpg	FishBase	Ariidae	Cathorops	Cathorops hypophthalmus	0	1	0	0	0	0	0	0	0	0	0
Caagu_u0.jpg	FishBase	Ariidae	Cathorops	Cathorops kailolae	0	0	0	0	0	0	0	0	0	0	1
Camel_ug.jpg	FishBase	Ariidae	Cathorops	Cathorops melanopus	1	0	0	0	0	0	0	0	0	0	0
Camul_u1.jpg	FishBase	Ariidae	Cathorops	Cathorops multiradiatus	0	1	0	0	0	0	0	0	0	0	0
Caspi_u3.jpg	FishBase	Ariidae	Cathorops	Cathorops spixii	1	0	0	0	0	0	0	0	0	0	0
Caste_u0.jpg	FishBase	Ariidae	Cathorops	Cathorops steindachneri	0	1	0	0	0	0	0	0	0	0	0
Catuy_u0.jpg	FishBase	Ariidae	Cathorops	Cathorops tuyra	1	0	0	0	0	0	0	0	0	0	0
Cavar_u6.jpg	FishBase	Ariidae	Cathorops	Cathorops variolosus	1	0	0	0	0	0	0	0	0	0	0
Hebor_u0.jpg	FishBase	Ariidae	Cephalocassis	Cephalocassis borneensis	1	0	0	0	0	0	0	0	0	0	0
Cejat_u1.jpg	FishBase	Ariidae	Cephalocassis	Cephalocassis jatia	1	0	0	0	0	0	0	0	0	0	0
Ceman_u0.jpg	FishBase	Ariidae	Cephalocassis	Cephalocassis manillensis	1	0	0	0	0	0	0	0	0	0	0
Armel_u4.gif	FishBase	Ariidae	Cephalocassis	Cephalocassis melanochir	1	0	0	0	0	0	0	0	0	0	0
Cobur_u2.jpg	FishBase	Ariidae	Cochlefelis	Cochlefelis burmanicus	0	0	0	0	0	0	0	1	0	0	0
Artru_u6.jpg	FishBase	Ariidae	Cryptarius	Cryptarius truncatus	1	0	0	0	0	0	0	0	0	0	0
Gafel_u0.jpg	FishBase	Ariidae	Galeichthys	Galeichthys feliceps	1	0	0	0	0	0	0	0	0	0	0
Gaper_u0.jpg	FishBase	Ariidae	Galeichthys	Galeichthys peruvianus	0	0	0	0	0	1	0	0	0	0	0
Gatro_u0.jpg	FishBase	Ariidae	Galeichthys	Galeichthys trowi	1	0	0	0	0	0	0	0	0	0	0
Gebar_u1.jpg	FishBase	Ariidae	Genidens	Genidens barbus	1	0	0	0	0	0	0	0	0	0	0
Gegen_u0.jpg	FishBase	Ariidae	Genidens	Genidens genidens	1	0	0	0	0	0	0	0	0	0	0
Gemac_u3.jpg	FishBase	Ariidae	Genidens	Genidens machadoi	0	1	0	0	0	0	0	0	0	0	0
Gepla_u0.jpg	FishBase	Ariidae	Genidens	Genidens planifrons	1	0	0	0	0	0	0	0	0	0	0
Hehar_u0.jpg	FishBase	Ariidae	Hemiarius	Hemiarius harmandi	1	0	0	0	0	0	0	0	0	0	0
Hesto_u0.jpg	FishBase	Ariidae	Hemiarius	Hemiarius stormii	1	0	0	0	0	0	0	0	0	0	0
Arsag_u0.jpg	FishBase	Ariidae	Hexanematichthys	Hexanematichthys sagor	0	0	0	0	0	0	0	1	0	0	0
Ketyp_u0.jpg	FishBase	Ariidae	Ketengus	Ketengus typus	0	0	0	0	0	0	0	0	0	0	1
Necae_u0.jpg	FishBase	Ariidae	Nemapteryx	Nemapteryx caelata	1	0	0	0	0	0	0	0	0	0	0
Arnen_u0.jpg	FishBase	Ariidae	Nemapteryx	Nemapteryx nenga	1	0	0	0	0	0	0	0	0	0	0
Arber_u0.jpg	FishBase	Ariidae	Neoarius	Neoarius berneyi	1	0	0	0	0	0	0	0	0	0	0
Argra_u1.jpg	FishBase	Ariidae	Neoarius	Neoarius graeffei	1	0	0	0	0	0	0	0	0	0	0
Nebil_u0.jpg	FishBase	Ariidae	Netuma	Netuma bilineata	1	0	0	0	0	0	0	0	0	0	0
Arpro_u2.jpg	FishBase	Ariidae	Netuma	Netuma proxima	1	0	0	0	0	0	0	0	0	0	0
Artha_u0.jpg	FishBase	Ariidae	Netuma	Netuma thalassina	1	0	0	0	0	0	0	0	0	0	0
Hebon_e0.jpg	FishBase	Ariidae	Notarius	Notarius bonillai	0	0	0	0	0	0	0	0	0	0	0
Arcoo_u0.jpg	FishBase	Ariidae	Notarius	Notarius cookei	0	1	0	0	0	0	0	0	0	0	0
Nogra_u0.jpg	FishBase	Ariidae	Notarius	Notarius grandicassis	0	1	0	0	0	0	0	0	0	0	0
141762AF.jpg	FishPix	Ariidae	Notarius	Notarius kessleri	1	0	0	0	0	0	0	0	0	0	0
Heosc_u0.jpg	FishBase	Ariidae	Notarius	Notarius osculus	0	1	0	0	0	0	0	0	0	0	0
Nopla_u0.jpg	FishBase	Ariidae	Notarius	Notarius planiceps	1	0	0	0	0	0	0	0	0	0	0
Notro_u0.jpg	FishBase	Ariidae	Notarius	Notarius troschelii	1	0	0	0	0	0	0	0	0	0	0
Hepla_u5.jpg	FishBase	Ariidae	Occidentarius	Occidentarius platypogon	1	0	0	0	0	0	0	0	0	0	0
Osmil_u0.jpg	FishBase	Ariidae	Osteogeneiosus	Osteogeneiosus militaris	1	0	0	0	0	0	0	0	0	0	0
Pldus_u0.jpg	FishBase	Ariidae	Plicofollis	Plicofollis dussumieri	1	0	0	0	0	0	0	0	0	0	0
Arten_u0.jpg	FishBase	Ariidae	Plicofollis	Plicofollis layardi	1	0	0	0	0	0	0	0	0	0	0
Plton_u0.jpg	FishBase	Ariidae	Plicofollis	Plicofollis tonggol	1	0	0	0	0	0	0	0	0	0	0
Ponel_u0.jpg	FishBase	Ariidae	Potamarius	Potamarius nelsoni	1	0	0	0	0	0	0	0	0	0	0
Sccou_u0.jpg	FishBase	Ariidae	Sciades	Sciades couma	1	0	0	0	0	0	0	0	0	0	0
Hedow_u0.jpg	FishBase	Ariidae	Sciades	Sciades dowii	1	0	0	0	0	0	0	0	0	0	0
Scher_u1.jpg	FishBase	Ariidae	Sciades	Sciades herzbergii	1	0	0	0	0	0	0	0	0	0	0
Scpar_ub.jpg	FishBase	Ariidae	Sciades	Sciades parkeri	1	0	0	0	0	0	0	0	0	0	0
Arpas_u0.jpg	FishBase	Ariidae	Sciades	Sciades passany	1	0	0	0	0	0	0	0	0	0	0
Scpau_u0.jpg	FishBase	Ariidae	Sciades	Sciades paucus	1	0	0	0	0	0	0	0	0	0	0
Scpro_u1.jpg	FishBase	Ariidae	Sciades	Sciades proops	1	0	0	0	0	0	0	0	0	0	0
Scson_u1.jpg	FishBase	Ariidae	Sciades	Sciades sona	1	0	0	0	0	0	0	0	0	0	0
Arbon_u0.jpg	FishBase	Ariommatidae	Ariomma	Ariomma bondi	1	0	0	0	0	0	0	0	0	0	0
Arbre_u1.jpg	FishBase	Ariommatidae	Ariomma	Ariomma brevimanum	1	0	0	0	0	0	0	0	0	0	0
53264AF.jpg	FishPix	Ariommatidae	Ariomma	Ariomma evermanni	1	0	0	0	0	0	0	0	0	0	0
670AF.jpg	FishPix	Ariommatidae	Ariomma	Ariomma indica	0	0	1	0	0	0	0	0	0	0	0
Arind_u1.jpg	FishBase	Ariommatidae	Ariomma	Ariomma indicum	1	0	0	0	0	0	0	0	0	0	0
1070AF.jpg	FishPix	Ariommatidae	Ariomma	Ariomma lurida	1	0	0	0	0	0	0	0	0	0	0
Armel_u8.jpg	FishBase	Ariommatidae	Ariomma	Ariomma melanum	1	0	0	0	0	0	0	0	0	0	0
Arreg_u0.jpg	FishBase	Ariommatidae	Ariomma	Ariomma regulus	0	0	1	0	0	0	0	0	0	0	0
48462AF.jpg	FishPix	Arripidae	Arripis	Arripis georgianus	0	0	1	0	0	0	0	1	0	0	0
Artru_u2.jpg	FishBase	Arripidae	Arripis	Arripis trutta	0	0	1	0	0	0	0	0	0	0	0
Artru_u8.jpg	FishBase	Arripidae	Arripis	Arripis truttacea	1	0	0	0	0	0	0	0	0	0	0
Arloe_u0.jpg	FishBase	Artedidraconidae	Artedidraco	Artedidraco lonnbergi	0	1	0	0	0	1	0	0	1	0	0
Armir_u3.jpg	FishBase	Artedidraconidae	Artedidraco	Artedidraco mirus	1	0	0	0	0	0	0	0	0	0	0
Arsha_u0.jpg	FishBase	Artedidraconidae	Artedidraco	Artedidraco shackletoni	0	0	1	0	0	0	0	0	0	0	0
Arsko_u0.jpg	FishBase	Artedidraconidae	Artedidraco	Artedidraco skottsbergi	0	1	1	0	0	0	0	0	0	0	0
Hivel_u0.jpg	FishBase	Artedidraconidae	Histiodraco	Histiodraco velifer	0	0	0	0	0	0	0	0	1	0	0
Pobar_m0.jpg	FishBase	Artedidraconidae	Pogonophryne	Pogonophryne barsukovi	0	0	0	0	1	0	0	0	0	0	0
Pobre_f1.jpg	FishBase	Artedidraconidae	Pogonophryne	Pogonophryne brevibarbata	0	0	0	0	1	0	0	0	0	0	0
Poimm_f0.jpg	FishBase	Artedidraconidae	Pogonophryne	Pogonophryne immaculata	1	0	0	0	0	0	0	0	0	0	0
Poney_m2.jpg	FishBase	Artedidraconidae	Pogonophryne	Pogonophryne neyelovi	0	0	0	0	1	0	0	0	0	0	0
Potro_m0.jpg	FishBase	Artedidraconidae	Pogonophryne	Pogonophryne tronio	0	0	0	0	1	0	0	0	0	0	0
Poven_f0.jpg	FishBase	Artedidraconidae	Pogonophryne	Pogonophryne ventrimaculata	0	0	1	1	0	0	0	0	0	0	0
Acnic_u0.jpg	FishBase	Aspredinidae	Acanthobunocephalus	Acanthobunocephalus nicoi	0	0	0	0	0	0	0	0	1	0	0
Amhyp_u0.jpg	FishBase	Aspredinidae	Amaralia	Amaralia hypsiura	1	0	0	0	0	0	0	0	0	0	0
Asfil_u0.jpg	FishBase	Aspredinidae	Aspredinichthys	Aspredinichthys filamentosus	0	0	0	0	0	0	0	0	1	0	0
Asasp_u3.jpg	FishBase	Aspredinidae	Aspredo	Aspredo aspredo	0	1	0	0	0	0	0	0	0	0	0
Bucol_u0.jpg	FishBase	Aspredinidae	Bunocephalus	Bunocephalus colombianus	0	1	0	0	0	0	0	0	0	0	0
Bucor_u0.jpg	FishBase	Aspredinidae	Bunocephalus	Bunocephalus coracoideus	0	0	0	0	0	0	0	0	1	0	0
Budor_u0.jpg	FishBase	Aspredinidae	Bunocephalus	Bunocephalus doriae	0	1	0	1	0	0	0	0	0	0	0
Bukne_u0.jpg	FishBase	Aspredinidae	Bunocephalus	Bunocephalus verrucosus	1	0	0	0	0	0	0	0	0	0	0
Dusap_u0.jpg	FishBase	Aspredinidae	Dupouyichthys	Dupouyichthys sapito	0	0	0	0	0	0	0	0	1	0	0
Erand_u0.jpg	FishBase	Aspredinidae	Ernstichthys	Ernstichthys anduzei	0	1	0	0	0	0	0	0	1	0	0
Erint_u0.jpg	FishBase	Aspredinidae	Ernstichthys	Ernstichthys intonsus	1	0	0	0	0	0	0	0	0	0	0
Hoatr_u0.jpg	FishBase	Aspredinidae	Hoplomyzon	Hoplomyzon atrizona	0	0	0	0	0	0	0	0	1	0	0
Miaka_u0.jpg	FishBase	Aspredinidae	Micromyzon	Micromyzon akamai	0	1	0	0	0	0	0	0	0	0	0
Ascot_u0.jpg	FishBase	Aspredinidae	Platystacus	Platystacus cotylephorus	0	1	0	0	0	0	0	0	0	0	0
Psama_u1.jpg	FishBase	Aspredinidae	Pseudobunocephalus	Pseudobunocephalus amazonicus	0	1	0	0	0	0	0	0	0	0	0
Ptdep_u0.jpg	FishBase	Aspredinidae	Pterobunocephalus	Pterobunocephalus depressus	0	1	0	0	0	0	0	0	0	0	0
Ptdol_u0.jpg	FishBase	Aspredinidae	Pterobunocephalus	Pterobunocephalus dolichurus	0	1	0	0	0	0	0	0	0	0	0
Xykry_u0.jpg	FishBase	Aspredinidae	Xyliphius	Xyliphius kryptos	1	0	0	0	0	1	0	0	0	0	0
Xymag_u0.jpg	FishBase	Aspredinidae	Xyliphius	Xyliphius magdalenae	0	0	0	0	0	1	0	0	0	0	0
Xymel_u3.jpg	FishBase	Aspredinidae	Xyliphius	Xyliphius melanopterus	0	1	0	0	0	0	0	0	0	0	0
Ascho_u1.jpg	FishBase	Astroblepidae	Astroblepus	Astroblepus chotae	0	1	0	0	0	0	0	0	0	0	0
Ascyc_u0.jpg	FishBase	Astroblepidae	Astroblepus	Astroblepus cyclopus	0	1	0	0	0	0	0	0	0	0	0
Asfre_u0.jpg	FishBase	Astroblepidae	Astroblepus	Astroblepus frenatus	0	1	0	0	0	0	0	0	0	0	0
Asgri_u0.jpg	FishBase	Astroblepidae	Astroblepus	Astroblepus grixalvii	1	0	0	0	0	0	0	0	0	0	0
Aslab_u0.jpg	FishBase	Astroblepidae	Astroblepus	Astroblepus labialis	1	0	0	0	0	0	0	0	0	0	0
Aslon_u1.jpg	FishBase	Astroblepidae	Astroblepus	Astroblepus longifilis	0	1	0	0	0	0	0	0	0	0	0
Asman_u0.jpg	FishBase	Astroblepidae	Astroblepus	Astroblepus mancoi	0	1	0	0	0	0	0	0	0	0	0
Aspra_u0.jpg	FishBase	Astroblepidae	Astroblepus	Astroblepus praeliorum	0	1	0	0	0	0	0	0	0	0	0
Assab_u0.jpg	FishBase	Astroblepidae	Astroblepus	Astroblepus sabalo	0	1	0	0	0	0	0	0	0	0	0
Astri_u0.jpg	FishBase	Astroblepidae	Astroblepus	Astroblepus trifasciatus	1	0	0	0	0	0	0	0	0	0	0
Asubi_u0.jpg	FishBase	Astroblepidae	Astroblepus	Astroblepus ubidiai	1	0	0	0	0	0	0	0	0	0	0
50494AF.jpg	FishPix	Astronesthidae	Borostomias	Borostomias pacificus	1	0	0	0	0	0	0	0	0	0	0
107568AF.jpg	FishPix	Ateleopodidae	Ateleopus	Ateleopus japonicus	0	1	0	0	0	0	0	0	0	0	0
Atnat_u0.jpg	FishBase	Ateleopodidae	Ateleopus	Ateleopus natalensis	1	0	0	0	0	0	0	0	0	0	0
50723AF.jpg	FishPix	Ateleopodidae	Ateleopus	Ateleopus purpureus	0	1	0	0	0	0	0	0	0	0	0
3527AF.jpg	FishPix	Ateleopodidae	Ateleopus	Ateleopus tanabensis	1	0	0	0	0	0	0	0	0	0	0
89947AF.jpg	FishPix	Ateleopodidae	Guentherus	Guentherus altivela	1	0	0	0	0	0	0	0	0	0	0
57712AF.jpg	FishPix	Ateleopodidae	Guentherus	Guentherus katoi	0	0	1	0	0	0	0	0	0	0	0
80316AF.jpg	FishPix	Ateleopodidae	Ijimaia	Ijimaia dofleini	0	0	1	0	0	0	0	0	0	0	0
Ijlop_u0.jpg	FishBase	Ateleopodidae	Ijimaia	Ijimaia loppei	1	0	0	0	0	0	0	0	0	0	0
Ijpli_u0.jpg	FishBase	Ateleopodidae	Ijimaia	Ijimaia plicatellus	1	0	0	0	0	0	0	0	0	0	0
Atboy_u1.jpg	FishBase	Atherinidae	Atherina	Atherina boyeri	1	0	0	0	0	0	0	0	0	0	0
Athep_u0.jpg	FishBase	Atherinidae	Atherina	Atherina hepsetus	1	0	0	0	0	0	0	0	0	0	0
Atlop_u0.jpg	FishBase	Atherinidae	Atherina	Atherina lopeziana	1	0	0	0	0	0	0	0	0	0	0
Atpre_u0.jpg	FishBase	Atherinidae	Atherina	Atherina presbyter	1	0	0	0	0	0	0	0	0	0	0
108229AF.jpg	FishPix	Atherinidae	Atherina	Atherina valenciennei	1	0	0	0	0	0	0	0	0	0	0
Ataet_u0.jpg	FishBase	Atherinidae	Atherinomorus	Atherinomorus aetholepis	1	0	0	0	0	0	0	0	0	0	0
41492AF.jpg	FishPix	Atherinidae	Atherinomorus	Atherinomorus duodecimalis	0	0	0	0	0	1	0	0	0	0	0
Atend_u0.jpg	FishBase	Atherinidae	Atherinomorus	Atherinomorus endrachtensis	0	0	0	0	0	1	0	0	0	0	0
Atfor_u1.jpg	FishBase	Atherinidae	Atherinomorus	Atherinomorus forskalii	0	0	0	0	0	1	0	0	0	0	0
Atins_u0.jpg	FishBase	Atherinidae	Atherinomorus	Atherinomorus insularum	1	0	0	0	0	0	0	0	0	0	0
107811AF.jpg	FishPix	Atherinidae	Atherinomorus	Atherinomorus lacunosus	1	0	0	0	0	0	0	0	0	0	0
Atlin_u0.jpg	FishBase	Atherinidae	Atherinomorus	Atherinomorus lineatus	1	0	0	0	0	0	0	0	0	0	0
56800AF.jpg	FishPix	Atherinidae	Atherinomorus	Atherinomorus pinguis	1	0	0	0	0	0	0	0	0	0	0
Atsti_u0.jpg	FishBase	Atherinidae	Atherinomorus	Atherinomorus stipes	0	0	0	0	0	1	0	0	0	0	0
Atelo_u0.jpg	FishBase	Atherinidae	Atherinosoma	Atherinosoma elongata	1	0	0	0	0	0	0	0	0	0	0
79689AF.jpg	FishPix	Atherinidae	Atherion	Atherion elymus	1	0	0	0	0	0	0	0	0	0	0
Crcun_u0.jpg	FishBase	Atherinidae	Craterocephalus	Craterocephalus cuneiceps	1	0	0	0	0	0	0	0	0	0	0
Crmug_u0.jpg	FishBase	Atherinidae	Craterocephalus	Craterocephalus mugiloides	1	0	0	0	0	0	0	0	0	0	0
Crste_u2.jpg	FishBase	Atherinidae	Craterocephalus	Craterocephalus stercusmuscarum	0	0	0	0	0	1	0	0	0	0	0
Hyhar_u2.jpg	FishBase	Atherinidae	Hypoatherina	Hypoatherina harringtonensis	0	0	0	0	0	1	0	0	0	0	0
36551AF.jpg	FishPix	Atherinidae	Hypoatherina	Hypoatherina lunata	1	0	0	0	0	0	0	0	0	0	0
Hytem_u1.jpg	FishBase	Atherinidae	Hypoatherina	Hypoatherina temminckii	1	0	0	0	0	0	0	0	0	0	0
Hytro_u0.jpg	FishBase	Atherinidae	Hypoatherina	Hypoatherina tropicalis	1	0	0	0	0	0	0	0	0	0	0
2806AF.jpg	FishPix	Atherinidae	Hypoatherina	Hypoatherina tsurugae	1	0	0	0	0	0	0	0	0	0	0
Hyval_u0.jpg	FishBase	Atherinidae	Hypoatherina	Hypoatherina valenciennei	0	0	0	0	0	1	0	0	0	0	0
Hywoo_u1.jpg	FishBase	Atherinidae	Hypoatherina	Hypoatherina woodwardi	1	0	0	0	0	0	0	0	0	0	0
Lepre_u0.jpg	FishBase	Atherinidae	Leptatherina	Leptatherina presbyteroides	1	0	0	0	0	0	0	0	0	0	0
Tekie_m0.jpg	FishBase	Atherinidae	Teramulus	Teramulus kieneri	0	0	0	0	0	1	0	0	0	0	0
Tewat_m0.jpg	FishBase	Atherinidae	Teramulus	Teramulus waterloti	0	0	0	0	0	1	0	0	0	0	0
Atarg_u0.jpg	FishBase	Atherinopsidae	Atherinella	Atherinella argentea	0	0	0	0	0	1	0	0	0	0	0
Atbra_u2.jpg	FishBase	Atherinopsidae	Atherinella	Atherinella brasiliensis	0	0	0	0	0	1	0	0	0	0	0
Atcha_u0.jpg	FishBase	Atherinopsidae	Atherinella	Atherinella chagresi	0	0	0	0	0	1	0	0	0	0	0
Ateri_u0.jpg	FishBase	Atherinopsidae	Atherinella	Atherinella eriarcha	0	0	0	0	0	1	0	0	0	0	0
Athub_u0.jpg	FishBase	Atherinopsidae	Atherinella	Atherinella hubbsi	0	0	0	0	0	1	0	0	0	0	0
Atmil_u0.jpg	FishBase	Atherinopsidae	Atherinella	Atherinella milleri	0	0	0	0	0	1	0	0	0	0	0
Atpan_u0.jpg	FishBase	Atherinopsidae	Atherinella	Atherinella panamensis	0	0	0	0	0	1	0	0	0	0	0
Atsch_u0.jpg	FishBase	Atherinopsidae	Atherinella	Atherinella schultzi	0	0	0	0	0	1	0	0	0	0	0
Atsta_u0.jpg	FishBase	Atherinopsidae	Atherinella	Atherinella starksi	0	0	0	0	0	1	0	0	0	0	0
Atcal_u0.jpg	FishBase	Atherinopsidae	Atherinopsis	Atherinopsis californiensis	1	0	0	0	0	0	0	0	0	0	0
Baarc_u1.jpg	FishBase	Atherinopsidae	Basilichthys	Basilichthys archaeus	1	0	0	0	0	0	0	0	0	0	0
Coreg_u0.jpg	FishBase	Atherinopsidae	Colpichthys	Colpichthys regis	1	0	0	0	0	0	0	0	0	0	0
Lasic_u1.jpg	FishBase	Atherinopsidae	Labidesthes	Labidesthes sicculus	1	0	0	0	0	0	0	0	0	0	0
Mecya_u0.jpg	FishBase	Atherinopsidae	Melanorhinus	Melanorhinus cyanellus	1	0	0	0	0	0	0	0	0	0	0
Medis_u0.jpg	FishBase	Atherinopsidae	Membras	Membras dissimilis	1	0	0	0	0	0	0	0	0	0	0
Megil_u1.jpg	FishBase	Atherinopsidae	Membras	Membras gilberti	0	0	0	0	0	0	0	0	0	0	1
Memar_u1.jpg	FishBase	Atherinopsidae	Membras	Membras martinica	1	0	0	0	0	0	0	0	0	0	0
Meber_j0.jpg	FishBase	Atherinopsidae	Menidia	Menidia beryllina	1	0	0	0	0	0	0	0	0	0	0
Memen_u1.jpg	FishBase	Atherinopsidae	Menidia	Menidia menidia	1	0	0	0	0	0	0	0	0	0	0
Mepen_u0.jpg	FishBase	Atherinopsidae	Menidia	Menidia peninsulae	0	0	0	0	0	1	0	0	0	0	0
Odarg_u0.jpg	FishBase	Atherinopsidae	Odontesthes	Odontesthes argentinensis	1	0	0	0	0	0	0	0	0	0	0
Odbon_u0.jpg	FishBase	Atherinopsidae	Odontesthes	Odontesthes bonariensis	1	0	0	0	0	0	0	0	0	0	0
Odhum_u0.jpg	FishBase	Atherinopsidae	Odontesthes	Odontesthes humensis	1	0	0	0	0	0	0	0	0	0	0
Odinc_u0.jpg	FishBase	Atherinopsidae	Odontesthes	Odontesthes incisa	1	0	0	0	0	0	0	0	0	0	0
Odmau_u1.jpg	FishBase	Atherinopsidae	Odontesthes	Odontesthes mauleanum	1	0	0	0	0	0	0	0	0	0	0
Odmir_u0.jpg	FishBase	Atherinopsidae	Odontesthes	Odontesthes mirinensis	0	0	0	0	0	1	0	0	0	0	0
Odpla_u2.jpg	FishBase	Atherinopsidae	Odontesthes	Odontesthes platensis	1	0	0	0	0	0	0	0	0	0	0
Odreg_f0.jpg	FishBase	Atherinopsidae	Odontesthes	Odontesthes regia	0	0	0	0	0	1	0	0	0	0	0
Odsmi_u0.jpg	FishBase	Atherinopsidae	Odontesthes	Odontesthes smitti	0	0	0	0	0	1	0	0	0	0	0
Agine_u0.jpg	FishBase	Auchenipteridae	Ageneiosus	Ageneiosus inermis	0	1	0	0	0	0	0	0	0	0	0
Agmag_u1.jpg	FishBase	Auchenipteridae	Ageneiosus	Ageneiosus magoi	0	0	1	0	0	1	0	0	0	0	0
Agmar_j0.jpg	FishBase	Auchenipteridae	Ageneiosus	Ageneiosus marmoratus	0	0	1	0	0	0	0	0	1	0	0
Agmil_u0.jpg	FishBase	Auchenipteridae	Ageneiosus	Ageneiosus militaris	0	0	0	0	0	0	0	0	1	0	0
Agpar_u0.jpg	FishBase	Auchenipteridae	Ageneiosus	Ageneiosus pardalis	0	1	0	0	0	1	0	0	0	0	0
Agpol_u0.jpg	FishBase	Auchenipteridae	Ageneiosus	Ageneiosus polystictus	0	0	1	0	0	0	0	0	0	0	0
Aguca_u0.jpg	FishBase	Auchenipteridae	Ageneiosus	Ageneiosus ucayalensis	1	0	0	0	0	0	0	0	0	0	0
47371AF.jpg	FishPix	Auchenipteridae	Ageneiosus	Ageneiosus vittatus	0	0	0	0	0	1	0	0	0	0	0
108350AF.jpg	FishPix	Auchenipteridae	Asterophysus	Asterophysus batrachus	1	0	0	0	0	0	0	0	0	0	0
Aucor_u0.jpg	FishBase	Auchenipteridae	Auchenipterichthys	Auchenipterichthys coracoideus	0	0	0	1	0	0	0	0	0	0	0
47282AF.jpg	FishPix	Auchenipteridae	Auchenipterichthys	Auchenipterichthys thoracatus	0	0	0	1	0	0	0	0	0	0	0
Auden_u0.jpg	FishBase	Auchenipteridae	Auchenipterus	Auchenipterus dentatus	1	0	0	0	0	0	0	0	0	0	0
Aumen_u0.jpg	FishBase	Auchenipteridae	Auchenipterus	Auchenipterus menezesi	1	0	0	0	0	0	0	0	0	0	0
Aunuc_u1.jpg	FishBase	Auchenipteridae	Auchenipterus	Auchenipterus nuchalis	1	0	0	0	0	0	0	0	0	0	0
Auost_u0.jpg	FishBase	Auchenipteridae	Auchenipterus	Auchenipterus osteomystax	1	0	0	0	0	0	0	0	0	0	0
Ceexi_u0.jpg	FishBase	Auchenipteridae	Centromochlus	Centromochlus existimatus	1	0	0	0	0	0	0	0	0	0	0
Cehec_u0.jpg	FishBase	Auchenipteridae	Centromochlus	Centromochlus heckelii	0	0	0	0	0	0	0	0	0	0	1
47286AF.jpg	FishPix	Auchenipteridae	Centromochlus	Centromochlus perugiae	0	0	1	0	0	0	0	0	0	0	0
Ceret_u0.jpg	FishBase	Auchenipteridae	Centromochlus	Centromochlus reticulatus	0	0	1	0	0	0	0	0	0	0	0
Cerom_u1.jpg	FishBase	Auchenipteridae	Centromochlus	Centromochlus romani	0	1	0	0	0	0	0	0	0	0	0
Cesch_u0.jpg	FishBase	Auchenipteridae	Centromochlus	Centromochlus schultzi	0	0	1	0	0	0	0	0	0	0	0
Enben_u0.jpg	FishBase	Auchenipteridae	Entomocorus	Entomocorus benjamini	1	0	0	0	0	0	0	0	0	0	0
48227AF.jpg	FishPix	Auchenipteridae	Epapterus	Epapterus dispilurus	0	0	0	0	0	1	0	0	0	0	0
Glalb_u0.jpg	FishBase	Auchenipteridae	Glanidium	Glanidium albescens	1	0	0	0	0	0	0	0	0	0	0
Glleo_u0.jpg	FishBase	Auchenipteridae	Glanidium	Glanidium leopardum	0	0	1	0	0	0	0	0	0	0	0
Limor_u5.jpg	FishBase	Auchenipteridae	Liosomadoras	Liosomadoras morrowi	0	0	1	1	0	0	0	0	0	0	0
Lionc_u0.jpg	FishBase	Auchenipteridae	Liosomadoras	Liosomadoras oncinus	0	0	0	0	1	0	0	0	0	0	0
Lionc_u1.jpg	FishBase	Auchenipteridae	Liosomadoras	Liosomadoras oncinus	0	0	0	0	1	0	0	0	0	0	0
48487AF.jpg	FishPix	Auchenipteridae	Liosomadoras	Liosomadoras oncinus	0	0	0	0	1	0	0	0	0	0	0
Psnod_u1.jpg	FishBase	Auchenipteridae	Pseudauchenipterus	Pseudauchenipterus nodosus	0	1	0	0	0	0	0	0	0	0	0
Taaul_u0.jpg	FishBase	Auchenipteridae	Tatia	Tatia aulopygia	1	0	0	0	0	0	0	0	0	0	0
Taaul_u1.jpg	FishBase	Auchenipteridae	Tatia	Tatia aulopygia	0	0	0	1	0	0	0	0	0	0	0
Tadun_u0.jpg	FishBase	Auchenipteridae	Tatia	Tatia dunni	0	0	1	0	1	0	0	0	0	0	0
Taint_u0.jpg	FishBase	Auchenipteridae	Tatia	Tatia intermedia	0	0	0	1	0	0	0	0	0	0	0
Tamus_u0.jpg	FishBase	Auchenipteridae	Tatia	Tatia musaica	0	0	0	1	0	0	0	0	1	0	1
Tanei_u0.jpg	FishBase	Auchenipteridae	Tatia	Tatia neivai	0	0	0	1	0	0	0	0	0	0	0
Tastr_u0.jpg	FishBase	Auchenipteridae	Tatia	Tatia strigata	0	1	0	0	0	0	0	0	0	0	0
Tequa_u0.jpg	FishBase	Auchenipteridae	Tetranematichthys	Tetranematichthys quadrifilis	1	0	0	0	0	0	0	0	0	0	0
Tewal_u0.jpg	FishBase	Auchenipteridae	Tetranematichthys	Tetranematichthys wallacei	0	1	1	0	0	0	0	0	0	0	0
Topir_u0.jpg	FishBase	Auchenipteridae	Tocantinsia	Tocantinsia piresi	1	0	0	0	0	0	0	0	0	0	0
Trdec_u1.jpg	FishBase	Auchenipteridae	Trachelyichthys	Trachelyichthys decaradiatus	0	0	1	0	0	0	0	0	0	0	0
Trexi_u0.jpg	FishBase	Auchenipteridae	Trachelyichthys	Trachelyichthys exilis	0	0	1	0	0	0	0	0	0	0	0
Trand_u0.jpg	FishBase	Auchenipteridae	Trachelyopterichthys	Trachelyopterichthys anduzei	1	0	0	0	0	0	0	0	0	0	0
Trtae_u0.jpg	FishBase	Auchenipteridae	Trachelyopterichthys	Trachelyopterichthys taeniatus	0	0	0	0	0	1	0	0	0	0	0
Tralb_u4.jpg	FishBase	Auchenipteridae	Trachelyopterus	Trachelyopterus albicrux	0	1	0	0	0	0	0	0	0	0	0
Trcor_u0.jpg	FishBase	Auchenipteridae	Trachelyopterus	Trachelyopterus coriaceus	0	1	0	0	0	0	0	0	0	0	0
Trfis_u2.jpg	FishBase	Auchenipteridae	Trachelyopterus	Trachelyopterus fisheri	0	1	1	0	0	0	0	0	0	0	0
47008AF.jpg	FishPix	Auchenipteridae	Trachelyopterus	Trachelyopterus galeatus	0	1	1	0	0	0	0	0	0	0	0
Trins_f0.jpg	FishBase	Auchenipteridae	Trachelyopterus	Trachelyopterus insignis	0	1	0	0	0	0	0	0	0	0	0
Trluc_u0.jpg	FishBase	Auchenipteridae	Trachelyopterus	Trachelyopterus lucenai	0	1	1	0	0	0	0	0	0	0	0
Pains_f0.jpg	FishBase	Auchenipteridae	Trachelyopterus	Trachelyopterus peloichthys	0	1	0	0	0	0	0	0	0	0	0
Trstr_u7.jpg	FishBase	Auchenipteridae	Trachelyopterus	Trachelyopterus striatulus	0	1	1	0	0	0	0	0	0	0	0
Trtra_ub.jpg	FishBase	Auchenipteridae	Trachycorystes	Trachycorystes trachycorystes	1	0	0	0	0	0	0	0	0	1	0
Agatr_u0.jpg	FishBase	Auchenipteridae	Tympanopleura	Tympanopleura atronasus	1	0	0	0	0	0	0	0	0	0	0
Aubaj_u0.jpg	FishBase	Aulopidae	Aulopus	Aulopus bajacali	0	1	0	0	0	0	0	0	0	0	0
Aucad_u0.jpg	FishBase	Aulopidae	Aulopus	Aulopus cadenati	0	1	0	0	0	0	0	0	0	0	0
Aufil_m0.jpg	FishBase	Aulopidae	Aulopus	Aulopus filamentosus	0	0	1	0	0	0	0	0	0	0	0
Aufor_u0.jpg	FishBase	Aulopidae	Hime	Hime formosana	0	0	1	0	0	0	0	0	0	0	0
108793AF.jpg	FishPix	Aulopidae	Hime	Hime japonica	0	0	1	0	0	0	0	0	1	0	0
Aupur_u0.jpg	FishBase	Aulopidae	Latropiscis	Latropiscis purpurissatus	0	0	1	0	0	0	0	0	1	0	0
86828AF.jpg	FishPix	Aulopidae	Leptaulopus	Leptaulopus damasi	0	1	0	0	0	0	0	0	0	0	0
63789AF.jpg	FishPix	Aulorhynchidae	Aulichthys	Aulichthys japonicus	0	0	0	1	0	0	0	1	0	0	0
Aufla_u2.jpg	FishBase	Aulorhynchidae	Aulorhynchus	Aulorhynchus flavidus	0	0	0	1	0	0	0	0	0	0	0
Auchi_u7.jpg	FishBase	Aulostomidae	Aulostomus	Aulostomus chinensis	0	0	0	0	0	1	0	1	0	0	0
11762AF.jpg	FishPix	Aulostomidae	Aulostomus	Aulostomus chinensis	0	0	0	0	0	0	0	1	0	0	0
140714AF.jpg	FishPix	Aulostomidae	Aulostomus	Aulostomus chinensis	1	0	1	0	0	0	0	0	0	0	0
14111AF.jpg	FishPix	Aulostomidae	Aulostomus	Aulostomus chinensis	0	0	0	0	0	1	0	0	0	0	0
Aumac_u3.jpg	FishBase	Aulostomidae	Aulostomus	Aulostomus maculatus	0	0	1	0	0	0	0	1	0	0	0
19920AF.jpg	FishPix	Aulostomidae	Aulostomus	Aulostomus maculatus	0	0	0	0	0	1	0	1	0	0	0
5498AF.jpg	FishPix	Aulostomidae	Aulostomus	Aulostomus maculatus	0	0	1	0	0	1	0	0	0	0	0
5499AF.jpg	FishPix	Aulostomidae	Aulostomus	Aulostomus maculatus	0	0	1	0	0	1	0	0	0	0	0
Austr_u0.jpg	FishBase	Aulostomidae	Aulostomus	Aulostomus strigosus	0	0	0	1	0	0	0	0	0	0	1
Austr_u1.jpg	FishBase	Aulostomidae	Aulostomus	Aulostomus strigosus	0	0	1	0	0	1	0	1	0	0	0
Austr_u2.jpg	FishBase	Aulostomidae	Aulostomus	Aulostomus strigosus	0	0	1	1	0	0	0	0	0	0	1
Auscl_u0.jpg	FishBase	Austroglanididae	Austroglanis	Austroglanis sclateri	0	1	0	0	0	0	0	0	0	0	0
Baass_u0.jpg	FishBase	Badidae	Badis	Badis assamensis	0	0	1	0	0	0	0	1	0	0	0
47997AF.jpg	FishPix	Badidae	Badis	Badis badis	0	0	0	0	0	0	0	1	0	0	0
Bablo_u0.jpg	FishBase	Badidae	Badis	Badis blosyrus	0	0	1	0	0	0	0	0	0	0	0
Bacor_m1.jpg	FishBase	Badidae	Badis	Badis corycaeus	0	0	1	0	0	0	0	0	0	0	0
Bafer_j0.jpg	FishBase	Badidae	Badis	Badis ferrarisi	0	0	0	0	0	0	0	1	0	0	0
Bajue_u0.jpg	FishBase	Badidae	Badis	Badis juergenschmidti	0	0	0	0	0	0	0	1	0	0	0
Bakan_u0.jpg	FishBase	Badidae	Badis	Badis kanabos	0	0	0	0	0	0	0	1	0	0	0
Bakhw_u0.jpg	FishBase	Badidae	Badis	Badis khwae	0	0	0	0	0	0	0	1	0	1	0
Bakya_m0.jpg	FishBase	Badidae	Badis	Badis kyar	0	0	0	0	0	0	0	1	0	0	0
Bapye_u0.jpg	FishBase	Badidae	Badis	Badis pyema	0	0	1	0	0	0	0	0	0	1	0
Barub_u0.jpg	FishBase	Badidae	Badis	Badis ruber	0	0	1	0	0	0	0	1	0	0	0
Basia_u1.jpg	FishBase	Badidae	Badis	Badis siamensis	0	0	1	0	0	0	0	1	0	0	0
Basin_u0.jpg	FishBase	Badidae	Badis	Badis singenensis	0	0	0	0	0	0	0	1	0	0	0
Batui_m0.jpg	FishBase	Badidae	Badis	Badis tuivaiei	0	0	1	0	0	0	0	1	0	0	0
Dadar_f0.jpg	FishBase	Badidae	Dario	Dario dario	0	0	0	0	0	0	0	1	0	0	0
Daday_f0.jpg	FishBase	Badidae	Dario	Dario dayingensis	1	0	0	0	0	0	0	0	0	0	0
Dahys_m0.jpg	FishBase	Badidae	Dario	Dario hysginon	1	0	0	0	0	0	0	0	0	0	0
Dakaj_u0.jpg	FishBase	Badidae	Dario	Dario kajal	0	0	0	0	0	0	0	1	0	0	0
Bahyp_m0.gif	FishBase	Bagridae	Bagrichthys	Bagrichthys hypselopterus	0	0	0	0	0	0	1	0	0	0	0
Bamac_u3.jpg	FishBase	Bagridae	Bagrichthys	Bagrichthys macracanthus	1	0	0	0	0	0	0	0	0	0	0
Bamac_u0.jpg	FishBase	Bagridae	Bagrichthys	Bagrichthys macropterus	0	1	0	0	0	0	0	0	0	0	0
Bamaj_u0.jpg	FishBase	Bagridae	Bagrichthys	Bagrichthys majusculus	0	1	0	0	0	0	0	0	0	0	0
Bamic_u2.gif	FishBase	Bagridae	Bagrichthys	Bagrichthys micranodus	0	1	0	0	0	0	0	0	1	0	0
Baobs_u0.jpg	FishBase	Bagridae	Bagrichthys	Bagrichthys obscurus	1	0	0	0	0	0	0	0	0	0	0
Bamel_u7.jpg	FishBase	Bagridae	Bagroides	Bagroides melapterus	0	1	0	0	0	0	0	0	1	0	0
Babaj_u2.jpg	FishBase	Bagridae	Bagrus	Bagrus bajad	0	0	1	0	0	0	0	0	0	0	0
Babaj_u3.jpg	FishBase	Bagridae	Bagrus	Bagrus bajad	1	0	0	0	0	0	0	0	0	0	0
Bacae_u1.jpg	FishBase	Bagridae	Bagrus	Bagrus caeruleus	1	0	0	0	0	0	0	0	0	0	0
Badoc_u1.jpg	FishBase	Bagridae	Bagrus	Bagrus docmak	1	0	0	0	0	0	0	0	0	0	0
Bafil_u1.jpg	FishBase	Bagridae	Bagrus	Bagrus filamentosus	1	0	0	0	0	0	0	0	0	0	0
Bamer_u2.jpg	FishBase	Bagridae	Bagrus	Bagrus meridionalis	0	0	1	0	0	0	0	0	0	0	0
Baori_u0.jpg	FishBase	Bagridae	Bagrus	Bagrus orientalis	1	0	0	0	0	0	0	0	0	0	0
Bauba_u0.jpg	FishBase	Bagridae	Bagrus	Bagrus ubangensis	0	0	1	0	0	0	0	0	1	0	0
Baaff_u0.jpg	FishBase	Bagridae	Batasio	Batasio affinis	0	0	0	0	0	0	0	0	1	0	0
Babat_u2.jpg	FishBase	Bagridae	Batasio	Batasio batasio	1	0	0	0	0	0	0	0	0	0	0
Baday_u0.jpg	FishBase	Bagridae	Batasio	Batasio dayi	0	0	0	0	0	0	1	0	0	0	0
Baelo_u0.jpg	FishBase	Bagridae	Batasio	Batasio elongatus	0	0	0	0	0	0	1	0	0	0	0
Bafas_u4.jpg	FishBase	Bagridae	Batasio	Batasio fasciolatus	0	0	0	0	0	0	0	1	0	0	0
Bafer_u1.jpg	FishBase	Bagridae	Batasio	Batasio feruminatus	0	0	0	0	0	0	0	0	0	1	0
Bafla_u0.jpg	FishBase	Bagridae	Batasio	Batasio flavus	0	1	0	0	0	0	0	0	0	0	0
Bahav_j0.jpg	FishBase	Bagridae	Batasio	Batasio fluviatilis	0	0	0	0	0	0	1	0	0	0	0
Bamac_u9.jpg	FishBase	Bagridae	Batasio	Batasio macronotus	1	0	0	0	0	0	0	0	0	0	0
Bamer_u6.jpg	FishBase	Bagridae	Batasio	Batasio merianiensis	0	0	0	0	0	0	1	0	0	0	0
Bapro_u0.jpg	FishBase	Bagridae	Batasio	Batasio procerus	0	0	0	0	0	0	1	0	0	0	0
Basha_u0.jpg	FishBase	Bagridae	Batasio	Batasio sharavatiensis	1	0	0	0	0	0	0	0	0	0	0
Baspi_u1.jpg	FishBase	Bagridae	Batasio	Batasio spilurus	1	0	0	0	0	0	0	0	0	0	0
47036AF.jpg	FishPix	Bagridae	Batasio	Batasio tengana	0	0	0	0	0	0	1	0	0	0	0
Batig_u0.jpg	FishBase	Bagridae	Batasio	Batasio tigrinus	0	0	0	0	0	0	1	0	0	0	0
Batra_u3.jpg	FishBase	Bagridae	Batasio	Batasio travancoria	1	0	0	0	0	0	0	0	0	0	0
Chcha_uc.jpg	FishBase	Bagridae	Chandramara	Chandramara chandramara	1	0	0	0	0	0	0	0	0	0	0
Psbre_u0.jpg	FishBase	Bagridae	Coreobagrus	Coreobagrus brevicorpus	0	0	0	0	0	0	0	1	1	0	0
Coich_u0.jpg	FishBase	Bagridae	Coreobagrus	Coreobagrus ichikawai	0	1	0	0	0	0	0	0	0	0	0
Hebar_u0.jpg	FishBase	Bagridae	Hemibagrus	Hemibagrus baramensis	1	0	0	0	0	0	0	0	0	0	0
Hechr_u5.jpg	FishBase	Bagridae	Hemibagrus	Hemibagrus chrysops	0	1	0	0	0	0	0	0	0	0	0
Hefor_u5.jpg	FishBase	Bagridae	Hemibagrus	Hemibagrus fortis	1	0	0	0	0	0	0	0	0	0	0
Hegut_u0.jpg	FishBase	Bagridae	Hemibagrus	Hemibagrus guttatus	0	0	1	0	0	0	0	0	0	0	0
Mymac_u7.jpg	FishBase	Bagridae	Hemibagrus	Hemibagrus macropterus	0	0	1	0	0	0	0	0	0	0	1
Hemen_u0.jpg	FishBase	Bagridae	Hemibagrus	Hemibagrus menoda	0	1	1	0	0	0	0	0	0	0	0
Mymic_u0.jpg	FishBase	Bagridae	Hemibagrus	Hemibagrus microphthalmus	1	0	0	0	0	0	0	0	0	0	0
Mynem_u0.jpg	FishBase	Bagridae	Hemibagrus	Hemibagrus nemurus	1	0	0	0	0	0	0	0	0	0	0
Heoly_u0.jpg	FishBase	Bagridae	Hemibagrus	Hemibagrus olyroides	1	0	0	0	0	0	0	0	0	0	0
Hepla_u7.jpg	FishBase	Bagridae	Hemibagrus	Hemibagrus planiceps	1	0	0	0	0	0	0	0	0	0	0
Heplu_u1.jpg	FishBase	Bagridae	Hemibagrus	Hemibagrus pluriradiatus	1	0	0	0	0	0	0	0	0	0	0
Mypun_u0.jpg	FishBase	Bagridae	Hemibagrus	Hemibagrus punctatus	0	0	1	0	0	0	0	1	0	0	0
Hevar_u5.jpg	FishBase	Bagridae	Hemibagrus	Hemibagrus variegatus	0	1	1	1	0	0	0	0	0	0	0
Hevel_u0.jpg	FishBase	Bagridae	Hemibagrus	Hemibagrus velox	0	1	0	0	0	0	0	0	0	0	0
Hevie_u0.jpg	FishBase	Bagridae	Hemibagrus	Hemibagrus vietnamicus	0	1	1	0	0	0	0	0	0	0	0
Hewyc_u4.jpg	FishBase	Bagridae	Hemibagrus	Hemibagrus wyckii	0	1	0	0	0	0	0	0	0	0	0
Hewyc_u1.jpg	FishBase	Bagridae	Hemibagrus	Hemibagrus wyckioides	0	1	0	0	0	0	0	0	0	0	0
58176AF.jpg	FishPix	Bagridae	Horabagrus	Horabagrus brachysoma	1	0	0	0	0	0	0	0	0	1	0
Homel_u0.jpg	FishBase	Bagridae	Horabagrus	Horabagrus melanosoma	1	0	0	0	0	0	0	0	0	1	0
Honig_u0.jpg	FishBase	Bagridae	Horabagrus	Horabagrus nigricollaris	0	0	0	0	0	0	0	0	1	0	0
Hyfla_u2.jpg	FishBase	Bagridae	Hyalobagrus	Hyalobagrus flavus	0	0	0	0	0	1	0	0	0	0	0
Hylei_u0.gif	FishBase	Bagridae	Hyalobagrus	Hyalobagrus leiacanthus	1	0	0	0	0	0	0	0	0	1	0
Hyorn_u0.jpg	FishBase	Bagridae	Hyalobagrus	Hyalobagrus ornatus	0	0	1	0	0	1	0	0	0	0	0
Lehos_u1.jpg	FishBase	Bagridae	Leiocassis	Leiocassis hosii	0	1	0	0	0	0	0	0	1	0	0
Lemic_ug.jpg	FishBase	Bagridae	Leiocassis	Leiocassis micropogon	0	0	0	0	0	0	0	0	1	0	0
Lepoe_u0.jpg	FishBase	Bagridae	Leiocassis	Leiocassis poecilopterus	0	1	0	0	0	0	0	1	1	0	0
Myalb_u0.jpg	FishBase	Bagridae	Mystus	Mystus albolineatus	0	0	0	0	0	1	0	0	0	0	0
Myarm_u1.jpg	FishBase	Bagridae	Mystus	Mystus armatus	1	0	0	0	0	0	0	0	0	0	0
Myatr_u0.jpg	FishBase	Bagridae	Mystus	Mystus atrifasciatus	0	0	0	0	0	1	0	0	0	0	0
Mybim_u0.jpg	FishBase	Bagridae	Mystus	Mystus bimaculatus	0	0	0	0	0	0	0	1	0	1	0
Myble_u0.jpg	FishBase	Bagridae	Mystus	Mystus bleekeri	0	0	0	0	0	1	0	0	0	0	0
Myboc_u1.jpg	FishBase	Bagridae	Mystus	Mystus bocourti	1	0	0	0	0	0	0	0	0	0	0
Mycan_u0.jpg	FishBase	Bagridae	Mystus	Mystus canarensis	1	0	0	0	0	0	0	0	0	0	0
Mycar_u0.jpg	FishBase	Bagridae	Mystus	Mystus carcio	0	0	0	0	0	1	0	0	0	0	0
Mycas_u1.jpg	FishBase	Bagridae	Mystus	Mystus castaneus	1	0	0	0	0	0	0	0	0	1	0
Mycat_u0.jpg	FishBase	Bagridae	Mystus	Mystus catapogon	1	0	0	0	0	0	0	0	0	0	0
Mycav_u0.jpg	FishBase	Bagridae	Mystus	Mystus cavasius	1	0	0	0	0	0	0	0	0	0	0
Mycin_u0.jpg	FishBase	Bagridae	Mystus	Mystus cineraceus	1	0	0	0	0	0	0	0	0	0	0
Mydib_u0.jpg	FishBase	Bagridae	Mystus	Mystus dibrugarensis	0	0	0	0	0	0	0	0	0	1	0
Myfal_u0.jpg	FishBase	Bagridae	Mystus	Mystus falcarius	1	0	0	0	0	0	0	0	0	0	0
Mygul_u0.jpg	FishBase	Bagridae	Mystus	Mystus gulio	1	0	0	0	0	0	0	0	0	0	0
Myheo_u0.jpg	FishBase	Bagridae	Mystus	Mystus heoki	0	0	0	0	0	1	0	0	0	0	0
Myind_u0.jpg	FishBase	Bagridae	Mystus	Mystus indicus	0	0	0	0	0	1	0	0	0	0	0
Mykel_u0.jpg	FishBase	Bagridae	Mystus	Mystus keletius	1	0	0	0	0	0	0	0	0	0	0
Myker_u0.jpg	FishBase	Bagridae	Mystus	Mystus keralai	1	0	0	0	0	1	0	0	0	0	0
Myleu_u0.jpg	FishBase	Bagridae	Mystus	Mystus leucophasis	0	0	0	1	0	0	0	0	0	0	0
Mymal_u0.jpg	FishBase	Bagridae	Mystus	Mystus malabaricus	1	0	0	0	0	0	0	0	0	0	0
Mymen_u0.jpg	FishBase	Bagridae	Mystus	Mystus menoni	0	0	0	0	0	1	0	0	0	0	0
Mymon_u0.jpg	FishBase	Bagridae	Mystus	Mystus montanus	0	0	0	0	0	1	0	0	0	1	0
Mymul_u1.jpg	FishBase	Bagridae	Mystus	Mystus multiradiatus	0	0	0	0	0	1	0	0	0	1	0
Mymys_u2.jpg	FishBase	Bagridae	Mystus	Mystus mysticetus	0	0	0	0	0	1	0	0	0	1	0
Mynig_u1.jpg	FishBase	Bagridae	Mystus	Mystus nigriceps	0	0	0	0	0	0	0	0	0	1	0
Myocu_u0.jpg	FishBase	Bagridae	Mystus	Mystus oculatus	1	0	0	0	0	0	0	0	0	0	0
Mypel_f0.jpg	FishBase	Bagridae	Mystus	Mystus pelusius	0	0	0	0	0	1	0	0	0	0	0
Mypul_u0.jpg	FishBase	Bagridae	Mystus	Mystus pulcher	0	0	0	0	0	1	0	0	0	1	0
Myrhe_u0.jpg	FishBase	Bagridae	Mystus	Mystus rhegma	0	0	0	0	0	1	0	0	0	0	0
Mysee_u0.jpg	FishBase	Bagridae	Mystus	Mystus seengtee	1	0	0	0	0	0	0	0	0	0	0
Mysin_u3.jpg	FishBase	Bagridae	Mystus	Mystus singaringan	0	0	0	0	0	1	0	0	0	0	0
Myten_u2.jpg	FishBase	Bagridae	Mystus	Mystus tengara	0	0	0	0	0	1	0	0	0	0	0
Myvit_ua.jpg	FishBase	Bagridae	Mystus	Mystus vittatus	0	0	0	0	0	1	0	0	0	0	0
Mywol_u2.jpg	FishBase	Bagridae	Mystus	Mystus wolffii	1	0	0	0	0	0	0	0	0	0	0
Naarm_u0.jpg	FishBase	Bagridae	Nanobagrus	Nanobagrus armatus	0	1	0	1	0	0	0	0	0	0	0
Psfus_uc.jpg	FishBase	Bagridae	Nanobagrus	Nanobagrus fuscus	0	0	0	0	0	0	0	1	0	0	0
Naimm_u0.jpg	FishBase	Bagridae	Nanobagrus	Nanobagrus immaculatus	1	0	0	0	0	0	0	0	0	0	0
Nalem_u0.jpg	FishBase	Bagridae	Nanobagrus	Nanobagrus lemniscatus	0	1	0	0	0	0	0	1	1	0	0
Naneb_u0.jpg	FishBase	Bagridae	Nanobagrus	Nanobagrus nebulosus	0	1	0	0	0	0	0	0	0	0	0
Naste_u0.jpg	FishBase	Bagridae	Nanobagrus	Nanobagrus stellatus	0	1	0	0	0	0	0	0	0	0	0
Nator_u0.jpg	FishBase	Bagridae	Nanobagrus	Nanobagrus torquatus	0	1	0	0	0	0	0	1	0	0	0
Leuss_u0.jpg	FishBase	Bagridae	Pelteobagrus	Pelteobagrus ussuriensis	1	0	0	0	0	0	0	0	0	0	0
59000AF.jpg	FishPix	Bagridae	Pseudobagrus	Pseudobagrus aurantiacus	0	1	0	0	0	0	0	0	1	0	0
Psbre_u2.jpg	FishBase	Bagridae	Pseudobagrus	Pseudobagrus brevianalis	1	0	0	0	0	0	0	0	0	0	0
Lecra_u0.jpg	FishBase	Bagridae	Pseudobagrus	Pseudobagrus crassilabris	1	0	0	0	0	0	0	0	0	0	0
108043AF.jpg	FishPix	Bagridae	Pseudobagrus	Pseudobagrus ichikawai	0	1	0	0	0	0	0	0	1	0	0
Pskor_u0.jpg	FishBase	Bagridae	Pseudobagrus	Pseudobagrus koreanus	1	0	0	0	0	0	0	0	0	0	0
Pskyp_j0.jpg	FishBase	Bagridae	Pseudobagrus	Pseudobagrus kyphus	1	0	0	0	0	0	0	0	0	0	0
18088AF.jpg	FishPix	Bagridae	Pseudobagrus	Pseudobagrus nudiceps	0	1	0	0	0	0	0	0	1	0	0
108411AF.jpg	FishPix	Bagridae	Pseudobagrus	Pseudobagrus tokiensis	1	0	0	0	0	0	0	0	0	0	0
Pstri_u3.jpg	FishBase	Bagridae	Pseudobagrus	Pseudobagrus trilineatus	0	0	0	1	0	1	0	0	0	0	0
Pevac_j0.jpg	FishBase	Bagridae	Pseudobagrus	Pseudobagrus vachellii	1	0	0	0	0	0	0	0	0	0	0
Psfla_uk.jpg	FishBase	Bagridae	Pseudomystus	Pseudomystus flavipinnis	0	1	0	1	0	0	0	0	1	0	0
Psfun_u1.jpg	FishBase	Bagridae	Pseudomystus	Pseudomystus funebris	0	1	0	1	0	0	0	0	1	0	0
Psheo_u0.jpg	FishBase	Bagridae	Pseudomystus	Pseudomystus heokhuii	0	1	0	0	0	0	0	0	1	0	0
Pslei_u0.jpg	FishBase	Bagridae	Pseudomystus	Pseudomystus leiacanthus	0	1	0	0	0	0	0	0	1	0	0
49375AF.jpg	FishPix	Bagridae	Pseudomystus	Pseudomystus mahakamensis	1	0	0	0	0	0	0	0	0	0	0
Lemye_u1.gif	FishBase	Bagridae	Pseudomystus	Pseudomystus myersi	0	0	0	1	0	0	0	0	0	0	0
Pssia_u0.jpg	FishBase	Bagridae	Pseudomystus	Pseudomystus siamensis	0	0	0	0	0	0	1	1	0	0	0
Psste_u5.jpg	FishBase	Bagridae	Pseudomystus	Pseudomystus stenogrammus	0	1	0	0	0	0	0	0	0	0	0
Psste_u4.jpg	FishBase	Bagridae	Pseudomystus	Pseudomystus stenomus	0	1	0	0	0	0	0	0	0	0	0
Richr_u0.jpg	FishBase	Bagridae	Rita	Rita chrysea	1	0	0	0	0	0	0	0	0	0	0
Rigog_u0.jpg	FishBase	Bagridae	Rita	Rita gogra	0	1	1	0	0	0	0	0	0	0	0
Rikut_u0.jpg	FishBase	Bagridae	Rita	Rita kuturnee	1	0	0	0	0	0	0	0	0	0	0
Rimac_u2.jpg	FishBase	Bagridae	Rita	Rita macracanthus	1	0	0	0	0	0	0	0	0	0	0
Ririt_u0.jpg	FishBase	Bagridae	Rita	Rita rita	1	0	0	0	0	0	0	0	0	0	0
Risac_u0.jpg	FishBase	Bagridae	Rita	Rita sacerdotum	1	0	0	0	0	0	0	0	0	0	0
Spaci_u0.jpg	FishBase	Bagridae	Sperata	Sperata acicularis	1	0	0	0	0	0	0	0	0	0	0
Spaor_u0.jpg	FishBase	Bagridae	Sperata	Sperata aor	1	0	0	0	0	0	0	0	0	0	0
Spsee_u0.jpg	FishBase	Bagridae	Sperata	Sperata seenghala	0	1	0	0	0	0	0	0	0	0	0
Psadi_u1.jpg	FishBase	Bagridae	Tachysurus	Tachysurus adiposalis	1	0	0	0	0	0	0	0	0	0	0
Lelon_u0.jpg	FishBase	Bagridae	Tachysurus	Tachysurus dumerili	0	0	0	0	0	0	0	0	0	0	1
Peful_u1.jpg	FishBase	Bagridae	Tachysurus	Tachysurus fulvidraco	0	0	0	0	0	1	1	0	0	0	0
Pehoi_u0.jpg	FishBase	Bagridae	Tachysurus	Tachysurus hoi	1	0	0	0	0	0	0	0	0	0	0
Penit_u0.jpg	FishBase	Bagridae	Tachysurus	Tachysurus nitidus	0	0	0	0	0	0	0	0	0	0	1
Taspi_u0.jpg	FishBase	Bagridae	Tachysurus	Tachysurus spilotus	0	0	0	0	0	1	1	0	0	0	0
Levir_u0.jpg	FishBase	Bagridae	Tachysurus	Tachysurus virgatus	0	0	0	0	0	1	0	0	1	0	0
Abfil_u0.jpg	FishBase	Balistidae	Abalistes	Abalistes filamentosus	0	1	0	0	0	0	0	0	0	0	0
Abste_u1.jpg	FishBase	Balistidae	Abalistes	Abalistes stellaris	0	0	1	0	0	0	0	0	1	0	0
Abste_u4.jpg	FishBase	Balistidae	Abalistes	Abalistes stellaris	0	0	1	1	1	0	0	0	0	0	0
38273AF.jpg	FishPix	Balistidae	Abalistes	Abalistes stellatus	0	0	1	0	0	0	0	0	1	0	0
15207AF.jpg	FishPix	Balistidae	Balistapus	Balistapus undulatus	0	0	0	0	1	0	1	0	0	1	0
28847AF.jpg	FishPix	Balistidae	Balistapus	Balistapus undulatus	0	0	0	0	1	0	1	0	0	1	0
Bacar_u4.jpg	FishBase	Balistidae	Balistes	Balistes capriscus	0	0	1	0	1	0	1	0	0	0	0
Bapol_u0.jpg	FishBase	Balistidae	Balistes	Balistes polylepis	0	0	0	0	1	0	0	0	0	0	0
Bapun_u0.jpg	FishBase	Balistidae	Balistes	Balistes punctatus	0	0	1	0	0	0	0	0	0	0	0
Bavet_ub.jpg	FishBase	Balistidae	Balistes	Balistes vetula	0	0	0	0	0	0	1	0	0	0	1
15214AF.jpg	FishPix	Balistidae	Balistoides	Balistoides conspicillum	0	0	0	1	1	0	0	0	0	0	1
45205AF.jpg	FishPix	Balistidae	Balistoides	Balistoides conspicillum	0	0	0	1	1	0	0	0	0	0	1
45558AF.jpg	FishPix	Balistidae	Balistoides	Balistoides viridescens	0	1	1	0	0	0	0	0	0	0	0
7538AF.jpg	FishPix	Balistidae	Balistoides	Balistoides viridescens	0	0	1	0	0	0	0	0	0	0	1
Camac_ug.jpg	FishBase	Balistidae	Canthidermis	Canthidermis macrolepis	1	0	0	0	0	0	0	0	0	0	0
108421AF.jpg	FishPix	Balistidae	Canthidermis	Canthidermis maculata	0	0	0	1	0	0	0	0	0	0	0
3014AF.jpg	FishPix	Balistidae	Canthidermis	Canthidermis maculata	0	0	0	1	0	0	0	0	0	0	0
Casuf_u1.jpg	FishBase	Balistidae	Canthidermis	Canthidermis sufflamen	1	0	0	0	0	0	0	0	0	0	0
Meind_u0.jpg	FishBase	Balistidae	Melichthys	Melichthys indicus	0	0	0	0	0	0	0	0	0	0	1
Meind_u1.jpg	FishBase	Balistidae	Melichthys	Melichthys indicus	0	0	0	0	1	0	1	0	0	0	1
Meind_u2.jpg	FishBase	Balistidae	Melichthys	Melichthys indicus	0	0	0	0	0	0	0	0	0	0	1
Menig_uf.jpg	FishBase	Balistidae	Melichthys	Melichthys niger	0	0	1	0	1	0	1	0	0	0	0
91468AF.jpg	FishPix	Balistidae	Melichthys	Melichthys niger	0	0	1	0	0	1	0	0	0	0	0
108031AF.jpg	FishPix	Balistidae	Melichthys	Melichthys vidua	1	0	0	0	0	0	0	0	0	0	0
58835AF.jpg	FishPix	Balistidae	Melichthys	Melichthys vidua	0	0	0	0	0	0	0	0	0	0	1
32752AF.jpg	FishPix	Balistidae	Odonus	Odonus niger	0	0	0	0	0	0	0	0	0	0	1
141391AF.jpg	FishPix	Balistidae	Pseudobalistes	Pseudobalistes flavimarginatus	0	1	1	0	0	0	0	0	0	0	1
46722AF.jpg	FishPix	Balistidae	Pseudobalistes	Pseudobalistes flavimarginatus	0	1	1	0	0	0	0	0	0	0	0
Psfus_u1.jpg	FishBase	Balistidae	Pseudobalistes	Pseudobalistes fuscus	0	0	0	0	1	0	0	0	0	0	0
Psfus_u4.jpg	FishBase	Balistidae	Pseudobalistes	Pseudobalistes fuscus	0	0	1	0	0	0	0	0	1	0	0
Psfus_u6.jpg	FishBase	Balistidae	Pseudobalistes	Pseudobalistes fuscus	0	0	0	0	1	0	0	0	0	0	0
29971AF.jpg	FishPix	Balistidae	Pseudobalistes	Pseudobalistes fuscus	0	0	1	0	1	0	0	0	1	0	0
62642AF.jpg	FishPix	Balistidae	Pseudobalistes	Pseudobalistes fuscus	0	0	1	0	0	0	0	0	1	0	1
70607AF.jpg	FishPix	Balistidae	Pseudobalistes	Pseudobalistes fuscus	0	0	1	0	0	0	0	0	0	0	0
Psnau_u1.jpg	FishBase	Balistidae	Pseudobalistes	Pseudobalistes naufragium	0	0	1	0	1	0	0	0	0	0	0
149540AF.jpg	FishPix	Balistidae	Pseudobalistes	Pseudobalistes naufragium	0	1	0	0	1	0	0	0	0	0	0
165765AF.jpg	FishPix	Balistidae	Pseudobalistes	Pseudobalistes naufragium	0	0	0	0	1	0	0	1	0	0	0
108345AF.jpg	FishPix	Balistidae	Rhinecanthus	Rhinecanthus aculeatus	0	0	0	0	0	0	1	0	0	0	1
44706AF.jpg	FishPix	Balistidae	Rhinecanthus	Rhinecanthus aculeatus	0	0	0	0	0	0	1	0	0	0	1
Rhass_u4.jpg	FishBase	Balistidae	Rhinecanthus	Rhinecanthus assasi	0	0	0	0	0	1	0	1	0	0	1
Rhcin_u0.jpg	FishBase	Balistidae	Rhinecanthus	Rhinecanthus cinereus	0	0	0	0	0	0	1	0	0	1	1
Rhlun_u0.jpg	FishBase	Balistidae	Rhinecanthus	Rhinecanthus lunula	0	0	0	0	0	1	0	1	0	0	1
41586AF.jpg	FishPix	Balistidae	Rhinecanthus	Rhinecanthus rectangulus	0	0	0	0	0	0	1	0	0	0	1
11704AF.jpg	FishPix	Balistidae	Rhinecanthus	Rhinecanthus verrucosus	0	0	0	0	0	1	0	1	0	0	1
Sualb_u0.jpg	FishBase	Balistidae	Sufflamen	Sufflamen albicaudatum	0	0	0	0	0	1	0	0	0	0	1
140478AF.jpg	FishPix	Balistidae	Sufflamen	Sufflamen bursa	0	0	0	0	0	1	0	1	0	0	0
19796AF.jpg	FishPix	Balistidae	Sufflamen	Sufflamen chrysopterum	0	0	0	0	0	0	0	0	0	0	1
45329AF.jpg	FishPix	Balistidae	Sufflamen	Sufflamen chrysopterum	1	0	0	0	0	0	0	0	0	0	0
34311AF.jpg	FishPix	Balistidae	Sufflamen	Sufflamen fraenatum	0	0	0	0	0	1	0	0	0	0	1
Suver_u0.jpg	FishBase	Balistidae	Sufflamen	Sufflamen verres	0	0	0	0	0	0	0	0	0	0	1
30675AF.jpg	FishPix	Balistidae	Xanthichthys	Xanthichthys auromarginatus	0	0	0	1	0	0	0	0	0	0	0
27932AF.jpg	FishPix	Balistidae	Xanthichthys	Xanthichthys caeruleolineatus	0	0	0	0	0	1	0	0	0	0	0
55506AF.jpg	FishPix	Balistidae	Xanthichthys	Xanthichthys lineopunctatus	0	0	1	0	0	1	0	0	0	0	0
23438AF.jpg	FishPix	Balistidae	Xanthichthys	Xanthichthys mento	0	0	0	1	0	0	1	0	0	0	0
Xarin_u1.jpg	FishBase	Balistidae	Xanthichthys	Xanthichthys ringens	0	0	1	0	0	0	0	0	0	0	0
Annor_u0.jpg	FishBase	Balitoridae	Annamia	Annamia normani	1	0	0	0	0	0	0	0	0	0	0
Anthu_u0.jpg	FishBase	Balitoridae	Annamia	Annamia thuathienensis	0	0	1	0	0	0	0	0	1	0	0
Babru_u0.jpg	FishBase	Balitoridae	Balitora	Balitora brucei	0	0	0	0	0	0	0	0	1	0	0
Babur_u3.jpg	FishBase	Balitoridae	Balitora	Balitora burmanica	0	0	0	0	0	0	0	0	1	0	0
Sikwa_u1.jpg	FishBase	Balitoridae	Balitora	Balitora kwangsiensis	0	0	1	0	0	0	0	0	1	0	0
Silon_l1.jpg	FishBase	Balitoridae	Balitora	Balitora longibarbata	0	0	1	0	0	1	0	0	0	0	0
Bamys_u2.jpg	FishBase	Balitoridae	Balitora	Balitora mysorensis	0	0	0	0	0	0	0	0	1	0	0
Henuj_u2.jpg	FishBase	Balitoridae	Balitora	Balitora nujiangensis	1	0	0	0	0	0	0	0	0	0	0
Hooph_u0.gif	FishBase	Balitoridae	Balitoropsis	Balitoropsis ophiolepis	0	1	0	0	0	0	0	0	0	0	0
Hozol_u0.gif	FishBase	Balitoridae	Balitoropsis	Balitoropsis zollingeri	1	0	0	0	0	0	0	0	0	0	0
Bekwe_u0.jpg	FishBase	Balitoridae	Beaufortia	Beaufortia kweichowensis	1	0	0	0	0	0	0	0	0	0	0
Belev_u0.jpg	FishBase	Balitoridae	Beaufortia	Beaufortia leveretti	0	0	1	0	1	0	0	0	0	0	0
Belev_u1.jpg	FishBase	Balitoridae	Beaufortia	Beaufortia leveretti	0	0	1	0	1	0	0	0	0	0	0
Bhaus_u0.jpg	FishBase	Balitoridae	Bhavania	Bhavania australis	0	0	1	0	0	0	0	0	1	0	0
Crtha_u0.jpg	FishBase	Balitoridae	Cryptotora	Cryptotora thamicola	1	0	0	0	0	0	0	0	0	0	0
Prsin_u2.jpg	FishBase	Balitoridae	Erromyzon	Erromyzon sinensis	0	0	0	0	0	0	0	1	0	0	0
Crfas_ud.jpg	FishBase	Balitoridae	Formosania	Formosania fascicauda	0	0	0	0	0	1	0	0	1	0	0
Crlac_u1.jpg	FishBase	Balitoridae	Formosania	Formosania lacustre	0	0	0	0	1	0	0	0	0	0	0
Crsti_u0.jpg	FishBase	Balitoridae	Formosania	Formosania stigmata	0	0	1	0	1	0	0	0	1	0	0
Gacon_u0.gif	FishBase	Balitoridae	Gastromyzon	Gastromyzon contractus	0	1	1	0	0	0	0	0	0	0	0
Gacte_u0.jpg	FishBase	Balitoridae	Gastromyzon	Gastromyzon ctenocephalus	0	0	0	1	0	0	0	0	1	0	0
Gadan_u0.jpg	FishBase	Balitoridae	Gastromyzon	Gastromyzon danumensis	0	1	0	1	0	0	0	0	0	0	0
Gafas_u0.gif	FishBase	Balitoridae	Gastromyzon	Gastromyzon fasciatus	0	0	0	0	0	0	0	1	0	0	0
Galep_u0.jpg	FishBase	Balitoridae	Gastromyzon	Gastromyzon lepidogaster	1	0	0	0	0	0	0	0	0	0	0
Gaoce_u0.jpg	FishBase	Balitoridae	Gastromyzon	Gastromyzon ocellatus	0	0	0	1	1	0	0	0	1	0	0
Gaorn_u0.jpg	FishBase	Balitoridae	Gastromyzon	Gastromyzon ornaticauda	0	0	0	0	0	0	0	1	0	0	0
Gapun_u0.jpg	FishBase	Balitoridae	Gastromyzon	Gastromyzon punctulatus	0	0	0	0	1	0	0	0	0	0	0
Garid_u0.gif	FishBase	Balitoridae	Gastromyzon	Gastromyzon ridens	1	0	0	0	0	0	0	0	0	0	0
Gasci_u0.jpg	FishBase	Balitoridae	Gastromyzon	Gastromyzon scitulus	0	0	0	1	0	0	0	0	0	0	0
Gavir_u1.jpg	FishBase	Balitoridae	Gastromyzon	Gastromyzon viriosus	0	0	1	0	1	0	0	1	0	0	0
Gazeb_u3.jpg	FishBase	Balitoridae	Gastromyzon	Gastromyzon zebrinus	0	0	0	0	0	0	0	1	0	0	0
Hosan_u0.jpg	FishBase	Balitoridae	Ghatsa	Ghatsa santhamparaiensis	0	1	0	0	0	0	0	0	0	0	0
Hefor_u0.jpg	FishBase	Balitoridae	Hemimyzon	Hemimyzon formosanus	0	0	0	0	1	0	0	0	0	0	0
Henan_u0.jpg	FishBase	Balitoridae	Hemimyzon	Hemimyzon nanensis	0	1	0	0	0	0	0	0	1	0	0
Hepap_u0.jpg	FishBase	Balitoridae	Hemimyzon	Hemimyzon papilio	0	0	0	0	0	0	0	0	1	0	0
Hetai_u2.jpg	FishBase	Balitoridae	Hemimyzon	Hemimyzon taitungensis	0	0	0	0	1	0	0	0	0	0	0
Hobil_u0.jpg	FishBase	Balitoridae	Homaloptera	Homaloptera bilineata	0	0	0	0	0	0	1	0	1	0	0
Hocon_u0.jpg	FishBase	Balitoridae	Homaloptera	Homaloptera confuzona	0	0	0	0	0	0	1	0	1	0	0
Hocon_u2.jpg	FishBase	Balitoridae	Homaloptera	Homaloptera confuzona	0	0	0	0	0	0	1	0	1	0	0
48226AF.jpg	FishPix	Balitoridae	Homaloptera	Homaloptera ocellata van der	1	0	0	0	0	0	0	0	0	0	0
Hoort_u1.jpg	FishBase	Balitoridae	Homaloptera	Homaloptera orthogoniata	0	0	0	0	0	0	0	0	1	0	0
Honeb_u0.gif	FishBase	Balitoridae	Homalopteroides	Homalopteroides nebulosus	0	1	0	0	0	0	0	0	1	0	0
Hosmi_u1.jpg	FishBase	Balitoridae	Homalopteroides	Homalopteroides smithi	0	0	0	0	0	0	0	0	1	0	0
Hoste_u0.jpg	FishBase	Balitoridae	Homalopteroides	Homalopteroides stephensoni	0	0	0	0	0	0	0	0	1	0	0
Hotwe_u1.jpg	FishBase	Balitoridae	Homalopteroides	Homalopteroides tweediei	0	1	0	0	0	0	0	0	1	0	0
Hogym_u0.jpg	FishBase	Balitoridae	Homalopterula	Homalopterula gymnogaster	0	0	1	0	0	0	0	0	0	0	0
Horip_u0.jpg	FishBase	Balitoridae	Homalopterula	Homalopterula ripleyi	0	0	0	0	0	0	0	0	1	0	0
Horip_u1.jpg	FishBase	Balitoridae	Homalopterula	Homalopterula ripleyi	0	0	0	0	0	0	0	0	1	0	0
Hyhum_u0.gif	FishBase	Balitoridae	Hypergastromyzon	Hypergastromyzon humilis	0	1	1	0	0	0	0	0	1	0	0
Heabb_u1.jpg	FishBase	Balitoridae	Jinshaia	Jinshaia abbreviata	1	0	0	0	0	0	0	0	0	0	0
Jisin_u0.jpg	FishBase	Balitoridae	Jinshaia	Jinshaia sinensis	0	1	0	0	1	0	0	0	0	0	0
Lefim_u3.jpg	FishBase	Balitoridae	Lepturichthys	Lepturichthys fimbriata	0	0	1	0	0	0	0	0	1	0	0
Lidis_u0.jpg	FishBase	Balitoridae	Liniparhomaloptera	Liniparhomaloptera disparis	0	0	0	0	1	0	0	0	0	0	0
Lidis_u4.jpg	FishBase	Balitoridae	Liniparhomaloptera	Liniparhomaloptera qiongzhongensis	0	0	0	0	1	0	0	0	0	0	0
Meome_u0.jpg	FishBase	Balitoridae	Metahomaloptera	Metahomaloptera omeiensis	0	0	1	0	0	0	0	0	1	0	0
49399AF.jpg	FishPix	Balitoridae	Nemacheilus	Nemacheilus masyae	0	0	1	0	0	0	0	0	0	0	0
Nepau_u0.jpg	FishBase	Balitoridae	Neogastromyzon	Neogastromyzon pauciradiatus	0	0	0	0	1	0	0	0	0	0	0
Pabam_j0.jpg	FishBase	Balitoridae	Paraprotomyzon	Paraprotomyzon bamaensis	1	0	0	0	0	0	0	0	0	0	0
Pamic_u1.jpg	FishBase	Balitoridae	Parhomaloptera	Parhomaloptera microstoma	1	0	0	0	0	0	0	0	0	0	0
Plbao_u0.jpg	FishBase	Balitoridae	Plesiomyzon	Plesiomyzon baotingensis	0	0	0	0	1	0	0	1	0	0	0
Prgri_u0.jpg	FishBase	Balitoridae	Protomyzon	Protomyzon griswoldi	0	0	1	0	0	0	0	0	0	0	0
Prwhi_u0.jpg	FishBase	Balitoridae	Protomyzon	Protomyzon whiteheadi	0	0	0	0	1	0	0	1	0	0	0
Psche_u1.jpg	FishBase	Balitoridae	Pseudogastromyzon	Pseudogastromyzon cheni	0	0	0	0	1	0	0	0	0	0	0
Psfan_u0.jpg	FishBase	Balitoridae	Pseudogastromyzon	Pseudogastromyzon fangi	0	0	1	0	0	0	0	1	0	0	0
Psfas_ud.jpg	FishBase	Balitoridae	Pseudogastromyzon	Pseudogastromyzon fasciatus	0	0	0	0	0	0	0	1	0	0	0
Crtin_u0.jpg	FishBase	Balitoridae	Pseudogastromyzon	Pseudogastromyzon myersi	0	0	0	0	1	0	0	0	0	0	0
Psmye_u2.jpg	FishBase	Balitoridae	Pseudogastromyzon	Pseudogastromyzon myersi	0	0	0	0	1	0	0	0	0	0	0
Holeo_u1.jpg	FishBase	Balitoridae	Pseudohomaloptera	Pseudohomaloptera leonardi	0	1	0	0	0	0	0	0	1	0	0
Hosex_u0.jpg	FishBase	Balitoridae	Pseudohomaloptera	Pseudohomaloptera sexmaculata	0	0	1	0	0	0	0	0	1	0	0
Hoyun_u0.jpg	FishBase	Balitoridae	Pseudohomaloptera	Pseudohomaloptera yunnanensis	0	0	1	0	0	0	0	0	1	0	0
Sebre_u4.jpg	FishBase	Balitoridae	Sewellia	Sewellia breviventralis	0	0	0	0	1	0	0	0	0	0	0
Sebre_u5.jpg	FishBase	Balitoridae	Sewellia	Sewellia breviventralis	0	0	0	0	1	0	0	0	0	0	0
Selin_u0.jpg	FishBase	Balitoridae	Sewellia	Sewellia lineolata	0	0	0	0	1	0	0	0	0	0	0
Semar_ug.jpg	FishBase	Balitoridae	Sewellia	Sewellia marmorata	0	0	0	1	1	0	0	0	0	0	0
Sespe_u0.jpg	FishBase	Balitoridae	Sewellia	Sewellia speciosa	0	0	1	0	1	0	0	0	0	0	0
Sicha_u0.jpg	FishBase	Balitoridae	Sinogastromyzon	Sinogastromyzon chapaensis	0	0	0	0	0	0	0	0	1	0	0
Sipul_u1.jpg	FishBase	Balitoridae	Sinogastromyzon	Sinogastromyzon puliensis	0	0	1	0	0	0	0	0	0	0	0
Sisze_u0.jpg	FishBase	Balitoridae	Sinogastromyzon	Sinogastromyzon szechuanensis	0	0	1	0	0	0	0	0	1	0	0
Siwui_j0.jpg	FishBase	Balitoridae	Sinogastromyzon	Sinogastromyzon wui	0	0	0	0	0	0	0	0	1	0	0
47317AF.jpg	FishPix	Balitoridae	Vaillantella	Vaillantella maassi	1	0	0	0	0	0	0	0	0	0	0
Vagym_u0.jpg	FishBase	Balitoridae	Vanmanenia	Vanmanenia gymnetrus	0	0	0	0	1	0	0	0	0	0	0
Vahai_u0.jpg	FishBase	Balitoridae	Vanmanenia	Vanmanenia hainanensis	0	0	1	0	1	0	0	0	1	0	0
Valin_l1.jpg	FishBase	Balitoridae	Vanmanenia	Vanmanenia lineata	0	0	0	0	1	0	0	0	1	0	0
Valin_l2.jpg	FishBase	Balitoridae	Vanmanenia	Vanmanenia lineata	0	0	0	0	1	1	0	0	1	0	0
Vapin_u0.jpg	FishBase	Balitoridae	Vanmanenia	Vanmanenia pingchowensis	0	0	0	0	1	0	0	0	0	0	0
Vaste_u0.jpg	FishBase	Balitoridae	Vanmanenia	Vanmanenia stenosoma	0	0	0	0	1	0	0	0	0	0	0
Vastr_u6.jpg	FishBase	Balitoridae	Vanmanenia	Vanmanenia striata	0	0	0	0	0	0	0	1	0	0	0
Vaxin_l2.jpg	FishBase	Balitoridae	Vanmanenia	Vanmanenia xinyiensis	0	0	1	0	0	0	0	0	0	0	0
Prpac_l1.jpg	FishBase	Balitoridae	Yaoshania	Yaoshania pachychilus	0	1	0	1	0	0	0	0	0	0	0
Baban_u2.jpg	FishBase	Banjosidae	Banjos	Banjos banjos	0	1	0	0	0	0	0	0	0	0	0
21651AF.jpg	FishPix	Banjosidae	Banjos	Banjos banjos banjos	0	0	0	0	0	1	0	0	0	0	0
49827AF.jpg	FishPix	Banjosidae	Banjos	Banjos banjos banjos	0	1	0	0	0	0	0	0	0	0	0
Baruf_u0.jpg	FishBase	Barbourisiidae	Barbourisia	Barbourisia rufa	1	0	0	0	0	0	0	0	0	0	0
Badia_f0.gif	FishBase	Barbuccidae	Barbucca	Barbucca diabolica	0	0	0	0	0	0	0	1	0	0	0
Baarg_u2.jpg	FishBase	Bathyclupeidae	Bathyclupea	Bathyclupea argentea	1	0	0	0	0	0	0	0	0	0	0
Bahos_u0.jpg	FishBase	Bathyclupeidae	Bathyclupea	Bathyclupea hoskynii	1	0	0	0	0	0	0	0	0	0	0
Acdew_u0.jpg	FishBase	Bathydraconidae	Acanthodraco	Acanthodraco dewitti	0	1	0	0	0	0	0	0	0	0	0
Aknud_u0.jpg	FishBase	Bathydraconidae	Akarotaxis	Akarotaxis nudiceps	1	0	0	0	0	0	0	0	0	0	0
Gyacu_u0.jpg	FishBase	Bathydraconidae	Gymnodraco	Gymnodraco acuticeps	0	0	1	0	0	0	0	0	1	0	0
Pacha_u1.jpg	FishBase	Bathydraconidae	Parachaenichthys	Parachaenichthys charcoti	0	0	1	0	0	0	1	0	0	0	0
Pageo_u0.jpg	FishBase	Bathydraconidae	Parachaenichthys	Parachaenichthys georgianus	0	0	1	0	0	0	0	0	0	0	0
Bagre_u0.jpg	FishBase	Bathylagidae	Bathylagichthys	Bathylagichthys greyae	1	0	0	0	0	0	0	0	0	0	0
Banig_u3.jpg	FishBase	Bathylagidae	Bathylagoides	Bathylagoides nigrigenys	0	0	0	0	0	0	0	0	0	0	1
Baeur_u0.jpg	FishBase	Bathylagidae	Bathylagus	Bathylagus euryops	1	0	0	0	0	0	0	0	0	0	0
Bapac_u0.jpg	FishBase	Bathylagidae	Bathylagus	Bathylagus pacificus	1	0	0	0	0	0	0	0	0	0	0
Balon_u0.jpg	FishBase	Bathylagidae	Dolicholagus	Dolicholagus longirostris	1	0	0	0	0	0	0	0	0	0	0
Lesch_u0.jpg	FishBase	Bathylagidae	Leuroglossus	Leuroglossus schmidti	1	0	0	0	0	0	0	0	0	0	0
107193AF.jpg	FishPix	Bathylagidae	Lipolagus	Lipolagus ochotensis	1	0	0	0	0	0	0	0	0	0	0
Meber_u1.jpg	FishBase	Bathylagidae	Melanolagus	Melanolagus bericoides	1	0	0	0	0	0	0	0	0	0	0
Psmil_u0.jpg	FishBase	Bathylagidae	Pseudobathylagus	Pseudobathylagus milleri	0	1	0	0	0	0	0	0	0	0	0
Bacae_u0.jpg	FishBase	Bathymasteridae	Bathymaster	Bathymaster caeruleofasciatus	1	0	0	0	0	0	0	0	0	0	0
87604AF.jpg	FishPix	Bathymasteridae	Bathymaster	Bathymaster derjugini	0	0	0	1	0	0	0	1	0	0	0
Baleu_u0.jpg	FishBase	Bathymasteridae	Bathymaster	Bathymaster leurolepis	0	1	0	0	0	0	0	0	0	0	0
Basig_u0.jpg	FishBase	Bathymasteridae	Bathymaster	Bathymaster signatus	0	1	0	0	0	0	0	0	0	0	0
Raall_u1.jpg	FishBase	Bathymasteridae	Rathbunella	Rathbunella alleni	0	1	0	0	1	0	0	0	0	0	0
Rahyp_u0.jpg	FishBase	Bathymasteridae	Rathbunella	Rathbunella hypoplecta	0	1	0	0	1	0	0	0	0	0	0
Rojor_u1.jpg	FishBase	Bathymasteridae	Ronquilus	Ronquilus jordani	1	0	0	0	0	0	0	0	0	0	0
102858AF.jpg	FishPix	Bathypteroidae	Bathypterois	Bathypterois atricolor	1	0	0	0	0	0	0	0	0	0	0
100244AF.jpg	FishPix	Bathypteroidae	Bathypterois	Bathypterois guentheri	0	0	0	0	0	0	0	1	0	0	1
Bafer_u0.jpg	FishBase	Bathysauridae	Bathysaurus	Bathysaurus ferox	1	0	0	0	0	0	0	0	0	0	0
49871AF.jpg	FishPix	Bathysauridae	Bathysaurus	Bathysaurus mollis	0	0	0	0	0	0	0	1	0	0	0
107740AF.jpg	FishPix	Batrachoididae	Allenbatrachus	Allenbatrachus grunniens	0	1	0	0	0	0	0	0	0	0	0
Almer_u0.jpg	FishBase	Batrachoididae	Allenbatrachus	Allenbatrachus meridionalis	0	1	0	0	0	0	0	0	0	0	0
Amcry_u1.jpg	FishBase	Batrachoididae	Amphichthys	Amphichthys cryptocentrus	0	1	0	0	0	0	0	0	1	0	0
Appor_u0.jpg	FishBase	Batrachoididae	Aphos	Aphos porosus	0	1	0	0	0	0	0	0	1	0	0
Aufoe_u0.jpg	FishBase	Batrachoididae	Austrobatrachus	Austrobatrachus foedus	0	1	0	0	0	0	0	0	1	0	1
Auise_u0.jpg	FishBase	Batrachoididae	Austrobatrachus	Austrobatrachus iselesele	0	0	1	0	0	0	0	0	0	0	0
Thcir_u0.jpg	FishBase	Batrachoididae	Barchatus	Barchatus cirrhosus	0	1	0	0	0	0	0	0	0	0	0
149533AF.jpg	FishPix	Batrachoididae	Batrachoides	Batrachoides boulengeri	1	0	0	0	0	0	0	0	0	0	0
Bagol_u0.jpg	FishBase	Batrachoididae	Batrachoides	Batrachoides goldmani	0	1	0	0	0	0	0	0	0	0	0
Bapac_j1.jpg	FishBase	Batrachoididae	Batrachoides	Batrachoides pacifici	0	1	0	0	0	0	0	0	0	0	0
Basur_u1.jpg	FishBase	Batrachoididae	Batrachoides	Batrachoides surinamensis	0	1	0	0	0	0	0	0	0	0	0
Bawal_u0.jpg	FishBase	Batrachoididae	Batrachoides	Batrachoides waltersi	0	1	0	0	0	0	0	0	1	0	0
Badub_u2.jpg	FishBase	Batrachoididae	Batrachomoeus	Batrachomoeus dubius	0	1	0	0	0	0	0	0	0	0	0
Baocc_u1.jpg	FishBase	Batrachoididae	Batrachomoeus	Batrachomoeus occidentalis	0	1	0	0	0	0	0	1	0	0	0
Batri_u0.jpg	FishBase	Batrachoididae	Batrachomoeus	Batrachomoeus trispinosus	0	1	0	0	1	0	0	0	0	0	0
Baapi_u1.jpg	FishBase	Batrachoididae	Batrichthys	Batrichthys apiatus	0	1	0	0	0	0	0	0	1	0	0
Bilac_u0.jpg	FishBase	Batrachoididae	Bifax	Bifax lacinia	1	0	0	0	0	0	0	0	0	0	0
Bafel_u1.jpg	FishBase	Batrachoididae	Chatrabus	Chatrabus felinus	0	1	0	0	0	0	0	0	1	0	0
Audus_u0.jpg	FishBase	Batrachoididae	Colletteichthys	Colletteichthys dussumieri	0	1	0	0	0	0	0	0	1	0	0
Cofla_ua.jpg	FishBase	Batrachoididae	Colletteichthys	Colletteichthys flavipinnis	0	1	0	0	0	0	0	0	1	0	0
Audus_u1.jpg	FishBase	Batrachoididae	Colletteichthys	Colletteichthys occidentalis	0	1	0	0	0	0	0	0	1	0	0
Dadow_u0.jpg	FishBase	Batrachoididae	Daector	Daector dowi	0	0	0	1	1	0	0	0	0	0	0
Daret_u9.jpg	FishBase	Batrachoididae	Daector	Daector reticulata	0	1	1	0	1	0	0	0	0	0	0
Daret_ua.jpg	FishBase	Batrachoididae	Daector	Daector reticulata	0	0	1	0	0	0	0	0	0	0	0
Dasch_u0.jpg	FishBase	Batrachoididae	Daector	Daector schmitti	0	1	1	0	0	0	0	0	1	0	0
Hadid_u1.jpg	FishBase	Batrachoididae	Halobatrachus	Halobatrachus didactylus	0	1	1	0	0	0	0	0	0	0	0
Hadie_u1.jpg	FishBase	Batrachoididae	Halophryne	Halophryne diemensis	0	1	0	0	0	0	0	0	0	0	0
63398AF.jpg	FishPix	Batrachoididae	Halophryne	Halophryne hutchinsi	0	1	0	0	0	0	0	0	1	0	0
Haoce_u0.jpg	FishBase	Batrachoididae	Halophryne	Halophryne ocellatus	0	1	0	0	0	0	0	0	1	0	0
Opbet_u2.jpg	FishBase	Batrachoididae	Opsanus	Opsanus beta	0	1	0	0	0	0	0	0	1	0	0
Oppar_u3.jpg	FishBase	Batrachoididae	Opsanus	Opsanus pardus	0	1	1	0	1	0	0	0	0	0	0
Oppho_u1.jpg	FishBase	Batrachoididae	Opsanus	Opsanus phobetron	0	1	0	0	0	0	0	0	0	0	0
Optau_u0.jpg	FishBase	Batrachoididae	Opsanus	Opsanus tau	0	1	0	0	0	0	0	0	0	0	0
Peaqu_u0.jpg	FishBase	Batrachoididae	Perulibatrachus	Perulibatrachus aquilonarius	0	0	1	0	0	0	0	0	0	0	0
Poana_u0.jpg	FishBase	Batrachoididae	Porichthys	Porichthys analis	0	0	0	0	0	0	0	1	0	0	0
Pobat_u1.jpg	FishBase	Batrachoididae	Porichthys	Porichthys bathoiketes	0	0	1	0	0	0	0	0	0	0	0
Pogre_u0.jpg	FishBase	Batrachoididae	Porichthys	Porichthys greenei	0	0	0	0	0	0	0	0	1	0	0
Pomar_u2.jpg	FishBase	Batrachoididae	Porichthys	Porichthys margaritatus	0	0	1	0	0	0	0	1	0	0	0
Pomyr_u0.jpg	FishBase	Batrachoididae	Porichthys	Porichthys myriaster	0	0	0	0	0	0	0	0	0	0	0
Ponot_u2.jpg	FishBase	Batrachoididae	Porichthys	Porichthys notatus	0	0	0	0	0	0	0	1	0	0	0
Poocu_u0.jpg	FishBase	Batrachoididae	Porichthys	Porichthys oculellus	0	0	0	0	0	0	0	0	1	0	0
Popau_u0.gif	FishBase	Batrachoididae	Porichthys	Porichthys pauciradiatus	0	0	0	0	0	0	0	0	1	0	0
Pople_u6.jpg	FishBase	Batrachoididae	Porichthys	Porichthys plectrodon	0	0	1	0	0	0	0	0	0	0	0
Popor_j0.jpg	FishBase	Batrachoididae	Porichthys	Porichthys porosissimus	0	0	1	0	0	0	0	0	1	0	0
Potri_u4.jpg	FishBase	Batrachoididae	Potamobatrachus	Potamobatrachus trispinosus	0	1	0	0	0	0	0	0	1	0	0
Saspl_u2.jpg	FishBase	Batrachoididae	Sanopus	Sanopus splendidus	0	0	0	0	1	0	0	0	0	0	0
Thama_u0.jpg	FishBase	Batrachoididae	Thalassophryne	Thalassophryne amazonica	0	1	0	0	0	0	0	0	1	0	0
Thmac_u0.jpg	FishBase	Batrachoididae	Thalassophryne	Thalassophryne maculosa	0	0	1	0	0	0	0	0	1	0	0
Thmon_u1.jpg	FishBase	Batrachoididae	Thalassophryne	Thalassophryne montevidensis	0	0	0	0	0	0	0	0	1	0	0
Thnat_u1.jpg	FishBase	Batrachoididae	Thalassophryne	Thalassophryne nattereri	0	1	0	0	0	0	0	0	0	0	0
Thpun_u0.jpg	FishBase	Batrachoididae	Thalassophryne	Thalassophryne punctata	0	0	1	0	0	0	0	0	1	0	0
Vlglo_u0.jpg	FishBase	Batrachoididae	Vladichthys	Vladichthys gloverensis	0	1	1	0	0	0	0	0	0	0	0
Bealb_m2.jpg	FishBase	Bedotiidae	Bedotia	Bedotia albomarginata	1	0	0	0	0	0	0	0	0	0	0
Begea_m0.jpg	FishBase	Bedotiidae	Bedotia	Bedotia geayi	0	0	0	0	0	1	0	0	0	0	0
Beleu_f0.jpg	FishBase	Bedotiidae	Bedotia	Bedotia leucopteron	1	0	0	0	0	0	0	0	0	0	0
Bemad_u0.jpg	FishBase	Bedotiidae	Bedotia	Bedotia madagascariensis	1	0	0	0	0	0	0	0	0	0	0
Bemar_f0.jpg	FishBase	Bedotiidae	Bedotia	Bedotia marojejy	0	1	1	0	1	0	0	0	0	0	0
Rhala_f0.jpg	FishBase	Bedotiidae	Rheocles	Rheocles alaotrensis	0	0	0	0	0	1	0	0	0	0	0
Rhvat_f0.jpg	FishBase	Bedotiidae	Rheocles	Rheocles vatosoa	0	0	0	0	0	1	0	0	0	0	0
Rhwri_m0.jpg	FishBase	Bedotiidae	Rheocles	Rheocles wrightae	1	0	0	0	0	0	0	0	0	0	0
107816AF.jpg	FishPix	Belonidae	Ablennes	Ablennes hians	1	0	0	0	0	0	0	0	0	0	0
Bebel_u1.jpg	FishBase	Belonidae	Belone	Belone belone	1	0	0	0	0	0	0	0	0	0	0
Besve_u0.jpg	FishBase	Belonidae	Belone	Belone svetovidovi	1	0	0	0	0	0	0	0	0	0	0
Plarg_u6.jpg	FishBase	Belonidae	Platybelone	Platybelone argalus argalus	1	0	0	0	0	0	0	0	0	0	0
45350AF.jpg	FishPix	Belonidae	Platybelone	Platybelone argalus platyura	0	0	0	0	0	0	0	0	0	0	1
Plarg_u4.jpg	FishBase	Belonidae	Platybelone	Platybelone argalus pterura	0	0	0	0	0	0	0	0	0	0	1
Plarg_u7.jpg	FishBase	Belonidae	Platybelone	Platybelone argalus trachura	1	0	0	0	0	0	0	0	0	0	0
Plarg_f0.jpg	FishBase	Belonidae	Platybelone	Platybelone lovii	0	0	0	0	0	0	0	0	0	0	1
Poeig_u0.jpg	FishBase	Belonidae	Potamorrhaphis	Potamorrhaphis eigenmanni	0	0	1	0	0	0	0	0	0	0	0
Pogui_u2.jpg	FishBase	Belonidae	Potamorrhaphis	Potamorrhaphis guianensis	0	0	0	0	0	1	0	0	0	0	0
Psang_u0.jpg	FishBase	Belonidae	Pseudotylosurus	Pseudotylosurus angusticeps	1	0	0	0	0	0	0	0	0	0	0
21256AF.jpg	FishPix	Belonidae	Strongylura	Strongylura anastomella	1	0	0	0	0	0	0	0	0	0	0
Stexi_u0.jpg	FishBase	Belonidae	Strongylura	Strongylura exilis	1	0	0	0	0	0	0	0	0	0	0
Stflu_u0.jpg	FishBase	Belonidae	Strongylura	Strongylura fluviatilis	1	0	0	0	0	0	0	0	0	0	0
Sthub_u0.jpg	FishBase	Belonidae	Strongylura	Strongylura hubbsi	0	0	0	0	0	1	0	0	0	0	0
54007AF.jpg	FishPix	Belonidae	Strongylura	Strongylura incisa	0	0	0	0	0	1	0	0	0	0	0
Stlei_u0.jpg	FishBase	Belonidae	Strongylura	Strongylura leiura	0	0	0	0	0	1	0	0	0	0	0
Stmar_u5.jpg	FishBase	Belonidae	Strongylura	Strongylura marina	0	0	0	0	0	1	0	0	0	0	0
Stnot_u1.jpg	FishBase	Belonidae	Strongylura	Strongylura notata forsythia	0	0	0	0	0	1	0	0	0	0	0
Stnot_u2.jpg	FishBase	Belonidae	Strongylura	Strongylura notata notata	1	0	0	0	0	0	0	0	0	0	0
Stsca_u0.jpg	FishBase	Belonidae	Strongylura	Strongylura scapularis	0	0	0	0	0	1	0	0	0	0	0
Stsen_u1.jpg	FishBase	Belonidae	Strongylura	Strongylura senegalensis	0	0	0	0	0	1	0	0	0	0	0
Ststr_u3.jpg	FishBase	Belonidae	Strongylura	Strongylura strongylura	0	0	0	0	0	1	0	0	0	0	0
Sttim_u1.jpg	FishBase	Belonidae	Strongylura	Strongylura timucu	0	0	0	0	0	1	0	0	0	0	0
Sturv_u0.jpg	FishBase	Belonidae	Strongylura	Strongylura urvillii	0	0	0	0	0	1	0	0	0	0	0
Tyacu_u1.jpg	FishBase	Belonidae	Tylosurus	Tylosurus acus acus	1	0	0	0	0	0	0	0	0	0	0
Tyacu_u2.jpg	FishBase	Belonidae	Tylosurus	Tylosurus acus imperialis	1	0	0	0	0	0	0	0	0	0	0
48207AF.jpg	FishPix	Belonidae	Tylosurus	Tylosurus acus melanotus	1	0	0	0	0	0	0	0	0	0	0
Tycho_u1.jpg	FishBase	Belonidae	Tylosurus	Tylosurus choram	1	0	0	0	0	0	0	0	0	0	0
Tycro_u0.jpg	FishBase	Belonidae	Tylosurus	Tylosurus crocodilus	1	0	0	0	0	0	0	0	0	0	0
106614AF.jpg	FishPix	Belonidae	Tylosurus	Tylosurus crocodilus crocodilus	1	0	0	0	0	0	0	0	0	0	0
Tycro_u5.jpg	FishBase	Belonidae	Tylosurus	Tylosurus fodiator	1	0	0	0	0	0	0	0	0	0	0
Tygav_u0.jpg	FishBase	Belonidae	Tylosurus	Tylosurus gavialoides	1	0	0	0	0	0	0	0	0	0	0
149538AF.jpg	FishPix	Belonidae	Tylosurus	Tylosurus pacificus	1	0	0	0	0	0	0	0	0	0	0
Xecan_u0.jpg	FishBase	Belonidae	Xenentodon	Xenentodon cancila	1	0	0	0	0	0	0	0	0	0	0
Xecan_u4.jpg	FishBase	Belonidae	Xenentodon	Xenentodon canciloides	1	0	0	0	0	0	0	0	0	0	0
47294AF.jpg	FishPix	Belontiidae	Belontia	Belontia hasselti	1	0	0	0	0	0	0	0	0	0	0
107651AF.jpg	FishPix	Belontiidae	Betta	Betta pugnax	0	0	0	0	0	1	0	0	0	0	0
108847AF.jpg	FishPix	Belontiidae	Betta	Betta unimaculata	0	0	0	0	0	1	0	0	0	1	0
47306AF.jpg	FishPix	Belontiidae	Colisa	Colisa fasciata	0	0	0	0	0	0	1	0	0	0	0
45238AF.jpg	FishPix	Belontiidae	Colisa	Colisa lalia	0	0	0	0	0	0	1	0	0	0	0
45059AF.jpg	FishPix	Belontiidae	Macropodus	Macropodus erythropterus	1	0	0	0	0	0	0	0	0	0	0
58232AF.jpg	FishPix	Belontiidae	Macropodus	Macropodus ocellatus	0	0	0	0	0	0	0	1	0	1	0
37738AF.jpg	FishPix	Belontiidae	Macropodus	Macropodus opercularis	0	0	1	0	0	0	0	1	0	0	0
47559AF.jpg	FishPix	Belontiidae	Sphaerichthys	Sphaerichthys acrostoma	0	0	0	0	0	1	0	0	0	0	0
47587AF.jpg	FishPix	Belontiidae	Sphaerichthys	Sphaerichthys osphromenoides	0	0	0	0	0	0	1	0	0	0	0
49846AF.jpg	FishPix	Belontiidae	Sphaerichthys	Sphaerichthys selatanensis	0	0	0	0	0	1	0	1	0	0	0
48123AF.jpg	FishPix	Belontiidae	Sphaerichthys	Sphaerichthys vaillanti	0	0	0	0	0	1	0	1	0	0	0
45134AF.jpg	FishPix	Belontiidae	Trichogaster	Trichogaster chuna	1	0	0	0	0	0	0	0	0	0	0
47304AF.jpg	FishPix	Belontiidae	Trichogaster	Trichogaster leerii	0	0	0	1	0	0	0	0	0	0	0
47309AF.jpg	FishPix	Belontiidae	Trichogaster	Trichogaster microlepis	1	0	0	0	0	0	0	0	0	0	0
45057AF.jpg	FishPix	Belontiidae	Trichogaster	Trichogaster pectoralis	0	0	0	0	0	0	1	0	0	0	0
45241AF.jpg	FishPix	Belontiidae	Trichogaster	Trichogaster trichopterus	0	0	0	0	1	0	0	0	0	0	0
45137AF.jpg	FishPix	Belontiidae	Trichopsis	Trichopsis pumila	0	0	1	0	0	1	0	0	0	0	0
47412AF.jpg	FishPix	Belontiidae	Trichopsis	Trichopsis vittata	0	0	0	0	0	1	0	0	0	0	0
Balae_u2.jpg	FishBase	Bembridae	Bambradon	Bambradon laevis	1	0	0	0	0	0	0	0	0	0	0
Beros_u1.jpg	FishBase	Bembridae	Bembradium	Bembradium roseum	0	1	0	0	0	0	0	0	1	0	0
86918AF.jpg	FishPix	Berycidae	Beryx	Beryx decadactylus	1	0	0	0	0	0	0	0	0	0	0
90352AF.jpg	FishPix	Berycidae	Beryx	Beryx mollis	1	0	0	0	0	0	0	0	0	0	0
47589AF.jpg	FishPix	Berycidae	Beryx	Beryx splendens	1	0	0	0	0	0	0	0	0	0	0
Ceaff_u0.jpg	FishBase	Berycidae	Centroberyx	Centroberyx affinis	1	0	0	0	0	0	0	0	0	0	0
59261AF.jpg	FishPix	Berycidae	Centroberyx	Centroberyx druzhinini	1	0	0	0	0	0	0	0	0	0	0
Ceger_u0.jpg	FishBase	Berycidae	Centroberyx	Centroberyx gerrardi	1	0	0	0	0	0	0	0	0	0	0
Celin_u0.jpg	FishBase	Berycidae	Centroberyx	Centroberyx lineatus	1	0	0	0	0	0	0	0	0	0	0
Cerub_u0.jpg	FishBase	Berycidae	Centroberyx	Centroberyx rubricaudus	1	0	0	0	0	0	0	0	0	0	0
Adlep_u0.jpg	FishBase	Blenniidae	Adelotremus	Adelotremus leptus	0	0	0	0	0	1	0	0	0	0	0
Aisph_u1.jpg	FishBase	Blenniidae	Aidablennius	Aidablennius sphynx	0	1	0	0	0	0	0	1	0	0	0
Aljug_u0.jpg	FishBase	Blenniidae	Alloblennius	Alloblennius jugularis	0	0	0	1	0	0	0	1	0	0	0
Alpar_u0.jpg	FishBase	Blenniidae	Alloblennius	Alloblennius parvus	0	0	1	0	0	0	0	0	0	0	0
Alpic_u1.jpg	FishBase	Blenniidae	Alloblennius	Alloblennius pictus	0	0	1	0	0	0	0	0	0	0	0
Alanj_u1.jpg	FishBase	Blenniidae	Alticus	Alticus anjouanae	0	1	0	0	0	0	0	1	0	0	0
Alarn_u0.gif	FishBase	Blenniidae	Alticus	Alticus arnoldorum	0	0	0	0	0	0	0	1	0	0	0
Alkir_u2.jpg	FishBase	Blenniidae	Alticus	Alticus kirkii	0	1	0	0	0	0	0	1	0	0	0
108106AF.jpg	FishPix	Blenniidae	Alticus	Alticus saliens	0	1	0	0	0	0	0	1	0	0	0
36265AF.jpg	FishPix	Blenniidae	Alticus	Alticus saliens	0	1	0	0	0	0	0	1	0	0	0
Alsim_u0.gif	FishBase	Blenniidae	Alticus	Alticus simplicirrus	0	1	0	0	0	0	0	1	0	0	0
Anhet_u0.jpg	FishBase	Blenniidae	Andamia	Andamia heteroptera	0	0	0	0	1	0	0	0	0	0	0
98874AF.jpg	FishPix	Blenniidae	Andamia	Andamia reyi	0	1	0	0	0	0	0	0	1	0	0
18340AF.jpg	FishPix	Blenniidae	Andamia	Andamia tetradactyla	0	0	0	1	0	0	0	0	1	0	0
Antet_u0.jpg	FishBase	Blenniidae	Andamia	Andamia tetradactylus	0	1	0	0	0	0	0	0	0	0	0
Anade_u0.jpg	FishBase	Blenniidae	Antennablennius	Antennablennius adenensis	0	0	0	1	0	0	0	1	0	0	0
Anaus_u5.jpg	FishBase	Blenniidae	Antennablennius	Antennablennius australis	0	0	0	1	1	0	0	1	0	0	0
Anaus_u6.jpg	FishBase	Blenniidae	Antennablennius	Antennablennius australis	0	0	0	1	1	0	0	1	0	0	0
Anbif_u0.jpg	FishBase	Blenniidae	Antennablennius	Antennablennius bifilum	0	0	0	0	1	0	0	1	0	0	0
Anhyp_u0.jpg	FishBase	Blenniidae	Antennablennius	Antennablennius hypenetes	0	0	1	1	0	0	0	0	0	0	0
Ansim_u0.jpg	FishBase	Blenniidae	Antennablennius	Antennablennius simonyi	0	1	1	1	0	0	0	0	0	0	0
Ansim_u1.jpg	FishBase	Blenniidae	Antennablennius	Antennablennius simonyi	0	1	1	1	0	0	0	1	0	0	0
Anvar_u0.jpg	FishBase	Blenniidae	Antennablennius	Antennablennius variopunctatus	0	1	0	1	0	0	0	1	0	0	0
Anvar_u1.jpg	FishBase	Blenniidae	Antennablennius	Antennablennius variopunctatus	0	1	0	1	0	0	0	1	0	0	0
27299AF.jpg	FishPix	Blenniidae	Aspidontus	Aspidontus dussumieri	0	0	0	0	0	1	0	0	0	0	0
Astae_u0.jpg	FishBase	Blenniidae	Aspidontus	Aspidontus taeniatus	0	0	0	0	0	1	0	0	0	0	0
140039AF.jpg	FishPix	Blenniidae	Aspidontus	Aspidontus taeniatus taeniatus	0	0	0	0	0	1	0	0	0	0	0
Astra_u1.jpg	FishBase	Blenniidae	Aspidontus	Aspidontus tractus	0	0	0	0	0	1	0	0	0	0	0
Atfus_u1.jpg	FishBase	Blenniidae	Atrosalarias	Atrosalarias fuscus	1	0	0	0	0	0	0	0	0	0	0
2044AF.jpg	FishPix	Blenniidae	Atrosalarias	Atrosalarias fuscus holomelas	1	0	0	0	0	0	0	0	0	0	0
Atfus_u3.jpg	FishBase	Blenniidae	Atrosalarias	Atrosalarias holomelas	1	0	0	0	0	0	0	0	0	0	0
1156AF.jpg	FishPix	Blenniidae	Atrosalarias	Atrosalarias hosokawai	0	0	0	1	0	0	0	1	0	1	0
107263AF.jpg	FishPix	Blenniidae	Blenniella	Blenniella bilitonensis	0	0	1	1	0	1	0	1	0	0	0
108473AF.jpg	FishPix	Blenniidae	Blenniella	Blenniella bilitonensis	0	1	0	1	1	1	0	0	0	0	0
89293AF.jpg	FishPix	Blenniidae	Blenniella	Blenniella bilitonensis	0	0	1	1	1	0	0	1	0	0	0
28606AF.jpg	FishPix	Blenniidae	Blenniella	Blenniella caudolineata	0	0	1	1	0	1	0	1	0	0	0
55045AF.jpg	FishPix	Blenniidae	Blenniella	Blenniella caudolineata	0	0	1	0	0	1	0	1	0	0	0
42340AF.jpg	FishPix	Blenniidae	Blenniella	Blenniella chrysospilos	0	0	1	0	0	0	0	1	0	0	0
Blcya_u2.jpg	FishBase	Blenniidae	Blenniella	Blenniella cyanostigma	0	0	1	0	0	0	0	1	0	0	0
Blgib_u1.jpg	FishBase	Blenniidae	Blenniella	Blenniella gibbifrons	0	0	1	1	0	1	0	1	0	0	0
Blgib_u6.jpg	FishBase	Blenniidae	Blenniella	Blenniella gibbifrons	0	0	1	1	0	0	0	1	0	0	0
Blint_m0.jpg	FishBase	Blenniidae	Blenniella	Blenniella interrupta	0	0	1	0	1	0	0	1	0	0	0
Blpau_u2.jpg	FishBase	Blenniidae	Blenniella	Blenniella paula	0	0	1	1	1	0	0	1	0	0	0
55042AF.jpg	FishPix	Blenniidae	Blenniella	Blenniella periophthalmus	0	0	1	1	0	0	0	1	0	0	0
Bloce_u5.jpg	FishBase	Blenniidae	Blennius	Blennius ocellaris	0	1	0	1	0	0	0	1	0	0	0
Choce_u7.jpg	FishBase	Blenniidae	Chalaroderma	Chalaroderma ocellata	0	1	0	0	0	0	0	0	0	0	0
Chbos_u0.jpg	FishBase	Blenniidae	Chasmodes	Chasmodes bosquianus	0	0	0	1	0	1	0	1	0	0	0
Chsab_u0.jpg	FishBase	Blenniidae	Chasmodes	Chasmodes saburrae	0	0	0	0	1	0	0	0	0	0	0
Cialb_f0.jpg	FishBase	Blenniidae	Cirripectes	Cirripectes alboapicalis	0	0	0	1	0	0	0	0	0	0	0
Ciaur_f0.jpg	FishBase	Blenniidae	Cirripectes	Cirripectes auritus	0	0	1	0	1	0	0	0	0	0	0
Ciaur_u0.jpg	FishBase	Blenniidae	Cirripectes	Cirripectes auritus	0	0	1	0	0	0	0	0	0	1	0
17013AF.jpg	FishPix	Blenniidae	Cirripectes	Cirripectes castaneus	0	0	0	1	1	0	0	0	0	0	0
48102AF.jpg	FishPix	Blenniidae	Cirripectes	Cirripectes castaneus	0	0	0	0	0	0	0	1	0	0	0
66241AF.jpg	FishPix	Blenniidae	Cirripectes	Cirripectes castaneus	0	0	0	1	1	0	0	0	0	0	0
71325AF.jpg	FishPix	Blenniidae	Cirripectes	Cirripectes castaneus	0	0	0	0	0	0	0	1	0	0	0
Ciche_u1.jpg	FishBase	Blenniidae	Cirripectes	Cirripectes chelomatus	0	1	1	0	0	0	0	0	0	0	0
34835AF.jpg	FishPix	Blenniidae	Cirripectes	Cirripectes filamentosus	1	0	0	0	0	0	0	0	0	0	0
Cifus_m0.jpg	FishBase	Blenniidae	Cirripectes	Cirripectes fuscoguttatus	0	0	1	0	0	0	0	0	0	0	0
Cigil_u3.jpg	FishBase	Blenniidae	Cirripectes	Cirripectes gilberti	0	0	1	0	0	0	0	0	0	0	0
Cihee_f1.jpg	FishBase	Blenniidae	Cirripectes	Cirripectes heemstraorum	0	0	1	0	0	0	0	0	0	1	1
18486AF.jpg	FishPix	Blenniidae	Cirripectes	Cirripectes imitator	0	0	0	1	0	0	0	1	0	0	0
56407AF.jpg	FishPix	Blenniidae	Cirripectes	Cirripectes imitator	0	0	0	1	0	0	0	0	0	0	0
99642AF.jpg	FishPix	Blenniidae	Cirripectes	Cirripectes imitator	0	0	0	1	0	0	0	0	0	0	0
Cikuw_u0.jpg	FishBase	Blenniidae	Cirripectes	Cirripectes kuwamurai	0	0	0	0	0	1	0	0	0	0	0
40799AF.jpg	FishPix	Blenniidae	Cirripectes	Cirripectes kuwamurai	0	0	0	0	1	0	0	0	0	0	0
52246AF.jpg	FishPix	Blenniidae	Cirripectes	Cirripectes kuwamurai	0	0	0	1	0	1	0	0	0	0	0
Ciobs_u0.jpg	FishBase	Blenniidae	Cirripectes	Cirripectes obscurus	0	1	0	1	0	0	0	0	0	0	0
Ciper_m0.jpg	FishBase	Blenniidae	Cirripectes	Cirripectes perustus	0	1	0	0	0	0	0	0	0	0	0
18306AF.jpg	FishPix	Blenniidae	Cirripectes	Cirripectes polyzona	0	0	0	0	0	0	0	1	0	0	0
40753AF.jpg	FishPix	Blenniidae	Cirripectes	Cirripectes polyzona	0	0	0	0	0	0	0	1	0	0	0
Ciqua_f0.jpg	FishBase	Blenniidae	Cirripectes	Cirripectes quagga	0	0	0	0	1	0	0	1	0	0	1
Ciqua_f2.jpg	FishBase	Blenniidae	Cirripectes	Cirripectes quagga	0	0	0	0	0	0	0	1	0	0	1
Ciqua_u0.jpg	FishBase	Blenniidae	Cirripectes	Cirripectes quagga	0	0	0	1	0	0	0	0	0	0	0
Ciran_u0.jpg	FishBase	Blenniidae	Cirripectes	Cirripectes randalli	0	0	1	0	0	0	0	0	0	0	0
36621AF.jpg	FishPix	Blenniidae	Cirripectes	Cirripectes randalli	0	1	1	0	0	0	0	0	0	0	0
Cispr_u1.jpg	FishBase	Blenniidae	Cirripectes	Cirripectes springeri	0	0	1	0	0	0	0	0	0	0	0
Cisti_u1.jpg	FishBase	Blenniidae	Cirripectes	Cirripectes stigmaticus	0	0	0	0	1	0	0	0	0	0	0
18484AF.jpg	FishPix	Blenniidae	Cirripectes	Cirripectes stigmaticus	0	0	0	0	1	0	0	0	0	0	0
36620AF.jpg	FishPix	Blenniidae	Cirripectes	Cirripectes stigmaticus	0	0	0	0	1	0	0	0	0	0	0
Civan_u1.jpg	FishBase	Blenniidae	Cirripectes	Cirripectes vanderbilti	1	0	0	1	0	0	0	0	0	0	1
23298AF.jpg	FishPix	Blenniidae	Cirripectes	Cirripectes variolosus	1	0	0	1	0	0	0	0	0	0	0
47112AF.jpg	FishPix	Blenniidae	Cirrisalarias	Cirrisalarias bunares	0	1	0	0	0	0	0	1	0	0	0
Cogal_u4.jpg	FishBase	Blenniidae	Coryphoblennius	Coryphoblennius galerita	0	1	0	1	0	0	0	0	1	0	0
141443AF.jpg	FishPix	Blenniidae	Crossosalarias	Crossosalarias macrospilus	0	1	1	1	0	0	0	0	0	0	0
54260AF.jpg	FishPix	Blenniidae	Crossosalarias	Crossosalarias macrospilus	0	0	1	1	0	1	0	1	0	0	0
Ecaeq_u0.jpg	FishBase	Blenniidae	Ecsenius	Ecsenius aequalis	0	0	0	0	0	1	0	0	0	0	0
Ecaro_u2.jpg	FishBase	Blenniidae	Ecsenius	Ecsenius aroni	0	0	0	0	0	0	0	0	0	0	1
Ecaus_u0.jpg	FishBase	Blenniidae	Ecsenius	Ecsenius australianus	0	0	0	0	0	1	0	1	0	0	0
28724AF.jpg	FishPix	Blenniidae	Ecsenius	Ecsenius axelrodi	0	0	0	0	0	1	0	1	0	0	0
Ecban_u0.jpg	FishBase	Blenniidae	Ecsenius	Ecsenius bandanus	0	0	0	0	0	0	0	0	0	0	1
Ecbat_m0.jpg	FishBase	Blenniidae	Ecsenius	Ecsenius bathi	0	0	0	0	0	1	0	1	0	0	0
38938AF.jpg	FishPix	Blenniidae	Ecsenius	Ecsenius bathi	0	0	0	0	0	1	0	0	0	0	0
28177AF.jpg	FishPix	Blenniidae	Ecsenius	Ecsenius bicolor	0	0	0	0	0	0	0	0	0	0	1
13033AF.jpg	FishPix	Blenniidae	Ecsenius	Ecsenius bimaculatus	0	0	0	0	0	0	0	0	0	1	1
Eccae_u0.jpg	FishBase	Blenniidae	Ecsenius	Ecsenius caeruliventris	0	0	0	0	0	0	0	0	0	0	1
Eccol_u0.jpg	FishBase	Blenniidae	Ecsenius	Ecsenius collettei	0	0	1	0	0	0	0	0	0	0	0
Ecden_u0.jpg	FishBase	Blenniidae	Ecsenius	Ecsenius dentex	0	0	0	1	0	1	0	0	0	0	0
19844AF.jpg	FishPix	Blenniidae	Ecsenius	Ecsenius dilemma	0	0	0	0	0	1	0	1	0	0	0
Ecfij_u0.jpg	FishBase	Blenniidae	Ecsenius	Ecsenius fijiensis	0	0	0	0	0	1	0	1	0	0	0
Ecfou_u0.jpg	FishBase	Blenniidae	Ecsenius	Ecsenius fourmanoiri	0	0	0	1	0	1	0	0	0	0	0
Ecfro_u6.jpg	FishBase	Blenniidae	Ecsenius	Ecsenius frontalis	1	0	0	0	0	0	0	0	0	0	0
Ecgra_u2.jpg	FishBase	Blenniidae	Ecsenius	Ecsenius gravieri	0	0	0	0	0	1	0	0	0	0	1
79832AF.jpg	FishPix	Blenniidae	Ecsenius	Ecsenius ios	0	0	1	0	0	1	0	0	0	0	0
Eciso_u2.jpg	FishBase	Blenniidae	Ecsenius	Ecsenius isos	0	0	1	0	0	1	0	0	0	0	0
Eckur_u0.jpg	FishBase	Blenniidae	Ecsenius	Ecsenius kurti	0	0	0	0	0	1	0	0	0	0	0
10912AF.jpg	FishPix	Blenniidae	Ecsenius	Ecsenius lineatus	0	0	0	0	0	1	0	0	0	0	0
24239AF.jpg	FishPix	Blenniidae	Ecsenius	Ecsenius lividanalis	0	0	0	0	0	0	0	0	0	0	1
Eclub_u1.jpg	FishBase	Blenniidae	Ecsenius	Ecsenius lubbocki	0	0	0	0	0	1	0	0	0	0	0
Ecman_u0.jpg	FishBase	Blenniidae	Ecsenius	Ecsenius mandibularis	0	0	0	1	0	0	0	0	0	0	0
Ecmel_u0.jpg	FishBase	Blenniidae	Ecsenius	Ecsenius melarchus	0	0	0	0	0	0	0	0	0	0	1
69883AF.jpg	FishPix	Blenniidae	Ecsenius	Ecsenius midas	1	0	0	0	0	0	0	0	0	0	0
Ecmin_u0.jpg	FishBase	Blenniidae	Ecsenius	Ecsenius minutus	0	0	0	1	0	0	0	0	0	1	0
Ecmon_u0.jpg	FishBase	Blenniidae	Ecsenius	Ecsenius monoculus	0	0	0	1	0	1	0	0	0	1	0
Ecnal_u1.jpg	FishBase	Blenniidae	Ecsenius	Ecsenius nalolo	0	0	1	1	0	1	0	0	0	0	0
13626AF.jpg	FishPix	Blenniidae	Ecsenius	Ecsenius namiyei	0	0	0	0	1	0	1	0	0	0	0
54454AF.jpg	FishPix	Blenniidae	Ecsenius	Ecsenius namiyei	0	0	0	0	0	0	0	0	0	0	1
61296AF.jpg	FishPix	Blenniidae	Ecsenius	Ecsenius oculus	0	0	1	0	0	1	0	0	0	0	0
Ecops_u4.jpg	FishBase	Blenniidae	Ecsenius	Ecsenius ops	0	0	0	0	0	0	0	0	0	0	1
Ecops_u0.jpg	FishBase	Blenniidae	Ecsenius	Ecsenius opsifrontalis	0	0	0	0	0	1	0	1	0	0	0
Ecpar_u0.jpg	FishBase	Blenniidae	Ecsenius	Ecsenius pardus	0	0	1	0	0	1	0	0	0	0	0
33897AF.jpg	FishPix	Blenniidae	Ecsenius	Ecsenius pictus	0	0	0	1	0	1	0	0	0	0	0
Ecpor_u0.jpg	FishBase	Blenniidae	Ecsenius	Ecsenius portenoyi	0	0	1	0	0	1	0	0	0	0	0
Ecpro_u1.jpg	FishBase	Blenniidae	Ecsenius	Ecsenius prooculis	0	0	0	0	0	1	0	0	0	0	0
Ecpul_u0.jpg	FishBase	Blenniidae	Ecsenius	Ecsenius pulcher	0	0	0	0	0	0	0	1	0	0	0
Ecran_u0.jpg	FishBase	Blenniidae	Ecsenius	Ecsenius randalli	0	0	1	0	0	0	0	1	0	0	0
Ecsch_u0.jpg	FishBase	Blenniidae	Ecsenius	Ecsenius schroederi	0	0	0	1	0	1	0	0	0	0	0
79015AF.jpg	FishPix	Blenniidae	Ecsenius	Ecsenius sellifer	0	0	1	1	0	1	0	0	0	0	0
Ecshi_u0.jpg	FishBase	Blenniidae	Ecsenius	Ecsenius shirleyae	0	0	0	0	0	1	0	0	1	0	0
Ecsti_u0.jpg	FishBase	Blenniidae	Ecsenius	Ecsenius stictus	0	1	1	1	0	0	0	0	0	0	0
Ecsti_f0.jpg	FishBase	Blenniidae	Ecsenius	Ecsenius stigmatura	0	0	0	0	0	1	0	0	0	1	0
Eclin_u6.jpg	FishBase	Blenniidae	Ecsenius	Ecsenius taeniatus	0	0	0	0	0	1	0	0	0	0	0
Ectes_u0.jpg	FishBase	Blenniidae	Ecsenius	Ecsenius tessera	0	0	1	0	0	0	0	0	0	0	0
Ectes_u1.jpg	FishBase	Blenniidae	Ecsenius	Ecsenius tessera	0	0	1	0	1	1	0	0	0	0	0
Ectig_u0.jpg	FishBase	Blenniidae	Ecsenius	Ecsenius tigris	0	0	1	1	0	0	0	1	0	0	0
Ectri_u3.jpg	FishBase	Blenniidae	Ecsenius	Ecsenius tricolor	0	0	0	0	0	1	0	0	0	0	1
Ectri_u0.jpg	FishBase	Blenniidae	Ecsenius	Ecsenius trilineatus	0	0	0	1	0	1	0	1	0	0	0
15983AF.jpg	FishPix	Blenniidae	Ecsenius	Ecsenius yaeyamaensis	0	0	1	1	0	1	0	0	0	0	0
Enate_u2.jpg	FishBase	Blenniidae	Enchelyurus	Enchelyurus ater	1	0	0	0	0	0	0	0	0	0	0
42331AF.jpg	FishPix	Blenniidae	Enchelyurus	Enchelyurus flavipes	0	0	0	0	0	0	0	0	0	0	1
2411AF.jpg	FishPix	Blenniidae	Enchelyurus	Enchelyurus kraussi	1	0	0	0	0	0	0	0	0	0	0
Enkra_u2.jpg	FishBase	Blenniidae	Enchelyurus	Enchelyurus kraussii	1	0	0	0	0	0	0	0	0	0	1
Enpet_u0.jpg	FishBase	Blenniidae	Enchelyurus	Enchelyurus petersi	0	0	1	0	0	1	0	0	0	0	0
Encad_u1.jpg	FishBase	Blenniidae	Entomacrodus	Entomacrodus cadenati	0	0	0	0	1	0	0	0	0	0	0
11520AF.jpg	FishPix	Blenniidae	Entomacrodus	Entomacrodus caudofasciatus	0	0	0	0	0	0	0	1	1	0	0
Encha_u0.jpg	FishBase	Blenniidae	Entomacrodus	Entomacrodus chapmani	0	0	0	0	0	0	0	1	1	0	0
Enchi_f0.jpg	FishBase	Blenniidae	Entomacrodus	Entomacrodus chiostictus	0	0	1	1	0	0	0	1	1	0	0
Encor_u0.jpg	FishBase	Blenniidae	Entomacrodus	Entomacrodus corneliae	0	0	0	1	0	0	0	1	0	0	0
Encym_u0.jpg	FishBase	Blenniidae	Entomacrodus	Entomacrodus cymatobiotus	0	0	1	1	0	0	0	1	0	0	0
42998AF.jpg	FishPix	Blenniidae	Entomacrodus	Entomacrodus decussatus	0	0	0	1	1	1	0	1	0	0	0
Enepa_u0.jpg	FishBase	Blenniidae	Entomacrodus	Entomacrodus epalzeocheilos	0	0	0	1	0	0	0	1	1	0	0
Enlem_m0.gif	FishBase	Blenniidae	Entomacrodus	Entomacrodus lemuria	0	0	0	1	0	0	0	1	1	0	0
Enste_u1.jpg	FishBase	Blenniidae	Entomacrodus	Entomacrodus lighti	0	0	0	1	0	0	0	1	1	0	0
Enspp_u7.jpg	FishBase	Blenniidae	Entomacrodus	Entomacrodus longicirrus	0	0	0	1	0	0	0	1	1	0	0
Enmac_u1.jpg	FishBase	Blenniidae	Entomacrodus	Entomacrodus macrospilus	0	0	0	1	0	0	0	1	0	0	0
Enmar_u0.jpg	FishBase	Blenniidae	Entomacrodus	Entomacrodus marmoratus	0	0	1	1	0	0	0	1	0	0	0
Ennig_u5.jpg	FishBase	Blenniidae	Entomacrodus	Entomacrodus nigricans	0	0	1	1	0	0	0	1	0	0	0
Enniu_u1.jpg	FishBase	Blenniidae	Entomacrodus	Entomacrodus niuafoouensis	0	0	1	0	0	0	0	0	0	0	0
56406AF.jpg	FishPix	Blenniidae	Entomacrodus	Entomacrodus niuafoouensis	0	0	1	0	1	0	0	0	0	0	0
Enran_j0.gif	FishBase	Blenniidae	Entomacrodus	Entomacrodus randalli	0	0	1	1	0	0	0	0	0	0	0
Enrof_u0.jpg	FishBase	Blenniidae	Entomacrodus	Entomacrodus rofeni	0	1	1	0	0	0	0	0	0	0	0
Ensea_u0.jpg	FishBase	Blenniidae	Entomacrodus	Entomacrodus sealei	0	0	1	1	0	1	0	0	0	0	0
Enspp_u8.jpg	FishBase	Blenniidae	Entomacrodus	Entomacrodus solus	0	0	0	1	0	0	0	1	0	0	0
Enste_u2.jpg	FishBase	Blenniidae	Entomacrodus	Entomacrodus stellifer	0	0	0	1	1	0	0	1	0	0	0
69220AF.jpg	FishPix	Blenniidae	Entomacrodus	Entomacrodus stellifer lighti	0	0	1	1	1	0	0	0	0	0	0
2793AF.jpg	FishPix	Blenniidae	Entomacrodus	Entomacrodus stellifer stellifer	0	0	0	1	1	0	0	1	0	0	0
Enstr_u3.jpg	FishBase	Blenniidae	Entomacrodus	Entomacrodus strasburgi	0	0	1	1	0	0	0	1	0	0	0
107264AF.jpg	FishPix	Blenniidae	Entomacrodus	Entomacrodus striatus	0	0	1	1	0	0	0	0	0	0	0
Entex_u0.jpg	FishBase	Blenniidae	Entomacrodus	Entomacrodus textilis	0	0	1	1	0	0	0	0	1	0	0
Entha_u1.jpg	FishBase	Blenniidae	Entomacrodus	Entomacrodus thalassinus	0	0	1	0	0	0	0	1	0	0	0
43000AF.jpg	FishPix	Blenniidae	Entomacrodus	Entomacrodus thalassinus thalassinus	0	0	1	1	0	0	0	1	0	0	0
Enver_u2.jpg	FishBase	Blenniidae	Entomacrodus	Entomacrodus vermiculatus	0	0	0	0	1	0	0	0	0	0	0
Enver_u3.jpg	FishBase	Blenniidae	Entomacrodus	Entomacrodus vermiculatus	0	0	0	0	1	0	0	0	0	0	0
Enver_u4.jpg	FishBase	Blenniidae	Entomacrodus	Entomacrodus vermiculatus	0	0	0	1	1	0	0	0	0	0	0
[truncated: 17,756 more rows]

## Sheet: B_FishPatterns_sp
species	Mono	Bltc	Sp_D	Sp_L	Maze	St_H	St_D	St_V	Sddl	Eyes	Area
Aapticheilichthys websteri	1	0	0	0	0	0	0	0	0	0	0
Abactochromis labrosus	0	0	0	0	0	0	0	1	0	0	0
Abalistes filamentosus	0	1	0	0	0	0	0	0	0	0	0
Abalistes stellaris	0	0	1	1	1	0	0	0	1	0	0
Abalistes stellatus	0	0	1	0	0	0	0	0	1	0	0
Abbottina liaoningensis	0	1	1	0	0	0	0	0	0	0	0
Abbottina obtusirostris	0	1	1	0	0	0	0	0	0	0	0
Abbottina rivularis	0	1	1	0	0	0	0	1	0	0	0
Ablabys binotatus	1	0	0	0	0	0	0	0	0	0	0
Ablabys macracanthus	0	0	0	0	0	0	0	0	0	0	1
Ablabys taenianotus	1	1	0	0	0	0	0	0	0	0	0
Ablennes hians	1	0	0	0	0	0	0	0	0	0	0
Aboma etheostoma	0	1	1	0	0	0	0	0	0	0	0
Aborichthys elongatus	0	0	0	0	0	0	0	1	0	0	0
Aborichthys kempi	0	0	0	0	0	0	0	1	0	0	0
Abramis brama	1	0	0	0	0	0	0	0	0	0	0
Abramites eques	0	0	0	0	1	0	0	0	0	0	0
Abramites hypselonotus	0	0	0	0	1	0	1	0	0	0	0
Abudefduf abdominalis	0	0	0	0	0	0	0	1	0	0	0
Abudefduf bengalensis	0	0	0	0	0	0	0	1	0	0	0
Abudefduf caudobimaculatus	0	0	0	0	0	0	0	1	0	0	0
Abudefduf concolor	0	0	0	0	0	0	0	1	0	0	0
Abudefduf conformis	0	0	0	0	0	0	0	1	0	0	0
Abudefduf declivifrons	0	0	0	0	0	0	0	1	0	0	0
Abudefduf hoefleri	0	0	0	0	0	0	0	1	0	0	0
Abudefduf lorenzi	0	0	0	0	0	0	0	1	0	0	0
Abudefduf luridus	1	0	0	0	0	0	0	0	0	0	0
Abudefduf margariteus	0	0	0	0	0	0	0	1	0	0	0
Abudefduf natalensis	0	0	0	0	0	0	0	1	0	0	0
Abudefduf notatus	0	0	0	0	0	0	0	1	0	0	0
Abudefduf saxatilis	0	0	0	0	0	0	0	1	0	0	0
Abudefduf septemfasciatus	0	0	0	0	0	0	0	1	0	0	0
Abudefduf sexfasciatus	0	0	0	0	0	0	0	1	0	0	0
Abudefduf sordidus	0	0	0	0	0	0	0	1	0	1	0
Abudefduf sparoides	1	0	0	0	0	0	0	0	0	1	0
Abudefduf taurus	0	0	0	0	0	0	0	1	0	0	0
Abudefduf troschelii	0	0	0	0	0	0	0	1	0	0	1
Abudefduf vaigiensis	0	0	0	0	0	0	0	1	0	0	1
Abudefduf whitleyi	0	0	0	0	0	0	0	1	0	0	0
Abyssoberyx levisquamosus	1	1	0	0	0	0	0	0	0	0	0
Acanthaluteres brownii	0	0	1	0	1	0	0	0	0	0	0
Acanthaluteres vittiger	1	0	0	0	0	0	0	0	0	0	0
Acanthaphritis barbata	0	1	0	0	0	0	0	0	0	0	0
Acanthaphritis barbatum	0	1	0	0	0	0	0	0	0	0	0
Acanthaphritis unoorum	0	0	1	0	0	0	0	0	0	0	0
Acantharchus pomotis	0	1	0	0	0	1	0	0	0	0	0
Acanthemblemaria aspera	0	0	1	1	0	0	0	0	0	0	0
Acanthemblemaria atrata	0	0	1	1	0	0	0	0	1	0	0
Acanthemblemaria balanorum	0	0	1	1	0	0	0	0	0	0	0
Acanthemblemaria castroi	0	0	0	1	0	1	0	0	0	0	0
Acanthemblemaria chaplini	0	0	1	0	0	0	0	0	0	0	0
Acanthemblemaria crockeri	0	0	1	1	0	0	0	0	0	0	0
Acanthemblemaria exilispinus	0	0	1	1	0	0	0	0	0	0	0
Acanthemblemaria hancocki	0	0	1	0	0	0	0	0	1	0	0
Acanthemblemaria hastingsi	0	0	1	1	0	0	0	0	0	0	0
Acanthemblemaria macrospilus	0	0	1	1	0	0	0	0	0	0	0
Acanthemblemaria mangognatha	0	0	1	1	0	0	0	0	0	0	0
Acanthemblemaria maria	0	0	0	0	0	0	0	1	1	0	0
Acanthemblemaria spinosa	0	0	1	1	0	0	0	0	0	0	0
Acanthemblemaria stephensi	0	0	1	1	0	0	0	0	0	0	0
Acanthicus adonis	0	0	0	1	0	0	0	0	0	0	0
Acanthicus hystrix	1	0	0	0	0	0	0	0	0	0	0
Acanthistius brasilianus	0	0	0	0	0	0	0	1	0	0	0
Acanthistius cinctus	0	0	0	0	0	0	0	1	0	0	0
Acanthistius fuscus	1	0	0	0	0	0	0	0	0	0	0
Acanthistius ocellatus	0	0	1	0	0	0	0	0	0	0	0
Acanthistius patachonicus	0	0	0	0	0	0	0	1	0	0	0
Acanthistius pictus	0	0	0	0	1	0	0	0	0	0	0
Acanthistius sebastoides	0	0	1	0	0	0	0	0	0	0	0
Acanthistius serratus	0	0	1	0	0	0	0	0	0	0	0
Acanthobrama lissneri	1	0	0	0	0	0	0	0	0	0	0
Acanthobrama marmid	1	0	0	0	0	0	0	0	0	0	0
Acanthobrama microlepis	1	0	0	0	0	0	0	0	0	0	0
Acanthobrama persidis	0	0	0	0	0	1	0	0	0	0	0
Acanthobrama telavivensis	1	0	0	0	0	0	0	0	0	0	0
Acanthobrama urmianus	1	0	0	0	0	0	0	0	0	0	0
Acanthobunocephalus nicoi	0	0	0	0	0	0	0	0	1	0	0
Acanthocepola abbreviata	1	0	0	0	0	0	0	0	0	0	0
Acanthocepola indica	1	0	0	0	0	0	0	0	0	1	0
Acanthocepola krusensternii	1	0	1	0	0	0	0	0	0	0	0
Acanthocepola limbata	1	0	0	0	0	0	0	0	0	1	0
Acanthocharax microlepis	0	0	0	0	0	0	0	0	0	1	0
Acanthochromis polyacanthus	0	1	0	0	0	1	0	0	0	0	0
Acanthocleithron chapini	0	1	0	0	0	0	0	0	1	0	0
Acanthoclinus fuscus	0	0	0	1	0	0	0	0	0	0	0
Acanthoclinus marilynae	1	0	0	0	0	0	0	0	0	0	0
Acanthocobitis botia	0	0	0	0	1	0	0	0	0	0	0
Acanthocobitis mooreh	0	0	1	0	1	0	0	0	0	0	0
Acanthocobitis rubidipinnis	0	0	1	0	1	0	0	1	0	0	0
Acanthocobitis urophthalmus	0	0	1	0	1	0	0	1	0	0	0
Acanthocobitis zonalternans	0	0	1	0	0	1	0	0	1	0	0
Acanthocybium solandri	0	0	0	0	0	0	0	1	0	0	0
Acanthodoras cataphractus	0	0	0	0	0	1	0	0	0	0	0
Acanthodoras depressus	0	0	0	0	0	1	0	0	0	0	0
Acanthodoras spinosissimus	0	0	0	0	0	1	0	0	0	0	0
Acanthodraco dewitti	0	1	0	0	0	0	0	0	0	0	0
Acanthogobio guentheri	1	0	0	0	0	0	0	0	0	0	0
Acanthogobius flavimanus	0	1	1	0	0	0	0	0	0	0	0
Acanthogobius hasta	0	1	0	0	0	0	0	0	0	0	0
Acanthogobius insularis	0	1	1	0	0	0	0	0	0	0	0
Acanthogobius lactipes	0	1	0	0	0	0	0	1	0	0	0
Acanthogobius luridus	0	1	0	0	0	0	0	0	0	0	0
Acantholabrus palloni	0	0	0	1	0	0	0	0	0	1	0
Acanthopagrus arabicus	1	0	0	0	0	0	0	0	0	0	0
Acanthopagrus australis	1	0	0	0	0	0	0	0	0	0	0
Acanthopagrus berda	1	0	0	0	0	0	0	0	0	0	0
Acanthopagrus bifasciatus	0	0	0	0	0	1	0	1	0	0	0
Acanthopagrus butcheri	1	0	0	0	0	0	0	0	0	0	0
Acanthopagrus catenula	0	0	0	0	0	1	0	1	0	0	0
Acanthopagrus chinshira	1	0	0	0	0	0	0	0	0	0	0
Acanthopagrus latus	1	0	0	0	0	0	0	0	0	0	0
Acanthopagrus longispinnis	1	0	0	0	0	0	0	0	0	0	0
Acanthopagrus morrisoni	1	0	0	0	0	0	0	0	0	0	0
Acanthopagrus omanensis	0	0	0	0	0	0	0	0	0	0	1
Acanthopagrus pacificus	1	0	0	0	0	0	0	0	0	0	0
Acanthopagrus schlegelii	0	0	0	0	0	0	0	1	0	0	0
Acanthopagrus sheim	1	0	0	0	0	0	0	0	0	0	0
Acanthopagrus sivicolus	1	0	0	0	0	0	0	0	0	0	0
Acanthoplesiops echinatus	0	1	0	0	0	0	0	0	0	0	0
Acanthoplesiops hiatti	1	0	0	0	0	0	0	0	0	0	0
Acanthoplesiops indicus	0	0	0	0	0	0	0	0	0	0	1
Acanthoplesiops psilogaster	0	0	0	0	0	0	0	0	0	0	1
Acanthopsetta nadeshnyi	1	0	0	0	0	0	0	0	0	0	0
Acanthopsoides delphax	0	0	1	0	0	0	0	0	0	0	0
Acanthopsoides gracilentus	0	0	1	0	0	0	0	0	0	0	0
Acanthopsoides hapalias	0	0	1	0	0	1	0	0	0	0	0
Acanthopsoides molobrion	0	0	1	0	0	0	0	0	0	0	0
Acanthorhodeus chankaensis	1	0	0	0	0	0	0	0	0	0	0
Acanthosphex leurynnis	1	0	0	0	0	0	0	0	0	0	0
Acanthostracion notacanthus	0	0	0	1	1	0	0	0	0	0	0
Acanthostracion polygonius	0	0	1	1	1	0	0	0	0	0	0
Acanthostracion quadricornis	0	0	0	0	1	0	0	0	0	0	0
Acanthurus achilles	0	0	0	0	0	0	0	0	0	1	1
Acanthurus albipectoralis	1	0	0	0	0	0	0	0	0	0	0
Acanthurus auranticavus	1	0	0	0	0	0	0	0	0	0	0
Acanthurus bahianus	1	0	0	0	1	0	0	0	0	0	0
Acanthurus bariene	0	0	0	0	1	0	0	0	0	0	0
Acanthurus blochii	0	0	0	0	1	0	0	0	0	0	0
Acanthurus blockii	0	0	0	0	1	0	0	0	0	0	0
Acanthurus chirurgus	0	0	0	0	0	0	0	1	0	0	0
Acanthurus coeruleus	0	0	0	0	0	1	0	0	0	0	0
Acanthurus dussumieri	0	0	0	0	1	0	0	0	0	0	0
Acanthurus fowleri	0	0	0	0	1	0	0	0	0	0	0
Acanthurus gahhm	1	0	0	0	0	0	0	0	0	0	0
Acanthurus grammoptilus	0	0	0	0	1	0	0	0	0	0	0
Acanthurus guttatus	0	0	0	1	0	0	0	1	0	0	0
Acanthurus japonicus	0	0	0	0	0	0	0	0	0	0	1
Acanthurus leucocheilus	1	0	0	0	0	0	0	0	0	0	0
Acanthurus leucopareius	0	0	0	0	0	0	1	0	0	0	0
Acanthurus leucosternon	0	0	0	0	0	0	0	0	0	0	1
Acanthurus lineatus	0	0	0	0	0	1	0	0	0	0	0
Acanthurus maculiceps	0	0	0	1	0	1	0	0	0	0	0
Acanthurus mata	0	0	0	0	0	1	0	0	0	0	0
Acanthurus monroviae	0	0	0	0	1	0	0	0	0	0	0
Acanthurus nigricans	0	0	0	0	0	0	0	0	0	0	1
Acanthurus nigricauda	1	0	0	0	0	0	0	0	0	0	0
Acanthurus nigrofuscus	1	0	0	0	0	0	0	0	0	0	0
Acanthurus nigroris	0	0	0	0	1	0	0	0	0	0	0
Acanthurus nubilus	0	0	1	0	0	1	0	0	0	0	0
Acanthurus olivaceus	0	0	0	0	0	0	0	0	0	1	1
Acanthurus polyzona	0	0	0	0	0	0	0	1	0	0	0
Acanthurus pyroferus	0	0	0	0	0	0	0	0	0	0	1
Acanthurus randalli	0	0	0	0	1	0	0	0	0	0	0
Acanthurus reversus	1	0	0	0	0	0	0	0	0	0	0
Acanthurus sohal	0	0	0	0	1	1	0	0	0	0	0
Acanthurus tennentii	1	0	0	0	0	0	0	0	0	0	0
Acanthurus thompsoni	1	0	0	0	0	0	0	0	0	0	0
Acanthurus triostegus	0	0	0	0	0	0	0	1	0	0	0
Acanthurus tristis	0	0	0	0	0	0	0	1	0	0	0
Acanthurus xanthopterus	1	0	0	0	0	0	0	0	0	0	0
Acantopsis dialuzona	0	0	1	0	0	0	0	0	0	0	0
Acantopsis octoactinotos	0	0	1	0	0	0	0	0	0	0	0
Acantopsis spectabilis	0	0	1	0	0	0	0	0	0	0	0
Acantopsis thiemmedhi	0	0	1	0	0	0	0	0	0	0	0
Acapoeta tanganicae	1	0	0	0	0	0	0	0	0	0	0
Acarichthys heckelii	0	0	0	1	0	1	0	1	0	1	0
Acaronia nassa	0	0	0	0	0	0	1	1	0	1	0
Acaronia vultuosa	0	0	0	0	0	0	0	1	0	1	0
Acentrogobius audax	0	1	1	0	0	0	0	0	0	0	0
Acentrogobius caninus	0	1	1	1	0	0	0	0	0	0	0
Acentrogobius cenderawasih	0	1	1	0	0	0	0	0	0	0	0
Acentrogobius chlorostigmatoides	0	1	0	0	0	0	0	0	0	0	0
Acentrogobius cyanomos	0	0	0	1	0	0	0	0	0	0	0
Acentrogobius dayi	0	1	0	0	0	0	0	1	0	0	0
Acentrogobius janthinopterus	0	1	1	0	0	0	0	0	0	0	0
Acentrogobius moloanus	0	0	1	0	0	1	0	0	0	0	0
Acentrogobius multifasciatus	0	1	1	0	0	0	0	1	0	0	0
Acentrogobius nebulosus	0	1	1	0	0	0	0	0	0	0	0
Acentrogobius pellidebilis	1	0	0	0	0	0	0	0	0	0	0
Acentrogobius pflaumii	0	0	1	0	0	1	0	0	0	0	0
Acentrogobius phlaumii	0	0	1	1	0	1	0	0	0	0	0
Acentrogobius simplex	0	1	0	0	0	0	0	0	0	0	0
Acentrogobius suluensis	0	1	1	0	0	1	0	0	0	0	0
Acentrogobius viganensis	0	1	1	0	0	0	0	0	0	0	0
Acentrogobius virgatulus	0	0	1	1	0	1	0	0	0	0	0
Acentrogobius viridipunctatus	0	1	1	1	0	0	0	0	0	0	0
Acentronichthys leptos	0	1	0	0	0	0	0	0	0	0	0
Acentronura (Acentronura) gracilissima	0	1	0	0	0	0	0	0	0	0	0
Acentronura (Acentronura) tentaculata	0	1	0	0	0	0	0	0	0	0	0
Acentronura breviperula	0	1	0	0	0	0	0	0	0	0	0
Acentronura tentaculata	0	1	0	0	0	0	0	0	0	0	0
Acestridium dichromum	0	0	0	0	0	1	0	0	0	0	0
Acestridium discus	0	1	0	0	0	0	0	0	0	0	0
Acestridium triplax	1	0	0	0	0	0	0	0	0	0	0
Acestrocephalus acutus	0	0	0	0	0	0	0	0	0	1	0
Acestrocephalus anomalus	1	0	0	0	0	0	0	0	0	0	0
Acestrocephalus boehlkei	0	0	0	0	0	0	0	0	0	1	0
Acestrocephalus maculosus	0	0	0	0	0	1	0	0	0	1	0
Acestrocephalus nigrifasciatus	0	0	0	0	0	1	0	0	0	0	0
Acestrocephalus pallidus	1	0	0	0	0	0	0	0	0	0	0
Acestrocephalus sardina	0	0	0	0	0	1	0	0	0	0	0
Acestrocephalus stigmatus	0	0	0	0	0	0	0	0	0	1	0
Acestrorhynchus altus	0	0	0	0	0	0	0	0	0	1	0
Acestrorhynchus britskii	1	0	0	0	0	0	0	0	0	0	0
Acestrorhynchus falcatus	1	0	0	0	0	0	0	0	0	0	0
Acestrorhynchus falcirostris	1	0	0	0	0	0	0	0	0	0	0
Acestrorhynchus lacustris	0	0	0	0	0	0	0	0	0	1	0
Acestrorhynchus microlepis	1	0	0	0	0	0	0	0	0	0	0
Acestrorhynchus minimus	0	0	0	0	0	0	0	0	0	1	0
Acestrorhynchus nasutus	0	0	0	0	0	1	0	0	0	0	0
Acestrorhynchus pantaneiro	0	0	0	0	0	0	0	0	0	1	0
Acheilognathus barbatulus	1	0	0	0	0	0	0	0	0	0	0
Acheilognathus cyanostigma	0	0	0	0	0	1	0	0	0	0	0
Acheilognathus deignani	0	0	0	0	0	1	0	1	0	0	1
Acheilognathus gracilis	0	1	0	0	0	1	0	0	0	0	0
Acheilognathus hondae	1	0	0	0	0	0	0	0	0	0	0
Acheilognathus imberbis	0	0	0	0	0	1	0	0	0	0	0
Acheilognathus macropterus	0	0	0	0	0	0	0	0	0	0	1
Acheilognathus melanogaster	1	0	0	0	0	0	0	0	0	0	0
Acheilognathus meridianus	0	0	0	0	0	1	0	0	0	0	0
Acheilognathus rhombeus	1	0	0	0	0	0	0	0	0	0	0
Acheilognathus tabira	1	0	0	0	0	0	0	0	0	0	0
Acheilognathus tabira erythropterus	1	0	0	0	0	0	0	0	0	0	0
Acheilognathus tabira jordani	0	0	0	0	0	0	0	0	0	0	1
Acheilognathus tabira nakamurae	1	0	0	0	0	0	0	0	0	0	0
Acheilognathus tabira tabira	1	0	0	0	0	0	0	0	0	0	0
Acheilognathus tabira tohokuensis	1	0	0	0	0	0	0	0	0	0	0
Acheilognathus tonkinensis	0	0	0	0	0	0	0	0	0	0	1
Acheilognathus typus	1	0	0	0	0	0	0	0	0	1	0
Acheilognathus yamatsutae	1	0	0	0	0	1	0	0	0	0	1
Achiroides leucorhynchos	0	1	0	0	0	0	0	0	0	0	0
Achiroides melanorhynchus	0	1	0	0	0	0	0	0	0	0	0
Achirus achirus	0	1	0	0	0	0	0	1	0	0	0
Achirus declivis	0	0	0	0	0	0	0	1	0	0	0
Achirus klunzingeri	0	1	0	0	0	0	0	0	0	0	0
Achirus lineatus	0	0	1	0	0	0	0	1	0	0	0
Achirus mazatlanus	0	0	0	0	0	0	0	1	0	0	0
Achirus novoae	0	1	0	0	0	0	0	1	0	0	0
Achirus scutum	0	0	0	0	1	0	0	1	0	0	0
Achoerodus gouldii	1	0	0	0	0	0	0	0	0	0	0
Achondrostoma arcasii	0	0	0	0	0	1	0	0	0	0	0
Achondrostoma oligolepis	1	0	0	0	0	0	0	0	0	0	0
Acipenser baerii	1	0	0	0	0	0	0	0	0	0	0
Acipenser brevirostrum	0	0	0	1	0	0	0	0	0	0	0
Acipenser dabryanus	0	0	0	0	0	1	0	0	0	0	0
Acipenser fulvescens	1	0	0	0	0	0	0	0	0	0	0
Acipenser gueldenstaedtii	0	0	0	1	0	0	0	0	0	0	0
Acipenser medirostris	0	0	0	1	0	1	0	0	0	0	0
Acipenser naccarii	0	0	0	1	0	0	0	0	0	0	0
Acipenser nudiventris	0	0	0	0	0	1	0	0	0	0	0
Acipenser oxyrinchus	0	0	0	1	0	0	0	0	0	0	0
Acipenser persicus	0	0	0	1	0	1	0	0	0	0	0
Acipenser ruthenus	0	0	0	0	0	1	0	0	0	0	0
Acipenser schrenckii	0	0	0	0	0	1	0	0	0	0	0
Acipenser sinensis	0	0	0	1	0	0	0	0	0	0	0
Acipenser stellatus	0	0	0	1	0	0	0	0	0	0	0
Acipenser sturio	0	0	0	1	0	1	0	0	0	0	0
Acipenser transmontanus	0	0	0	1	0	0	0	0	0	0	0
Acnodon normani	0	0	0	0	0	0	0	1	0	0	0
Acnodon oligacanthus	1	0	0	0	0	0	0	0	0	0	0
Acreichthys hajam	0	1	0	0	0	0	0	0	0	0	0
Acreichthys radiatus	0	1	0	1	1	0	0	0	0	0	0
Acreichthys tomentosus	0	1	1	0	0	0	0	0	0	0	0
Acrobrycon ipanquianus	1	0	0	0	0	0	0	0	0	0	0
Acrocheilus alutaceus	1	0	0	0	0	0	0	0	0	0	0
Acrochordonichthys gyrinus	0	1	0	1	0	0	0	0	0	0	0
Acrochordonichthys ischnosoma	0	1	0	0	0	0	0	0	0	0	0
Acrochordonichthys rugosus	0	1	0	0	0	0	0	0	0	0	0
Acrochordonichthys strigosus	1	0	0	0	0	0	0	0	0	0	0
Acropoma argentistigma	1	0	0	0	0	0	0	0	0	0	0
Acropoma boholensis	0	0	0	0	0	0	0	1	0	0	0
Acropoma hanedai	1	0	0	0	0	0	0	0	0	0	0
Acropoma japonicum	1	0	0	0	0	0	0	0	0	0	0
Acropoma lecorneti	1	0	0	0	0	0	0	0	0	0	0
Acrossocheilus hemispinus	0	0	0	0	0	1	0	0	0	0	0
Acrossocheilus iridescens	0	0	0	0	0	0	0	1	0	0	0
Acrossocheilus longipinnis	0	0	0	0	0	0	0	1	0	0	0
Acrossocheilus monticola	0	0	0	0	0	0	0	1	0	0	0
Acrossocheilus paradoxus	0	0	0	0	0	0	0	1	0	0	0
Acrossocheilus wenchowensis	0	0	0	0	0	0	0	1	0	0	0
Acrossocheilus yunnanensis	0	1	1	0	0	1	0	0	0	0	0
Acroteriobatus annulatus	0	0	0	1	0	0	0	0	0	0	0
Acroteriobatus leucospilus	0	0	1	0	0	0	0	0	0	0	0
Acroteriobatus salalah	0	0	0	1	0	0	0	0	0	0	0
Acroteriobatus variegatus	1	0	0	0	0	0	0	0	0	0	0
Aculeola nigra	1	0	0	0	0	0	0	0	0	0	0
Acyrtus pauciradiatus	0	0	1	0	0	0	0	1	0	0	0
Acyrtus rubiginosus	0	0	0	0	0	0	0	1	0	0	0
Adelosebastes latens	0	1	0	0	0	0	0	0	0	0	0
Adelotremus leptus	0	0	0	0	0	1	0	0	0	0	0
Adontosternarchus balaenops	0	1	0	0	0	0	0	0	0	0	0
Adontosternarchus clarkae	0	1	0	0	0	0	0	0	0	0	0
Adontosternarchus devenanzii	0	1	0	0	0	0	0	0	0	0	0
Adontosternarchus nebulosus	0	1	0	0	0	0	0	0	0	0	0
Adontosternarchus sachsi	1	0	0	0	0	0	0	0	0	0	0
Adrianichthys kruyti	1	0	0	0	0	0	0	0	0	0	0
Adrianichthys oophorus	1	0	0	0	0	0	0	0	0	0	0
Adrianichthys poptae	1	0	0	0	0	0	0	0	0	0	0
Adrianichthys roseni	1	0	0	0	0	0	0	0	0	0	0
Aeoliscus punctulatus	0	0	1	0	0	0	0	0	0	0	0
Aeoliscus strigatus	0	0	0	0	0	1	0	0	0	0	0
Aequidens chimantanus	1	0	0	0	0	0	0	0	0	0	0
Aequidens diadema	0	0	0	0	1	1	0	0	0	1	0
Aequidens epae	0	0	0	0	0	0	0	1	0	1	0
Aequidens gerciliae	0	0	0	0	0	1	0	0	0	1	0
Aequidens metae	0	0	0	0	0	1	0	0	0	1	0
Aequidens michaeli	0	0	0	0	1	1	0	1	0	1	0
Aequidens pallidus	0	0	0	0	1	0	0	0	0	1	1
Aequidens paloemeuensis	0	1	0	0	0	1	0	1	0	0	0
Aequidens patricki	0	0	0	0	0	0	0	0	0	1	1
Aequidens plagiozonatus	0	0	0	0	0	0	0	1	0	0	0
Aequidens rondoni	0	0	0	0	0	1	0	0	0	1	1
Aequidens tetramerus	0	0	0	0	0	1	0	1	0	1	1
Aequidens tubicen	0	0	0	0	0	1	0	0	0	1	1
Aequidens viridis	0	0	0	0	0	1	0	1	0	1	0
Aesopia cornuta	0	0	0	0	0	0	0	1	0	0	0
Aetapcus maculatus	0	0	1	0	0	0	0	0	0	0	0
Aethaloperca rogaa	1	0	0	0	0	0	0	0	0	0	0
Aetobatus flagellum	1	0	0	0	0	0	0	0	0	0	0
Aetobatus narinari	0	0	0	1	0	0	0	0	0	0	0
Aetomylaeus bovinus	0	0	0	0	0	0	0	1	0	0	0
Aetomylaeus flagellum	1	0	0	0	0	0	0	0	0	0	0
Aetomylaeus maculatus	0	0	0	1	0	0	0	1	0	0	0
Aetomylaeus nichofii	0	0	0	0	0	0	0	1	0	0	0
Aetomylaeus vespertilio	0	0	0	1	1	0	0	1	0	0	0
Afurcagobius suppositus	1	0	0	0	0	0	0	0	0	0	0
Agamyxis albomaculatus	0	0	0	1	0	0	0	0	0	0	0
Agamyxis pectinifrons	0	0	0	1	0	0	0	0	0	0	0
Ageneiosus inermis	0	1	0	0	0	0	0	0	0	0	0
Ageneiosus magoi	0	0	1	0	0	1	0	0	0	0	0
Ageneiosus marmoratus	0	0	1	0	0	0	0	0	1	0	0
Ageneiosus militaris	0	0	0	0	0	0	0	0	1	0	0
Ageneiosus pardalis	0	1	0	0	0	1	0	0	0	0	0
Ageneiosus polystictus	0	0	1	0	0	0	0	0	0	0	0
Ageneiosus ucayalensis	1	0	0	0	0	0	0	0	0	0	0
Ageneiosus vittatus	0	0	0	0	0	1	0	0	0	0	0
Agoniates halecinus	1	0	0	0	0	0	0	0	0	0	0
Agonomalus mozinoi	0	1	0	0	0	0	0	0	0	0	0
Agonopsis chiloensis	0	1	0	0	0	0	0	0	1	0	0
Agonopsis sterletus	0	0	0	0	0	0	0	1	0	0	0
Agonostomus catalai	1	0	0	0	0	0	0	0	0	0	0
Agonostomus monticola	0	0	0	0	0	1	0	0	0	0	0
Agonus cataphractus	0	0	0	0	0	0	0	1	0	0	0
Agosia chrysogaster	0	0	0	0	0	1	0	0	0	0	1
Aguarunichthys tocantinsensis	0	0	1	0	0	0	0	0	0	0	0
Aguarunichthys torosus	0	0	1	0	0	0	0	0	0	0	0
Ahlia egmontis	1	0	0	0	0	0	0	0	0	0	0
Ahliesaurus berryi	1	0	0	0	0	0	0	0	0	0	0
Aidablennius sphynx	0	1	0	0	0	0	0	1	0	0	0
Ailia coila	1	0	0	0	0	0	0	0	0	0	0
Ailiichthys punctata	1	0	0	0	0	0	0	0	0	0	0
Aioliops megastigma	0	0	0	0	0	1	0	0	0	0	0
Akarotaxis nudiceps	1	0	0	0	0	0	0	0	0	0	0
Akihito vanuatu	0	0	0	0	0	0	0	1	0	0	0
Akko brevis	1	0	0	0	0	0	0	0	0	0	0
Akko rossi	0	0	0	0	0	0	0	0	0	0	1
Akrokolioplax bicornis	0	1	0	0	0	0	0	0	0	0	0
Akysis bilustris	0	1	0	0	0	0	0	0	1	0	1
Akysis clavulus	0	1	0	0	0	0	0	0	1	0	1
Akysis ephippifer	0	1	0	0	0	0	0	0	0	0	0
Akysis fontaneus	0	1	0	0	0	0	0	0	1	0	1
Akysis galeatus	0	1	0	0	0	0	0	0	1	0	1
Akysis hendricksoni	0	1	0	0	0	0	0	0	1	0	1
Akysis heterurus	0	1	0	0	0	0	0	0	1	0	1
Akysis longifilis	0	1	0	0	0	0	0	0	1	0	1
Akysis maculipinnis	0	1	0	0	0	0	0	0	1	0	1
Akysis pictus	0	1	0	0	0	0	0	0	1	0	1
Akysis portellus	0	1	0	0	0	0	0	0	1	0	1
Akysis prashadi	0	1	0	0	0	0	0	1	1	0	1
Akysis pulvinatus	0	1	0	0	0	0	0	1	1	0	1
Akysis recavus	0	1	0	0	0	0	0	0	1	0	1
Akysis scorteus	0	1	0	0	0	0	0	0	1	0	0
Akysis variegatus	1	0	0	0	0	0	0	0	1	0	0
Akysis varius	0	1	0	0	0	0	0	0	0	0	0
Akysis vespa	0	1	0	0	0	0	0	1	1	0	1
Alabes elongata	0	0	0	1	1	0	0	1	0	0	0
Alabes gibbosa	0	0	1	0	0	0	0	0	0	0	0
Alabes occidentalis	1	0	0	0	0	0	0	0	0	0	0
Alabes scotti	0	0	0	0	0	0	0	1	0	0	0
Albatrossia pectoralis	1	0	0	0	0	0	0	0	0	0	0
Albula argentea	1	0	0	0	0	0	0	0	0	0	0
Albula forsteri	1	0	0	0	0	0	0	0	0	0	0
Albula glossodonta	1	0	0	0	0	0	0	0	0	0	0
Albula goreensis	1	0	0	0	0	0	0	0	0	0	0
Albula koreana	1	0	0	0	0	0	0	0	0	0	0
Albula nemoptera	1	0	0	0	0	0	0	0	0	0	0
Albula oligolepis	1	0	0	0	0	0	0	0	0	0	0
Albula pacifica	1	0	0	0	0	0	0	0	0	0	0
Albula virgata	1	0	0	0	0	0	0	0	0	0	0
Albula vulpes	1	0	0	0	0	0	0	0	0	0	0
Albulichthys albuloides	1	0	0	0	0	0	0	0	0	0	0
Alburnoides bipunctatus	1	0	0	0	0	1	0	0	0	0	0
Alburnoides coadi	0	0	0	0	0	0	0	0	0	0	1
Alburnoides devolli	0	0	1	0	0	0	0	0	0	0	1
Alburnoides fangfangae	0	0	0	0	0	1	0	0	0	0	0
Alburnoides gmelini	1	0	0	0	0	0	0	0	0	0	0
Alburnoides holciki	0	0	0	0	0	1	0	0	0	0	0
Alburnoides idignensis	1	0	0	0	0	0	0	0	0	0	0
Alburnoides maculatus	0	0	1	0	0	0	0	0	0	0	1
Alburnoides manyasensis	1	0	0	0	0	0	0	0	0	0	0
Alburnoides namaki	1	0	0	0	0	0	0	0	0	0	0
Alburnoides nicolausi	0	1	1	0	0	0	0	0	0	0	1
Alburnoides ohridanus	0	0	0	0	0	1	0	0	0	0	0
Alburnoides parhami	0	0	0	0	0	1	0	0	0	0	0
Alburnoides petrubanarescui	0	0	0	0	0	1	0	0	0	0	0
Alburnoides qanati	0	0	0	0	0	1	0	0	0	0	0
Alburnoides samiii	0	0	0	0	0	1	0	0	0	0	0
Alburnoides tabarestanensis	1	0	0	0	0	0	0	0	0	0	0
Alburnoides taeniatus	1	0	0	0	0	0	0	0	0	0	0
Alburnoides varentsovi	1	0	0	0	0	0	0	0	0	0	0
Alburnus adanensis	0	1	0	0	0	0	0	0	0	0	0
Alburnus albidus	1	0	0	0	0	0	0	0	0	0	0
Alburnus alburnus	1	0	0	0	0	0	0	0	0	0	0
Alburnus amirkabiri	1	0	0	0	0	0	0	0	0	0	0
Alburnus arborella	1	0	0	0	0	0	0	0	0	0	0
Alburnus atropatenae	0	0	0	0	0	1	0	0	0	0	0
Alburnus baliki	0	0	0	0	0	0	0	0	0	0	1
Alburnus battalgilae	1	0	0	0	0	0	0	0	0	0	0
Alburnus caeruleus	0	1	0	0	0	0	0	0	0	0	0
Alburnus chalcoides	1	0	0	0	0	0	0	0	0	0	0
Alburnus demiri	1	0	0	0	0	0	0	0	0	0	0
Alburnus derjugini	1	0	0	0	0	0	0	0	0	0	0
Alburnus escherichii	1	0	0	0	0	0	0	0	0	0	0
Alburnus filippii	1	0	0	0	0	0	0	0	0	0	0
Alburnus hohenackeri	1	0	0	0	0	0	0	0	0	0	0
Alburnus mento	1	0	0	0	0	0	0	0	0	0	0
Alburnus mossulensis	1	0	0	0	0	0	0	0	0	0	0
Alburnus nasreddini	0	0	0	0	0	0	0	0	0	0	1
Alburnus qalilus	0	1	0	0	0	0	0	0	0	0	0
Alburnus tarichi	1	0	0	0	0	0	0	0	0	0	0
Alburnus thessalicus	1	0	0	0	0	0	0	0	0	0	0
Alcichthys elongatus	0	1	0	1	0	0	0	0	1	0	0
Alcolapia alcalica	0	0	0	0	0	0	0	1	0	0	0
Alcolapia grahami	0	0	0	0	0	0	0	1	0	0	0
Alcolapia latilabris	0	0	0	0	0	0	0	1	0	0	0
Alcolapia ndalalani	0	0	0	1	0	0	0	0	0	0	0
Aldrichetta forsteri	1	0	0	0	0	0	0	0	0	0	0
Aldrovandia affinis	1	0	0	0	0	0	0	0	0	0	0
Aldrovandia gracilis	1	0	0	0	0	0	0	0	0	0	0
Aldrovandia oleosa	1	0	0	0	0	0	0	0	0	0	0
Aldrovandia phalacra	1	0	0	0	0	0	0	0	0	0	0
Alectis alexandrina	1	0	0	0	0	0	0	0	0	0	0
Alectis ciliaris	1	0	0	0	0	0	0	1	0	0	0
Alectis indica	1	0	0	0	0	0	0	1	0	0	0
Alepes apercna	0	0	0	0	0	0	0	1	0	0	0
Alepes djedaba	1	0	0	0	0	0	0	0	0	0	0
Alepes kleinii	0	0	0	0	0	0	0	1	0	0	0
Alepes melanoptera	1	0	0	0	0	0	0	0	0	0	0
Alepes vari	1	0	0	0	0	0	0	0	0	0	0
Alepisaurus brevirostris	1	0	0	0	0	0	0	0	0	0	0
Alepisaurus ferox	0	0	0	0	0	1	0	0	0	0	0
Alepocephalus australis	0	1	0	0	0	0	0	0	0	0	0
Alepocephalus bairdii	1	0	0	0	0	0	0	0	0	0	0
Alepocephalus bicolor	0	1	0	0	0	0	0	0	0	0	0
Alepocephalus blanfordii	1	0	0	0	0	0	0	0	0	0	0
Alepocephalus longiceps	1	0	0	0	0	0	0	0	0	0	0
Alepocephalus rostratus	0	1	0	0	0	0	0	0	0	0	0
Alepocephalus tenebrosus	1	0	0	0	0	0	0	0	0	0	0
Alestes baremoze	1	0	0	0	0	0	0	0	0	0	0
Alestes dentex	1	0	0	0	0	0	0	0	0	0	0
Alestopetersius caudalis	1	0	0	0	0	0	0	0	0	0	0
Alestopetersius nigropterus	1	0	1	0	0	0	0	0	0	0	0
Alestopetersius smykalai	1	0	0	0	0	0	0	0	0	0	0
Alfaro cultratus	1	0	0	0	0	0	0	0	0	0	0
Alfaro huberi	0	1	0	0	0	0	0	0	0	0	0
Alionematichthys phuketensis	1	0	0	0	0	0	0	0	0	0	0
Alionematichthys piger	1	0	0	0	0	0	0	0	0	0	0
Alionematichthys plicatosurculus	0	0	0	0	0	1	0	0	0	0	0
Alionematichthys riukiuensis	1	0	0	0	0	0	0	0	0	0	0
Allenbatrachus grunniens	0	1	0	0	0	0	0	0	0	0	0
Allenbatrachus meridionalis	0	1	0	0	0	0	0	0	0	0	0
Allenichthys glauerti	0	0	0	0	0	0	0	0	0	0	1
Alloblennius jugularis	0	0	0	1	0	0	0	1	0	0	0
Alloblennius parvus	0	0	1	0	0	0	0	0	0	0	0
Alloblennius pictus	0	0	1	0	0	0	0	0	0	0	0
Allocareproctus jordani	1	0	0	0	0	0	0	0	0	0	0
Allocareproctus kallaion	1	0	0	0	0	0	0	0	0	0	0
Alloclinus holderi	0	0	1	0	0	1	0	1	0	0	0
Allocyttus niger	1	0	0	0	0	0	0	0	0	0	0
Allocyttus verrucosus	1	0	0	0	0	0	0	0	0	0	0
Allodontichthys hubbsi	0	0	0	0	0	1	0	0	0	0	0
Allodontichthys polylepis	0	1	0	0	0	0	0	0	0	0	0
Allodontichthys tamazulae	0	1	0	0	0	0	0	1	0	0	0
Allodontichthys zonistius	0	0	1	0	0	0	0	1	0	0	0
Allomogurnda flavimarginata	0	0	1	0	0	0	0	0	0	0	0
Allomogurnda hoesei	1	1	0	0	0	0	0	1	0	0	0
Allomogurnda insularis	0	1	1	0	0	0	0	0	0	0	0
Allomogurnda landfordi	0	1	1	0	0	0	0	0	0	0	0
Allomogurnda montana	0	0	1	0	0	0	0	0	0	0	0
Allomogurnda nesolepis	0	1	1	0	0	1	0	0	0	0	0
Allomogurnda papua	0	1	0	0	0	0	0	0	0	0	0
Allomogurnda sampricei	0	0	1	0	0	0	0	1	0	0	0
Allomycterus pilatus	0	1	0	1	0	0	0	0	0	0	0
Alloophorus robustus	0	1	0	0	0	0	0	0	0	0	0
Allosmerus elongatus	1	0	0	0	0	0	0	0	0	0	0
Allotoca catarinae	0	1	0	0	0	0	0	0	0	0	0
Allotoca diazi	0	1	0	0	0	0	0	0	0	0	0
Allotoca dugesii	0	0	0	0	0	0	0	1	0	0	0
Allotoca goslinei	0	1	0	0	0	0	0	0	0	0	0
Allotoca zacapuensis	0	1	0	0	0	0	0	1	0	0	0
Alopias pelagicus	1	0	0	0	0	0	0	0	0	0	0
Alopias superciliosus	1	0	0	0	0	0	0	0	0	0	0
Alopias vulpinus	1	0	0	0	0	0	0	0	0	0	0
Alosa aestivalis	0	0	0	0	0	0	0	0	0	0	1
Alosa agone	0	0	1	0	0	0	0	0	0	0	0
Alosa alabamae	1	0	0	0	0	0	0	0	0	0	0
Alosa algeriensis	0	0	1	0	0	0	0	0	0	0	0
Alosa alosa	1	0	0	0	0	0	0	0	0	0	0
Alosa chrysochloris	1	0	0	0	0	0	0	0	0	0	0
Alosa fallax	1	0	0	0	0	0	0	0	0	1	0
Alosa immaculata	1	0	0	0	0	0	0	0	0	0	0
Alosa kessleri	1	0	0	0	0	0	0	0	0	0	0
Alosa macedonica	1	0	0	0	0	0	0	0	0	0	0
Alosa mediocris	1	0	0	0	0	0	0	0	0	0	0
Alosa pseudoharengus	0	0	0	0	0	1	0	0	0	0	0
Alosa sapidissima	1	0	0	0	0	0	0	0	0	0	0
Alosa tanaica	0	0	0	0	0	0	0	0	0	0	1
Alosa vistonica	1	0	0	0	0	0	0	0	0	0	0
Alphestes afer	0	1	1	0	0	0	0	0	0	0	0
Alphestes immaculatus	0	1	1	1	0	0	0	1	0	0	0
Alphestes multiguttatus	0	0	1	0	0	1	0	1	0	0	0
Alticorpus geoffreyi	0	0	0	0	0	0	0	1	0	0	0
Alticorpus macrocleithrum	0	0	0	0	0	0	0	1	0	0	0
Alticorpus mentale	0	0	0	0	0	0	0	1	0	0	0
Alticorpus peterdaviesi	0	0	0	0	0	0	0	1	0	0	0
Alticus anjouanae	0	1	0	0	0	0	0	1	0	0	0
Alticus arnoldorum	0	0	0	0	0	0	0	1	0	0	0
Alticus kirkii	0	1	0	0	0	0	0	1	0	0	0
Alticus saliens	0	1	0	0	0	0	0	1	0	0	0
Alticus simplicirrus	0	1	0	0	0	0	0	1	0	0	0
Altolamprologus calvus	0	0	0	1	0	0	0	1	0	0	0
Altolamprologus compressiceps	0	0	0	0	0	0	0	1	0	0	0
Altrichthys azurelineatus	0	0	0	0	0	0	0	0	0	0	1
Altrichthys curatus	0	0	0	0	0	0	0	1	0	0	0
Aluterus heudelotii	0	1	0	1	0	0	0	0	0	0	0
Aluterus monoceros	0	0	1	0	0	0	0	0	0	0	0
Aluterus schoepfii	0	0	1	1	0	0	0	0	0	0	0
Aluterus scriptus	0	0	1	1	1	0	0	0	0	0	0
Amanses scopas	0	0	0	0	0	0	0	1	0	0	1
Amaralia hypsiura	1	0	0	0	0	0	0	0	0	0	0
Amatitlania altoflava	0	1	0	0	0	0	0	0	0	1	0
Amatitlania myrnae	0	0	0	0	0	0	0	1	0	1	1
Amatitlania nanolutea	0	1	1	0	0	0	0	0	0	0	0
Amatitlania nigrofasciata	0	0	0	0	0	0	0	1	0	0	1
Amatitlania nigrofasciatus	0	0	0	0	0	0	0	1	0	0	0
Amatitlania sajica	0	0	0	0	0	0	0	1	0	0	0
Amatitlania septemfasciata	0	1	0	0	0	0	0	1	0	1	0
Amatitlania siquia	0	0	0	0	0	0	0	1	0	1	1
Amazonsprattus scintilla	1	0	0	0	0	0	0	0	0	0	0
Ambassis agrammus	1	0	0	0	0	0	0	0	0	0	0
Ambassis ambassis	1	0	0	0	0	0	0	0	0	0	0
Ambassis buruensis	1	0	0	0	0	0	0	0	0	0	0
Ambassis dussumieri	1	0	0	0	0	0	0	0	0	0	0
Ambassis gymnocephalus	1	0	0	0	0	0	0	0	0	0	0
Ambassis interrupta	1	0	0	0	0	0	0	0	0	0	0
Ambassis kopsii	1	0	0	0	0	0	0	0	0	1	0
Ambassis macleayi	1	0	0	0	0	0	0	0	0	0	0
Ambassis macracanthus	1	0	0	0	0	0	0	0	0	0	0
Ambassis miops	1	0	0	0	0	0	0	0	0	0	0
Ambassis nalua	1	0	0	0	0	0	0	0	0	0	0
Ambassis natalensis	1	0	0	0	0	0	0	0	0	0	0
Ambassis urotaenia	1	0	0	0	0	0	0	0	0	0	0
Ambassis vachellii	1	0	0	0	0	0	0	0	0	0	0
Ambastaia nigrolineata	0	0	0	0	0	1	0	1	0	0	0
Ambastaia sidthimunki	0	0	0	0	0	1	0	1	0	0	0
Ambloplites ariommus	0	1	0	0	0	0	0	0	0	0	0
Ambloplites cavifrons	0	1	0	1	0	1	0	0	0	0	0
Ambloplites constellatus	0	0	1	0	0	0	0	0	0	0	0
Ambloplites rupestris	0	1	1	0	0	1	0	0	0	0	0
Amblyceps apangi	1	0	0	0	0	0	0	0	0	0	0
Amblyceps arunchalensis	1	0	0	0	0	0	0	0	0	0	0
Amblyceps cerinum	1	0	0	0	0	0	0	0	0	0	0
Amblyceps foratum	1	0	0	0	0	0	0	0	0	0	0
Amblyceps mangois	1	0	0	0	0	0	0	0	0	0	0
Amblyceps platycephalus	1	0	0	0	0	0	0	0	0	0	0
Amblyceps protentum	1	0	0	0	0	0	0	0	0	0	0
Amblychaeturichthys hexanema	0	1	0	0	0	0	0	0	0	0	0
Amblychaeturichthys sciistius	0	1	1	0	0	0	1	0	0	0	0
Amblycirrhitus bimacula	0	0	1	0	0	0	0	1	0	1	0
Amblycirrhitus earnshawi	0	0	0	0	0	0	0	1	0	0	0
Amblycirrhitus pinos	0	0	1	0	0	0	0	1	0	0	0
Amblycirrhitus unimacula	0	1	1	0	0	0	0	0	0	0	0
Amblydoras affinis	0	0	0	0	0	1	0	0	0	0	0
Amblydoras nauticus	0	0	0	0	0	1	0	0	0	0	0
Amblyeleotris arcupinna	0	0	1	0	0	0	0	1	0	0	0
Amblyeleotris aurora	0	0	0	0	0	0	0	1	0	0	0
Amblyeleotris bellicauda	0	0	0	0	0	0	0	1	0	0	0
Amblyeleotris biguttata	0	0	0	0	0	0	0	1	0	0	0
Amblyeleotris bleekeri	0	0	0	0	0	0	0	1	0	0	0
Amblyeleotris diagonalis	0	0	0	0	0	0	1	0	0	0	0
Amblyeleotris downingi	0	0	0	0	0	0	0	1	0	0	0
Amblyeleotris ellipse	0	0	0	0	0	0	0	1	0	0	0
Amblyeleotris fasciata	0	0	1	0	0	0	0	1	0	0	0
Amblyeleotris fontanesii	0	0	0	0	0	0	0	1	0	0	0
Amblyeleotris guttata	0	0	1	0	0	0	0	1	0	0	0
Amblyeleotris gymnocephala	0	0	0	0	0	0	0	1	0	0	0
Amblyeleotris harrisorum	0	0	0	0	0	0	0	0	1	0	0
Amblyeleotris japonica	0	0	0	0	0	0	0	1	0	0	0
Amblyeleotris katherine	0	0	1	0	0	0	0	1	0	0	0
Amblyeleotris latifasciata	0	0	0	1	0	0	0	1	0	0	0
Amblyeleotris marquesas	0	0	0	1	0	0	1	0	0	0	0
Amblyeleotris masuii	0	0	0	0	0	0	0	1	0	0	0
Amblyeleotris melanocephala	0	0	0	0	0	0	0	1	0	0	0
Amblyeleotris morishitai	0	0	1	0	0	0	0	1	0	0	0
Amblyeleotris neglecta	0	1	0	0	0	0	0	1	0	0	0
Amblyeleotris neumanni	0	1	1	0	0	0	0	1	0	0	0
Amblyeleotris novaecaledoniae	0	0	0	0	0	0	0	1	0	0	0
Amblyeleotris ogasawarensis	0	0	0	1	0	0	0	1	0	0	0
Amblyeleotris periophthalma	0	1	1	0	0	0	0	1	0	0	0
Amblyeleotris randalli	0	0	1	1	0	0	0	1	0	1	0
Amblyeleotris rhyax	0	0	1	0	0	0	0	1	0	0	0
Amblyeleotris rubrimarginata	0	0	1	0	0	0	0	1	0	0	0
Amblyeleotris steinitzi	0	0	0	0	0	0	1	0	0	0	0
Amblyeleotris stenotaeniata	0	0	1	0	0	0	1	0	0	0	0
Amblyeleotris sungami	0	0	0	1	0	0	1	0	0	0	0
Amblyeleotris triguttata	0	0	0	0	0	0	0	1	0	0	0
Amblyeleotris wheeleri	0	0	1	0	0	0	1	0	0	0	0
Amblyeleotris yanoi	0	0	1	0	0	0	0	1	0	1	0
Amblygaster leiogaster	0	0	0	0	0	1	0	0	0	0	0
Amblygaster sirm	0	0	1	0	0	0	0	0	0	0	0
Amblyglyphidodon aureus	1	0	0	0	0	0	0	0	0	0	0
Amblyglyphidodon batunai	1	0	0	0	0	0	0	0	0	0	0
Amblyglyphidodon curacao	0	0	0	0	0	0	0	1	0	0	0
Amblyglyphidodon flavilatus	0	0	0	0	0	0	0	0	0	0	1
Amblyglyphidodon flavopurpureus	0	0	0	0	0	0	0	0	0	0	1
Amblyglyphidodon indicus	1	0	0	0	0	0	0	0	0	0	0
Amblyglyphidodon leucogaster	0	0	0	0	0	0	0	0	0	0	1
Amblyglyphidodon melanopterus	0	0	0	0	0	0	0	0	0	0	1
Amblyglyphidodon orbicularis	0	0	0	0	0	0	0	0	0	0	1
Amblyglyphidodon silolona	0	0	0	0	0	0	0	0	0	0	1
Amblyglyphidodon ternatensis	1	0	0	0	0	0	0	0	0	0	0
Amblygobius albimaculatus	0	0	0	1	0	0	0	1	0	1	0
Amblygobius buanensis	0	0	0	0	0	1	0	1	0	1	0
Amblygobius bynoensis	0	0	1	0	0	1	0	1	0	0	0
Amblygobius decussatus	0	0	0	0	0	1	0	1	0	0	0
Amblygobius esakiae	0	0	0	0	0	1	0	0	0	0	0
Amblygobius hectori	0	0	0	0	0	1	0	0	0	1	0
Amblygobius linki	0	0	0	0	0	1	0	1	0	0	0
Amblygobius magnusi	0	0	0	0	0	0	0	1	0	0	0
Amblygobius nocturnus	0	0	0	0	0	1	0	0	0	0	0
Amblygobius phalaena	0	0	0	1	0	1	0	1	0	1	0
Amblygobius rainfordi	0	0	0	1	0	1	0	0	0	1	0
Amblygobius semicinctus	0	0	0	0	0	1	0	1	0	1	0
Amblygobius sphynx	0	0	0	1	0	1	0	1	0	0	0
Amblygobius stethophthalmus	0	0	1	0	0	1	0	0	0	1	0
Amblyopsis rosae	1	0	0	0	0	0	0	0	0	0	0
Amblypharyngodon atkinsonii	1	0	0	0	0	0	0	0	0	0	0
Amblypharyngodon chulabhornae	1	0	0	0	0	0	0	0	0	0	0
Amblypharyngodon melettinus	1	0	0	0	0	0	0	0	0	0	0
Amblypharyngodon microlepis	0	0	0	0	0	0	0	0	0	0	1
Amblypharyngodon mola	1	0	0	0	0	0	0	0	0	0	0
Amblypomacentrus breviceps	0	0	0	0	0	0	0	1	0	0	0
Amblypomacentrus clarus	0	0	0	0	0	0	0	0	1	0	0
Amblyraja doellojuradoi	0	1	0	1	0	0	0	0	0	0	0
Amblyraja frerichsi	0	0	0	1	0	0	0	0	0	0	0
Amblyraja georgiana	0	0	1	0	1	0	0	0	0	0	0
Amblyraja hyperborea	0	1	0	0	0	0	0	0	0	0	0
Amblyraja jenseni	0	1	1	0	0	0	0	0	0	0	0
Amblyraja radiata	1	0	0	0	0	0	0	0	0	0	0
Amblyrhynchichthys micracanthus	1	0	0	0	0	0	0	0	0	0	0
Amblyrhynchichthys truncatus	1	0	0	0	0	0	0	0	0	0	0
Amblyrhynchotes honckenii	0	0	0	1	0	0	0	0	0	0	1
Ameca splendens	0	1	0	0	0	0	0	0	0	0	0
Ameiurus brunneus	1	0	0	0	0	0	0	0	0	0	0
Ameiurus catus	1	0	0	0	0	0	0	0	0	0	0
Ameiurus melas	1	0	0	0	0	0	0	0	0	0	0
Ameiurus natalis	1	0	0	0	0	0	0	0	0	0	0
Ameiurus nebulosus	0	1	0	0	0	0	0	0	0	0	0
Ameiurus platycephalus	0	1	0	0	0	0	0	0	0	0	0
Ameiurus serracanthus	0	1	0	1	0	0	0	0	0	0	0
Amia calva	0	1	0	1	1	0	0	0	0	1	0
Amioides polyacanthus	1	0	0	0	0	0	0	0	0	0	0
Ammocrypta beanii	0	1	0	0	0	0	0	0	0	0	0
Ammocrypta bifascia	1	0	0	0	0	0	0	0	0	0	0
Ammocrypta clara	0	0	1	0	0	0	0	0	0	0	0
Ammocrypta pellucida	0	0	1	0	0	0	0	0	0	0	0
Ammocrypta vivax	0	0	1	0	0	0	0	0	0	0	0
Ammocryptocharax elegans	0	1	0	0	0	0	0	0	0	0	0
Ammocryptocharax minutus	0	0	1	0	0	1	0	0	0	0	0
Ammodytes americanus	1	0	0	0	0	0	0	0	0	0	0
Ammodytes dubius	1	0	0	0	0	0	0	0	0	0	0
Ammodytes hexapterus	1	0	0	0	0	0	0	0	0	0	0
Ammodytes marinus	1	0	0	0	0	0	0	0	0	0	0
Ammodytes personatus	1	0	0	0	0	0	0	0	0	0	0
Ammodytes tobianus	1	0	0	0	0	0	0	0	0	0	0
Ammodytoides gilli	1	0	0	0	0	0	0	0	0	0	0
Ammodytoides kimurai	1	0	0	0	0	0	0	0	0	0	0
Ammodytoides leptus	1	0	0	0	0	0	0	0	0	0	0
Ammodytoides pylei	1	0	1	0	0	0	0	0	0	0	0
Ammodytoides xanthops	1	0	0	0	0	0	0	0	0	0	0
Ammolabrus dicrus	1	0	0	0	0	0	0	0	0	0	0
Ammotretis elongatus	0	1	0	0	0	0	0	0	0	0	0
Amniataba caudavittata	0	0	1	0	0	0	0	0	1	0	0
Amniataba percoides	0	0	0	0	0	0	0	1	0	0	0
Amoya madraspatensis	0	1	0	0	0	0	0	1	0	0	0
Amphiarius rugispinis	1	0	0	0	0	0	0	0	0	0	0
Amphichaetodon howensis	0	0	0	0	0	0	0	1	0	0	0
Amphichaetodon melbae	0	0	0	0	0	0	0	1	0	0	0
Amphichthys cryptocentrus	0	1	0	0	0	0	0	0	1	0	0
Amphilius atesuensis	0	0	0	0	0	0	0	1	1	0	0
Amphilius brevis	1	0	0	0	0	0	0	0	0	0	0
Amphilius chalei	0	1	1	0	1	0	0	0	0	0	0
Amphilius dimonikensis	0	0	0	0	0	0	0	0	1	0	0
Amphilius grandis	0	0	1	0	0	0	0	0	0	0	0
Amphilius jacksonii	0	1	0	0	0	0	0	0	1	0	0
Amphilius kakrimensis	0	1	0	0	0	0	0	0	0	0	0
Amphilius mamonekenensis	0	0	1	0	0	0	0	0	0	0	0
Amphilius platychir	0	0	0	0	0	1	0	0	0	0	0
Amphilius pulcher	0	1	1	0	0	0	0	0	0	0	0
Amphilius rheophilus	0	0	0	0	0	1	0	0	0	0	0
Amphilius uranoscopus	0	1	0	0	0	0	0	0	0	0	0
Amphilophus amarillo	0	0	0	0	0	0	0	1	0	1	0
Amphilophus astorquii	1	0	0	0	0	0	0	0	0	0	0
Amphilophus citrinellus	0	1	0	0	0	0	0	1	0	0	1
Amphilophus hogaboomorum	0	0	0	0	0	0	0	1	0	0	0
Amphilophus labiatus	0	1	0	0	0	0	0	1	0	0	0
Amphilophus lyonsi	0	1	0	0	0	0	0	1	0	1	1
Amphilophus sagittae	0	1	0	0	0	0	0	0	0	0	0
Amphilophus xiloaensis	0	0	0	0	0	0	0	0	0	1	0
Amphilophus zaliosus	0	0	0	0	0	0	0	1	0	0	0
Amphiprion akallopisos	0	0	0	0	0	0	0	0	0	0	1
Amphiprion akindynos	0	0	0	0	0	0	0	1	0	0	0
Amphiprion allardi	0	0	0	0	0	0	0	1	0	0	1
Amphiprion barberi	0	0	0	0	0	0	1	0	0	0	0
Amphiprion bicinctus	0	0	0	0	0	0	0	1	0	0	0
Amphiprion chagosensis	0	0	0	0	0	0	0	1	0	0	0
Amphiprion chrysogaster	0	0	0	0	0	0	0	1	0	0	1
Amphiprion chrysopterus	0	0	0	0	0	0	0	1	0	0	1
Amphiprion clarkii	0	0	0	0	0	0	0	1	0	0	1
Amphiprion ephippium	0	0	0	0	0	0	0	0	0	0	1
Amphiprion frenatus	0	0	0	0	0	0	0	1	0	0	1
Amphiprion fuscocaudatus	0	0	0	0	0	0	0	1	0	0	1
Amphiprion latezonatus	0	0	0	0	0	0	0	1	0	0	1
Amphiprion latifasciatus	0	0	0	0	0	0	0	1	0	0	1
Amphiprion leucokranos	0	0	0	0	0	0	0	1	0	0	0
Amphiprion mccullochi	0	0	0	0	0	0	1	0	0	0	0
Amphiprion melanopus	0	0	0	0	0	0	1	0	0	0	1
Amphiprion nigripes	0	0	0	0	0	0	0	1	0	0	0
Amphiprion ocellaris	0	0	0	0	0	0	0	1	0	0	1
Amphiprion omanensis	0	0	0	0	0	0	0	1	0	0	0
Amphiprion pacificus	1	0	0	0	0	0	0	0	0	0	0
Amphiprion percula	0	0	0	0	0	0	0	1	0	0	1
Amphiprion perideraion	0	0	0	0	0	0	0	1	0	0	0
Amphiprion polymnus	0	0	0	0	0	0	0	1	0	0	1
Amphiprion rubrocinctus	0	0	0	0	0	0	1	0	0	0	1
Amphiprion sandaracinos	0	0	0	0	0	1	0	0	0	0	0
Amphiprion sebae	0	0	0	0	0	0	0	1	0	0	1
Amphiprion thiellei	0	0	0	0	0	0	1	0	0	0	0
Amphiprion tricinctus	0	0	0	0	0	0	0	1	0	0	0
Amphistichus argenteus	0	0	0	0	0	0	0	1	0	0	0
Amphistichus koelzi	0	0	1	0	0	0	0	1	0	0	0
Amphistichus rhodoterus	0	1	1	0	0	0	0	0	0	0	0
Amsichthys knighti	1	0	0	0	0	0	0	0	0	0	0
Anabarilius grahami	1	0	0	0	0	0	0	0	0	0	0
Anabas cobojius	1	0	0	0	0	0	0	0	0	0	0
Anabas testudineus	0	0	0	0	0	0	0	1	0	0	0
Anableps anableps	0	0	0	0	0	1	0	0	0	0	0
Anableps dowei	0	0	0	0	0	1	0	0	0	0	0
Anableps microlepis	0	0	0	0	0	1	0	0	0	0	0
Anablepsoides amphoreus	0	0	1	0	0	0	0	0	0	0	0
Anablepsoides atratus	0	1	0	0	0	0	0	0	0	0	0
Anablepsoides beniensis	0	1	0	0	0	1	0	0	0	1	0
Anablepsoides caurae	0	1	0	0	0	0	0	0	0	0	0
Anablepsoides christinae	0	0	0	0	0	1	0	0	0	0	0
Anablepsoides cryptocallus	0	1	0	0	0	0	0	0	0	0	0
Anablepsoides deltaphilus	0	1	0	0	0	0	0	0	0	0	0
Anablepsoides derhami	0	1	0	0	1	0	0	0	0	0	0
Anablepsoides hartii	0	0	0	0	0	1	0	0	0	0	0
Anablepsoides iridescens	0	0	1	0	0	1	0	0	0	0	0
Anablepsoides limoncochae	0	0	1	0	0	1	0	0	0	0	0
Anablepsoides ophiomimus	0	0	1	0	0	1	0	0	0	0	0
Anablepsoides ornatus	0	1	0	0	0	0	0	0	0	0	0
Anablepsoides peruanus	0	0	1	0	0	0	0	0	0	0	0
Anablepsoides roraima	0	0	1	0	0	1	0	0	0	0	0
Anablepsoides rubrolineatus	0	0	0	0	0	1	0	0	0	0	0
Anablepsoides speciosus	0	1	0	0	0	0	0	0	0	0	0
Anablepsoides stagnatus	0	1	0	0	0	1	0	0	0	0	0
Anablepsoides urophthalmus	0	0	1	0	0	0	0	0	0	0	0
Anablepsoides waimacui	0	0	1	0	0	1	0	0	0	0	0
Anacanthobatis americana	1	0	0	0	0	0	0	0	0	0	0
Anacanthobatis folirostris	1	0	0	0	0	0	0	0	0	0	0
Anacanthobatis marmorata	1	0	0	0	0	0	0	0	0	0	0
Anacanthus barbatus	0	0	0	1	0	0	0	0	0	0	0
Anadoras grypus	0	0	1	0	0	0	0	0	0	0	0
Anadoras weddellii	0	0	1	0	0	0	0	0	0	0	0
Anaecypris hispanica	1	0	0	0	0	0	0	0	0	0	0
Anampses caeruleopunctatus	0	0	0	1	0	0	0	1	0	0	0
Anampses chrysocephalus	0	0	0	1	0	0	0	0	0	0	1
Anampses cuvier	0	0	1	1	1	0	0	0	0	0	0
Anampses elegans	0	0	0	1	0	1	0	1	0	0	1
Anampses femininus	0	0	0	1	0	1	0	0	0	0	1
Anampses geographicus	0	0	0	0	1	0	0	0	0	1	1
Anampses lennardi	0	0	0	0	0	1	0	0	0	1	1
Anampses lineatus	0	0	0	1	1	1	0	1	0	0	1
Anampses melanurus	0	0	0	1	1	0	0	0	0	0	1
Anampses meleagrides	0	0	0	1	0	0	0	0	0	0	1
Anampses neoguinaicus	0	0	0	1	0	0	0	0	0	1	1
Anampses twistii	0	0	0	1	0	0	0	0	0	1	1
Anaora tentaculata	0	1	1	0	0	0	0	0	0	0	0
Anarchias allardicei	0	1	0	0	0	0	0	0	0	0	0
Anarchias galapagensis	0	1	0	0	0	0	0	0	0	0	0
Anarchias leucurus	0	1	0	0	0	0	0	0	0	0	0
Anarchias seychellensis	0	1	0	0	0	0	0	0	0	0	0
Anarchias similis	0	1	0	0	0	0	0	1	0	0	0
Anarchopterus criniger	0	1	0	0	0	0	0	1	0	0	0
Anarchopterus tectus	0	0	0	0	0	0	0	1	0	0	0
Anarhichas denticulatus	0	1	0	0	1	0	0	0	0	0	0
Anarhichas lupus	0	1	0	0	0	0	0	1	0	0	0
Anarhichas minor	0	0	1	0	0	0	0	0	0	0	0
Anarhichas orientalis	0	0	1	0	0	1	0	0	0	0	0
Anarrhichthys ocellatus	0	1	1	0	0	0	0	0	0	0	0
Ancharius fuscus	1	0	0	0	0	0	0	0	0	0	0
Ancharius griseus	1	0	0	0	0	0	0	0	0	0	0
Ancherythroculter kurematsui	1	0	0	0	0	0	0	0	0	0	0
Ancherythroculter nigrocauda	1	0	0	0	0	0	0	0	0	0	0
Ancherythroculter wangi	1	0	0	0	0	0	0	0	0	0	0
Anchichoerops natalensis	0	0	1	0	0	0	0	1	0	0	0
Anchoa argentivittata	1	0	0	0	0	1	0	0	0	0	0
Anchoa filifera	1	0	0	0	0	1	0	0	0	0	0
Anchoa hepsetus	0	0	0	0	0	1	0	0	0	0	0
Anchoa ischana	0	0	0	0	0	1	0	0	0	0	0
Anchoa januaria	0	0	0	0	0	1	0	0	0	0	0
Anchoa lucida	0	0	0	0	0	1	0	0	0	0	0
Anchoa lyolepis	0	0	0	0	0	1	0	0	0	0	0
Anchoa marinii	0	0	0	0	0	1	0	0	0	0	0
Anchoa mitchilli	0	0	0	0	0	1	0	0	0	0	0
Anchoa mundeola	0	0	0	0	0	1	0	0	0	0	0
Anchoa nasus	0	0	0	0	0	1	0	0	0	0	0
Anchoa panamensis	0	0	0	0	0	1	0	0	0	0	0
Anchoa spinifer	1	0	0	0	0	0	0	0	0	0	0
Anchoa starksi	0	0	0	0	0	0	0	0	0	0	1
Anchoa tricolor	0	0	0	0	0	1	0	0	0	0	0
Anchoa walkeri	0	0	0	0	0	1	0	0	0	0	0
Anchovia clupeoides	1	0	0	0	0	0	0	0	0	0	0
Anchovia macrolepidota	1	0	0	0	0	0	0	0	0	0	0
Anchovia surinamensis	1	0	0	0	0	0	0	0	0	0	0
Anchoviella balboae	1	0	0	0	0	0	0	0	0	0	0
Anchoviella brevirostris	0	0	0	0	0	1	0	0	0	0	0
Anchoviella guianensis	1	0	0	0	0	0	0	0	0	0	0
Anchoviella lepidentostole	0	0	0	0	0	1	0	0	0	0	0
Anchoviella sanfranciscana	0	0	0	0	0	1	0	0	0	0	0
Ancistrogobius dipus	0	1	0	0	0	0	0	0	0	0	0
Ancistrogobius squamiceps	0	1	0	0	0	0	0	0	0	0	0
Ancistrogobius yanoi	0	1	0	0	0	0	0	0	0	0	0
Ancistrogobius yoshigoui	0	1	0	0	0	0	0	0	0	0	0
Ancistrus aguaboensis	1	0	0	0	0	0	0	0	0	0	0
Ancistrus brevifilis	0	0	0	1	0	0	0	0	0	0	0
Ancistrus brevipinnis	1	0	1	0	0	0	0	0	0	0	0
Ancistrus bufonius	1	0	0	0	0	0	0	0	0	0	0
Ancistrus cirrhosus	0	0	0	1	0	0	0	0	0	0	0
Ancistrus claro	0	0	0	0	1	0	0	0	0	0	0
Ancistrus clementinae	1	0	0	0	0	0	0	0	0	0	0
Ancistrus cryptophthalmus	0	0	0	1	0	0	0	0	0	0	0
Ancistrus damasceni	0	0	0	1	0	0	0	0	0	0	0
Ancistrus dolichopterus	0	0	0	1	0	0	0	0	0	0	0
Ancistrus erinaceus	1	0	0	0	0	0	0	0	0	0	0
Ancistrus formoso	1	0	0	0	0	0	0	0	0	0	0
Ancistrus gymnorhynchus	0	0	1	0	0	0	0	0	0	0	0
Ancistrus hoplogenys	0	0	0	1	0	0	0	0	0	0	0
Ancistrus leucostictus	0	0	0	1	0	0	0	0	0	0	0
Ancistrus macrophthalmus	1	0	0	0	0	0	0	0	0	0	0
Ancistrus minutus	1	0	0	0	0	0	0	0	0	0	0
Ancistrus multispinis	1	0	0	0	0	0	0	0	0	0	0
Ancistrus pirareta	0	0	0	1	0	0	0	0	0	0	0
Ancistrus ranunculus	0	0	0	1	0	0	0	0	0	0	0
Ancistrus spinosus	0	0	0	1	0	0	0	0	0	0	0
Ancistrus tamboensis	0	0	0	1	0	0	0	0	0	0	0
Ancistrus temminckii	0	0	0	1	0	0	0	0	0	0	0
Ancistrus triradiatus	0	1	0	1	0	0	0	0	0	0	0
Ancylopsetta dendritica	0	1	0	0	0	0	0	0	0	1	0
Ancylopsetta dilecta	0	0	1	0	0	0	0	0	0	1	0
Ancylopsetta ommata	0	1	0	1	0	0	0	0	0	1	0
Andamia heteroptera	0	0	0	0	1	0	0	0	0	0	0
Andamia reyi	0	1	0	0	0	0	0	0	1	0	0
Andamia tetradactyla	0	0	0	1	0	0	0	0	1	0	0
Andamia tetradactylus	0	1	0	0	0	0	0	0	0	0	0
Andinoacara biseriatus	0	1	0	0	0	0	0	0	0	0	1
Andinoacara coeruleopunctatus	0	0	0	1	0	1	0	1	0	0	0
Andinoacara latifrons	0	0	0	1	0	1	0	1	0	0	0
Andinoacara pulcher	0	0	0	1	0	1	0	1	0	1	0
Andinoacara rivulatus	0	0	1	0	0	0	0	0	0	1	1
Andinoacara stalsbergi	0	0	0	1	0	0	0	1	0	1	0
Anduzedoras oxyrhynchus	1	0	0	0	0	0	0	0	0	0	0
Anematichthys repasson	0	0	0	0	0	1	0	0	0	0	0
Anguilla anguilla	1	0	0	0	0	0	0	0	0	0	0
Anguilla australis	1	0	0	0	0	0	0	0	0	0	0
Anguilla bengalensis	0	1	0	0	0	0	0	0	0	0	0
Anguilla bicolor	1	0	0	0	0	0	0	0	0	0	0
Anguilla dieffenbachii	1	0	0	0	0	0	0	0	0	0	0
Anguilla japonica	1	0	0	0	0	0	0	0	0	0	0
Anguilla luzonensis	1	0	0	0	0	0	0	0	0	0	0
Anguilla malgumora	1	0	0	0	0	0	0	0	0	0	0
Anguilla marmorata	1	1	0	0	0	0	0	0	0	0	0
Anguilla mossambica	1	0	0	0	0	0	0	0	0	0	0
Anguilla reinhardtii	0	1	0	0	0	0	0	0	0	0	0
Anguilla rostrata	1	0	0	0	0	0	0	0	0	0	0
Anisarchus macrops	0	1	0	0	0	0	0	0	0	0	0
Anisarchus medius	0	1	0	0	0	0	0	0	0	0	0
Anisochromis kenyae	0	0	0	1	0	0	0	1	0	0	0
Anisochromis mascarenensis	0	1	0	0	0	0	0	0	0	0	0
Anisochromis straussi	0	1	0	0	0	0	0	0	0	0	0
Anisotremus caesius	1	0	0	0	0	0	0	0	0	0	0
Anisotremus davidsonii	0	0	0	0	0	0	0	1	0	0	0
Anisotremus interruptus	0	0	1	0	0	0	0	0	0	0	0
Anisotremus moricandi	0	0	0	0	0	1	0	0	0	1	0
Anisotremus scapularis	1	0	0	0	0	0	0	0	0	0	0
Anisotremus surinamensis	0	0	0	0	0	0	0	0	0	0	1
Anisotremus taeniatus	0	0	0	0	0	1	1	0	0	0	0
Anisotremus virginicus	0	0	0	0	0	1	1	0	0	0	0
Annamia normani	1	0	0	0	0	0	0	0	0	0	0
Annamia thuathienensis	0	0	1	0	0	0	0	0	1	0	0
Anodontostoma chacunda	1	0	0	0	0	0	0	0	0	1	0
Anodus elongatus	0	1	0	0	0	0	0	0	0	0	0
Anomalochromis thomasi	0	0	0	1	0	1	0	0	0	1	0
Anomalops katoptron	1	0	0	0	0	0	0	0	0	0	1
Anoplarchus insignis	0	1	0	0	0	0	0	0	0	0	0
Anoplarchus purpurescens	0	1	0	0	0	0	0	0	0	0	0
Anoplocapros inermis	0	0	1	0	0	0	0	0	0	0	0
Anoplocapros lenticularis	0	0	0	0	1	0	0	0	0	0	0
Anoplogaster cornuta	1	0	0	0	0	0	0	0	0	0	0
Anoplopoma fimbria	0	1	0	0	1	0	0	0	0	0	0
Anostomoides laticeps	0	1	0	0	0	0	0	0	0	0	0
Anostomus anostomus	0	0	0	0	0	1	0	0	0	0	0
Anostomus brevior	0	0	0	0	0	1	0	0	0	0	0
Anostomus ternetzi	0	0	0	0	0	1	0	0	0	0	0
Anotopterus nikparini	1	0	0	0	0	0	0	0	0	0	0
Anotopterus pharao	1	0	0	0	0	0	0	0	0	0	0
Anoxypristis cuspidata	1	0	0	0	0	0	0	0	0	0	0
Antennablennius adenensis	0	0	0	1	0	0	0	1	0	0	0
Antennablennius australis	0	0	0	1	1	0	0	1	0	0	0
Antennablennius bifilum	0	0	0	0	1	0	0	1	0	0	0
Antennablennius hypenetes	0	0	1	1	0	0	0	0	0	0	0
Antennablennius simonyi	0	1	1	1	0	0	0	1	0	0	0
Antennablennius variopunctatus	0	1	0	1	0	0	0	1	0	0	0
Antennarius biocellatus	0	0	1	0	0	0	0	0	0	0	0
Antennarius commerson	0	0	1	0	0	0	0	0	1	0	0
Antennarius commersoni	0	0	1	0	0	0	0	0	0	0	0
Antennarius hispidus	0	0	0	0	1	0	0	0	0	0	0
Antennarius indicus	0	0	0	0	1	0	0	0	0	0	0
Antennarius maculatus	0	0	0	0	0	0	0	0	1	0	1
Antennarius multiocellatus	0	0	1	0	0	0	0	0	0	0	0
Antennarius pardalis	0	0	1	0	0	0	0	0	0	0	0
Antennarius pauciradiatus	1	0	0	0	0	0	0	0	0	0	0
Antennarius pictus	0	1	1	0	0	0	0	0	0	0	1
Antennarius randalli	1	0	0	0	0	0	0	0	0	0	0
Antennarius striatus	0	0	1	0	1	0	0	0	0	0	0
Antennatus analis	0	1	0	0	0	0	0	0	0	0	0
Antennatus bermudensis	0	1	0	0	0	0	0	0	0	0	0
Antennatus coccineus	0	1	0	0	0	0	0	0	0	0	0
Antennatus dorehensis	0	1	1	1	0	0	0	0	0	0	0
Antennatus duescus	0	1	0	0	0	0	0	0	0	0	0
Antennatus linearis	0	0	0	0	1	0	0	0	0	0	0
Antennatus nummifer	0	0	1	0	0	0	0	0	0	0	0
Antennatus rosaceus	0	1	0	0	0	0	0	0	0	1	0
Antennatus sanguineus	0	1	1	0	0	0	0	0	0	0	0
Antennatus strigatus	0	1	1	1	0	0	1	0	0	0	1
Antennatus tuberosus	0	1	1	0	1	0	0	0	0	0	0
Anthias anthias	0	0	0	1	0	1	0	0	0	0	1
Anthias helenensis	0	0	0	0	0	0	0	0	0	0	1
Anthias menezesi	0	1	0	0	0	0	0	0	0	0	0
Anthias nicholsi	0	1	0	0	0	1	0	0	0	0	0
Antigonia capros	0	0	0	0	0	0	0	1	0	0	0
Antigonia combatia	1	0	0	0	0	0	0	0	0	0	0
Antigonia rhomboidea	1	0	0	0	0	0	0	0	0	0	0
Antigonia rubescens	0	0	0	0	0	0	0	1	0	0	0
Antigonia rubicunda	0	0	0	0	0	0	0	1	0	0	0
Antilligobius nikkiae	0	0	0	0	0	1	0	0	0	0	0
Antimora microlepis	1	0	0	0	0	0	0	0	0	0	0
Antimora rostrata	0	1	0	0	0	0	0	0	0	0	0
Anyperodon leucogrammicus	0	0	1	0	0	1	0	0	0	0	0
Apareiodon affinis	0	0	0	0	0	1	0	0	0	0	0
Apareiodon davisi	0	0	0	0	0	1	0	0	0	0	0
Apareiodon hasemani	0	0	0	0	0	1	0	0	0	0	0
Apareiodon ibitiensis	0	0	1	0	0	1	0	0	0	0	0
Apareiodon piracicabae	0	0	0	0	0	1	0	0	1	0	0
Apareiodon vladii	0	0	0	0	0	1	0	0	1	0	0
Apeltes quadracus	0	1	0	0	0	0	0	0	0	0	0
Aphanius anatoliae	0	0	0	0	0	0	0	1	0	0	0
Aphanius apodus	0	1	0	0	0	0	0	1	0	0	0
Aphanius arakensis	0	0	1	0	0	0	0	1	0	0	0
Aphanius asquamatus	0	0	0	0	0	0	0	1	0	0	0
Aphanius danfordii	0	0	1	0	0	0	0	1	0	0	0
Aphanius darabensis	0	0	1	0	0	0	0	1	0	0	0
Aphanius dispar	0	0	0	1	0	0	0	1	0	0	0
Aphanius farsicus	0	0	0	0	0	0	0	1	0	0	0
Aphanius fasciatus	0	0	0	0	0	0	0	1	0	0	0
Aphanius furcatus	0	0	1	0	0	0	0	1	0	0	0
Aphanius ginaonis	1	0	0	0	0	0	0	0	0	0	0
Aphanius iberus	0	0	0	1	0	0	0	1	0	0	0
Aphanius isfahanensis	0	0	1	0	0	0	0	1	0	0	0
Aphanius kavirensis	0	0	1	0	0	0	0	1	0	0	0
Aphanius mento	0	0	0	1	0	0	0	1	0	0	0
Aphanius mesopotamicus	0	0	1	0	0	0	0	1	0	0	0
Aphanius pluristriatus	0	0	1	0	0	0	0	1	0	0	0
Aphanius shirini	0	0	1	0	0	0	0	1	0	0	0
Aphanius sirhani	0	0	0	0	0	0	0	1	0	0	0
Aphanius sophiae	0	0	1	0	0	0	0	1	0	0	0
Aphanius villwocki	0	0	0	0	0	0	0	1	0	0	0
Aphanius vladykovi	0	0	1	0	0	0	0	1	0	0	0
Aphanopus carbo	1	0	0	0	0	0	0	0	0	0	0
Aphanotorulus ammophilus	0	0	1	0	0	0	0	0	0	0	0
Aphanotorulus unicolor	0	0	1	0	0	0	0	0	0	0	0
Aphareus furca	1	0	0	0	0	0	0	0	0	0	0
Aphareus rutilans	1	0	0	0	0	0	0	0	0	0	0
Aphia minuta	1	0	0	0	0	0	0	0	0	0	0
Aphos porosus	0	1	0	0	0	0	0	0	1	0	0
Aphredoderus sayanus	1	0	0	0	0	0	0	0	0	0	0
Aphyocharax alburnus	0	0	0	0	0	0	0	0	0	0	1
Aphyocharax anisitsi	0	0	0	0	0	0	0	0	0	0	1
Aphyocharax dentatus	1	0	0	0	0	0	0	0	0	0	0
Aphyocharax erythrurus	1	0	0	0	0	0	0	0	0	0	0
Aphyocharax nattereri	0	0	0	0	0	0	0	0	0	1	0
Aphyocharax rathbuni	0	0	0	0	0	0	0	0	0	0	1
Aphyocypris arcus	1	0	0	0	0	0	0	0	0	0	0
Aphyocypris chinensis	0	0	0	0	0	1	0	0	0	0	0
Aphyocypris kikuchii	1	0	0	0	0	0	0	0	0	0	0
Aphyocypris lini	0	0	0	0	0	1	0	0	0	0	0
Aphyocypris moltrechti	1	0	0	0	0	0	0	0	0	0	0
Aphyocypris normalis	1	0	0	0	0	0	0	0	0	0	0
Aphyolebias obliquus	1	0	0	0	0	0	0	0	0	0	0
Aphyolebias peruensis	0	0	0	0	0	0	0	1	0	0	0
Aphyolebias rubrocaudatus	0	1	0	0	0	0	1	0	0	0	1
Aphyolebias schleseri	0	0	1	0	0	0	0	0	0	0	0
Aphyolebias wischmanni	0	1	1	1	0	0	0	0	0	0	0
Aphyosemion abacinum	0	0	0	1	0	0	0	0	0	0	0
Aphyosemion ahli	0	1	1	0	0	0	0	0	0	0	0
Aphyosemion alpha	0	0	1	0	0	0	0	0	0	0	0
Aphyosemion amoenum	0	0	1	0	0	1	0	0	0	0	0
Aphyosemion aureum	1	0	0	0	0	0	0	0	0	0	1
Aphyosemion australe	0	0	1	0	0	0	0	0	0	0	0
Aphyosemion bamilekorum	0	1	0	0	0	0	0	0	0	0	0
Aphyosemion batesii	0	0	0	0	1	0	0	0	0	0	0
Aphyosemion bitaeniatum	0	0	0	0	0	1	0	0	0	0	0
Aphyosemion bivittatum	0	1	0	0	0	1	0	0	0	0	0
Aphyosemion buytaerti	0	0	1	0	0	0	0	0	0	0	0
Aphyosemion calliurum	0	0	1	0	0	0	0	0	0	0	0
Aphyosemion cameronense	0	0	0	0	0	1	0	0	0	0	0
Aphyosemion campomaanense	0	1	1	0	0	0	0	0	0	0	0
Aphyosemion castaneum	0	0	1	0	0	0	0	0	0	0	0
Aphyosemion caudofasciatum	0	0	0	0	0	1	0	0	0	0	0
Aphyosemion celiae	0	1	1	0	0	0	0	0	0	0	0
Aphyosemion chauchei	0	1	1	0	0	0	0	0	0	0	0
Aphyosemion christyi	0	0	1	0	0	0	0	0	0	0	0
Aphyosemion citrineipinnis	0	0	1	0	0	0	0	0	0	0	1
Aphyosemion coeleste	0	0	0	0	0	1	0	0	0	0	0
Aphyosemion cognatum	0	1	1	0	1	0	0	0	0	0	0
Aphyosemion congicum	0	0	1	0	0	0	0	0	0	0	0
Aphyosemion cyanostictum	0	0	0	1	0	0	0	0	0	0	0
Aphyosemion dargei	0	0	0	0	0	0	0	1	0	0	0
Aphyosemion ecucuense	0	0	0	0	0	1	0	0	0	0	0
Aphyosemion edeanum	0	1	0	0	0	0	0	0	0	0	0
Aphyosemion elberti	0	1	0	0	0	0	0	1	0	0	0
Aphyosemion elegans	0	1	1	0	0	0	0	0	0	0	0
Aphyosemion erythron	0	0	1	0	0	0	0	0	0	0	0
Aphyosemion escherichi	0	0	0	0	0	1	0	0	0	0	0
Aphyosemion etsamense	0	0	0	0	0	1	0	0	0	0	0
Aphyosemion exigoideum	0	1	0	0	0	0	0	0	0	0	0
Aphyosemion exiguum	0	1	0	0	0	0	0	1	0	0	0
Aphyosemion ferranti	0	0	0	0	0	1	0	0	0	0	0
Aphyosemion franzwerneri	0	0	0	0	0	1	0	0	0	0	0
Aphyosemion fulgens	0	1	0	0	0	0	0	0	0	0	0
Aphyosemion gabunense	0	0	1	0	0	0	0	0	0	0	0
Aphyosemion georgiae	0	0	0	1	0	0	0	0	0	0	0
Aphyosemion hanneloreae	0	0	0	0	0	1	0	0	0	0	0
Aphyosemion heinemanni	0	0	1	0	0	0	0	0	0	0	0
Aphyosemion hera	0	0	0	0	0	1	0	0	0	0	0
Aphyosemion herzogi	0	1	1	0	0	1	0	0	0	0	0
Aphyosemion hofmanni	0	0	0	0	0	1	0	0	0	0	0
Aphyosemion joergenscheeli	0	1	0	0	0	0	0	0	0	0	0
Aphyosemion kouamense	0	0	1	0	0	1	0	0	0	0	0
Aphyosemion koungueense	0	1	0	0	0	0	0	0	0	0	0
Aphyosemion labarrei	0	1	0	0	0	0	0	0	0	0	0
Aphyosemion lamberti	0	1	1	0	0	0	0	0	0	0	0
Aphyosemion lefiniense	0	1	1	0	0	0	0	0	0	0	0
Aphyosemion lividum	0	0	1	0	0	0	0	0	0	0	1
Aphyosemion loennbergii	0	0	1	0	0	0	0	0	0	0	0
Aphyosemion louessense	0	1	1	0	0	0	0	0	0	0	0
Aphyosemion lugens	0	0	0	0	0	1	0	0	0	0	0
Aphyosemion lujae	1	0	0	0	0	0	0	0	0	0	0
Aphyosemion maculatum	0	0	0	0	0	0	0	1	0	0	0
Aphyosemion malumbresi	0	0	1	0	0	0	0	0	0	0	0
Aphyosemion melanogaster	0	0	1	0	0	0	0	0	0	0	0
Aphyosemion melinoeides	0	0	0	0	0	1	0	0	0	0	0
Aphyosemion mimbon	0	0	0	0	0	0	0	1	0	0	0
Aphyosemion musafirii	0	0	1	0	0	0	0	0	0	0	0
Aphyosemion ocellatum	1	0	0	0	0	0	0	0	0	1	0
Aphyosemion ogoense	0	0	0	0	1	1	0	0	0	0	0
Aphyosemion omega	0	0	0	0	0	1	0	0	0	0	0
Aphyosemion pascheni	0	0	1	0	0	1	0	0	0	0	0
Aphyosemion passaroi	0	1	0	0	0	0	0	0	0	0	0
Aphyosemion plagitaenium	0	1	1	0	0	0	0	0	0	0	0
Aphyosemion poliaki	0	0	0	0	0	1	0	0	0	0	0
Aphyosemion polli	0	0	1	0	0	0	0	0	0	0	0
Aphyosemion primigenium	0	0	0	0	0	1	0	0	0	0	0
Aphyosemion pseudoelegans	0	0	0	0	1	0	0	0	0	0	0
Aphyosemion punctatum	0	0	1	0	0	1	0	0	0	0	0
Aphyosemion punctulatum	0	1	1	0	0	0	0	0	0	0	0
Aphyosemion raddai	0	0	0	0	0	1	0	0	0	0	0
Aphyosemion rectogoense	0	1	1	0	0	0	0	0	0	0	1
Aphyosemion riggenbachi	0	1	1	0	0	0	0	0	0	0	0
Aphyosemion schioetzi	0	1	1	0	0	0	0	0	0	0	1
Aphyosemion schluppi	0	0	0	0	0	1	0	0	0	0	0
Aphyosemion seegersi	0	0	0	1	0	0	0	0	0	0	0
Aphyosemion splendopleure	0	0	1	0	0	0	0	0	0	0	0
Aphyosemion striatum	0	0	0	0	0	1	0	0	0	0	0
Aphyosemion teugelsi	1	0	0	0	0	0	0	0	0	0	0
Aphyosemion thysi	0	0	0	0	0	0	0	1	0	0	0
Aphyosemion tirbaki	0	0	0	0	1	0	0	0	0	0	0
Aphyosemion volcanum	0	1	0	0	0	0	0	0	0	0	0
Aphyosemion wachtersi	0	1	0	0	0	0	0	0	0	0	0
Aphyosemion wildekampi	0	0	0	0	0	1	0	0	0	0	0
Aphyosemion wuendschi	0	1	1	0	0	1	0	0	0	0	0
Aphyosemion zygaima	0	1	1	0	0	0	0	0	0	0	0
Apionichthys finis	0	1	0	0	0	0	0	0	0	0	0
Apionichthys nattereri	1	0	0	0	0	0	0	0	0	0	0
Apistogramma acrensis	0	0	0	0	0	1	1	0	0	1	0
Apistogramma agassizii	0	0	0	0	0	1	0	0	0	1	0
Apistogramma allpahuayo	0	0	0	0	0	1	1	0	0	1	0
Apistogramma arua	0	0	0	1	0	0	1	0	0	1	0
Apistogramma atahualpa	0	0	0	0	0	1	1	0	0	0	0
Apistogramma baenschi	0	0	0	0	0	0	1	1	0	0	0
Apistogramma barlowi	0	0	0	0	0	0	1	0	0	1	0
Apistogramma bitaeniata	0	0	0	0	0	1	0	0	0	0	0
Apistogramma borellii	1	0	0	0	0	0	0	0	0	0	0
Apistogramma brevis	0	0	0	0	0	1	1	0	0	0	0
Apistogramma cacatuoides	0	0	0	0	0	1	1	0	1	0	0
Apistogramma caetei	0	0	0	0	0	1	1	0	0	1	0
Apistogramma commbrae	0	0	0	0	0	0	1	1	0	1	0
Apistogramma cruzi	0	0	1	0	0	1	1	0	0	1	0
Apistogramma diplotaenia	0	0	0	0	0	1	1	0	0	0	0
Apistogramma elizabethae	0	0	0	0	0	1	1	0	0	0	0
Apistogramma eremnopyge	0	0	0	0	0	1	0	0	0	0	0
Apistogramma erythrura	0	0	0	0	0	1	0	0	0	0	0
Apistogramma eunotus	0	0	0	0	0	1	1	0	0	1	0
Apistogramma geisleri	0	0	0	0	0	1	1	0	1	1	0
Apistogramma gephyra	0	0	0	0	0	1	0	0	0	0	0
Apistogramma gibbiceps	0	0	0	0	0	1	0	1	0	0	1
Apistogramma gossei	0	0	0	0	0	1	1	1	0	0	0
Apistogramma guttata	0	0	1	0	0	0	0	0	0	1	0
Apistogramma hippolytae	0	0	0	0	0	0	1	0	0	1	0
Apistogramma hoignei	0	1	0	0	0	0	0	0	0	0	1
Apistogramma hongsloi	0	0	0	0	0	1	0	0	0	0	1
Apistogramma huascar	0	0	0	0	0	1	0	0	0	0	0
Apistogramma inconspicua	0	0	1	0	0	0	0	0	1	1	0
Apistogramma iniridae	0	0	0	0	0	1	0	0	0	0	0
Apistogramma juruensis	0	0	0	0	0	0	1	0	0	1	0
Apistogramma lineata	1	0	0	0	0	0	0	0	0	0	0
Apistogramma linkei	0	0	1	0	0	0	1	0	0	1	0
Apistogramma luelingi	0	0	0	0	0	1	0	0	0	0	0
Apistogramma macmasteri	0	0	0	0	0	1	0	0	0	0	0
Apistogramma meinkeni	0	0	0	0	0	0	0	1	0	0	0
Apistogramma mendezi	0	0	0	0	0	1	0	0	0	0	0
Apistogramma moae	0	0	1	0	0	0	1	1	0	0	0
Apistogramma nijsseni	0	0	0	0	0	0	0	0	1	0	0
Apistogramma norberti	0	0	0	0	0	0	0	0	0	1	1
Apistogramma ortmanni	0	0	0	0	0	0	1	1	0	0	0
Apistogramma panduro	0	0	0	0	0	1	1	0	0	0	0
Apistogramma pantalone	0	0	0	0	0	0	1	0	0	1	0
Apistogramma paucisquamis	0	0	0	0	0	1	1	0	0	0	0
Apistogramma payaminonis	0	0	0	0	0	1	1	0	0	1	0
Apistogramma personata	0	0	0	0	0	1	0	0	0	0	0
Apistogramma pertensis	0	0	0	0	0	1	1	0	0	1	0
Apistogramma piauiensis	0	0	0	0	0	1	0	1	0	1	0
Apistogramma pleurotaenia	0	0	0	0	0	1	1	0	1	0	0
Apistogramma pulchra	0	0	0	0	0	1	0	0	0	0	0
Apistogramma regani	0	0	0	0	0	0	1	1	0	0	0
Apistogramma resticulosa	0	0	0	0	0	1	1	0	0	1	0
Apistogramma rositae	0	0	0	0	0	1	1	0	1	0	0
Apistogramma rubrolineata	0	0	0	0	0	1	0	0	0	0	0
Apistogramma rupununi	0	0	0	0	0	0	1	0	0	1	0
Apistogramma similis	0	0	1	0	0	0	0	0	0	1	0
Apistogramma staecki	0	0	0	0	0	1	0	0	0	1	0
Apistogramma steindachneri	0	0	0	0	0	0	1	0	0	1	0
Apistogramma taeniata	0	0	0	0	0	1	1	0	0	1	0
Apistogramma trifasciata	0	0	0	0	0	1	0	0	0	0	0
Apistogramma uaupesi	0	0	0	0	0	1	0	0	0	0	0
Apistogramma urteagai	0	0	0	0	0	1	0	1	0	0	0
Apistogramma velifera	0	0	0	0	0	1	0	0	0	1	0
Apistogramma viejita	0	0	0	0	0	0	0	1	0	1	0
Apistogrammoides pucallpaensis	0	1	0	1	0	1	0	0	0	0	0
Apistoloricaria condei	0	0	0	0	1	0	0	0	0	0	0
Apistops caloundra	0	1	0	0	0	0	0	0	0	1	0
Apistus carinatus	1	0	0	0	0	0	0	0	0	1	0
Aplatophis chauliodus	1	0	0	0	0	0	0	0	0	0	0
Aplatophis zorro	0	1	0	0	0	0	0	0	0	0	0
Apletodon barbatus	1	0	0	0	0	0	0	0	0	0	0
Apletodon dentatus	0	0	0	1	0	0	0	0	0	0	0
Apletodon incognitus	0	1	0	0	0	0	0	0	1	0	0
Apletodon pellegrini	0	1	0	0	0	0	0	0	0	0	0
Apletodon wirtzi	0	1	0	1	0	0	0	0	0	0	0
Aploactis aspera	0	1	0	0	0	0	0	0	0	0	0
Aploactisoma milesii	0	1	0	0	0	0	0	0	0	0	0
Aplocheilichthys normani	1	0	0	0	0	0	0	0	0	0	0
Aplocheilus blockii	0	0	0	1	0	0	0	0	0	0	0
Aplocheilus dayi	0	0	1	0	0	0	0	1	0	0	0
Aplocheilus kirchmayeri	0	0	0	1	0	1	0	0	0	0	0
Aplocheilus lineatus	0	0	0	0	0	1	0	0	0	0	0
Aplocheilus panchax	1	0	0	0	0	0	0	0	0	0	0
Aplocheilus parvus	0	0	0	1	0	0	0	0	0	0	0
Aplocheilus werneri	0	0	0	0	0	0	0	1	0	0	0
Aplochiton zebra	0	0	1	0	0	0	0	0	0	0	0
Aplodactylus arctidens	0	1	0	0	1	0	0	0	0	0	0
Aplodactylus etheridgii	0	0	0	1	0	0	0	0	1	0	0
Aplodactylus punctatus	0	1	1	0	0	0	0	0	0	0	0
Aplodinotus grunniens	1	0	0	0	0	0	0	0	0	0	0
Apocryptes bato	0	0	0	0	0	0	0	1	0	0	0
Apocryptodon madurensis	0	1	1	0	0	0	0	0	0	0	0
Apocryptodon punctatus	0	1	1	0	0	1	0	0	0	0	0
Apodichthys flavidus	0	0	0	1	0	0	0	0	0	0	0
Apodichthys fucorum	1	0	0	0	0	0	0	0	0	0	0
Apogon abrogramma	0	0	0	0	0	1	0	0	0	0	0
Apogon americanus	1	0	0	0	0	0	0	0	0	1	0
Apogon atradorsatus	1	0	0	0	0	0	0	0	0	0	0
Apogon atricaudus	1	0	0	0	0	0	0	0	0	0	0
Apogon axillaris	1	0	0	0	0	0	0	0	0	1	0
Apogon binotatus	0	0	0	0	0	0	0	1	0	0	0
Apogon caudicinctus	1	0	0	0	0	0	0	0	0	0	0
Apogon cavitensis	0	0	0	0	0	1	0	0	0	0	0
Apogon ceramensis	0	0	0	0	0	1	0	0	0	0	0
Apogon cf.	0	0	0	0	0	1	0	0	0	0	0
Apogon chrysopomus	0	0	0	0	0	1	0	0	0	0	0
Apogon chrysotaenia	0	0	0	0	0	1	0	0	0	0	0
Apogon coccineus	1	0	0	0	0	0	0	0	0	0	0
Apogon crassiceps	1	0	0	0	0	0	0	0	0	0	0
Apogon dammermani	1	0	0	0	0	0	0	0	0	0	0
Apogon deetsie	1	0	0	0	0	0	0	0	0	0	0
Apogon dhofar	1	0	0	0	0	0	0	0	0	0	0
Apogon doryssa	1	0	0	0	0	0	0	0	0	0	0
Apogon dovii	0	0	0	0	0	0	0	0	0	1	0
Apogon erythrinus	1	0	0	0	0	0	0	0	0	0	0
Apogon erythrosoma	0	0	0	0	0	1	0	0	0	0	0
Apogon guadalupensis	1	0	0	0	0	0	0	0	0	0	0
Apogon guamensis	0	0	0	0	0	0	0	1	0	0	0
Apogon hartzfeldii	0	0	0	0	0	1	0	0	0	1	0
Apogon hoeveni	0	0	0	1	0	0	0	0	0	0	0
Apogon imberbis	1	0	0	0	0	0	0	0	0	0	0
Apogon indicus	1	0	0	0	0	0	0	0	0	0	0
Apogon kautamea	1	0	0	0	0	0	0	0	0	0	0
Apogon kominatoensis	1	0	0	0	0	0	0	0	0	0	0
Apogon lachneri	1	0	0	0	0	0	0	0	0	0	0
Apogon lateralis	0	0	0	0	0	1	0	0	0	0	0
Apogon lativittatus	1	0	0	0	0	0	0	0	0	0	0
Apogon lineomaculatus	1	0	0	0	0	0	0	0	0	1	0
Apogon luteus	1	0	0	0	0	0	0	0	0	0	0
Apogon maculatus	0	0	0	0	0	0	0	0	0	1	0
Apogon margaritophorus	0	0	0	1	0	1	0	0	0	0	0
Apogon monospilus	1	0	0	0	0	1	0	0	0	0	0
Apogon multilineatus	0	0	0	0	0	1	0	0	0	0	0
Apogon nitidus	0	0	0	0	0	1	0	0	0	0	0
Apogon ocellicaudus	0	0	0	0	0	0	0	0	0	1	0
Apogon pacificus	0	0	0	0	0	0	0	1	0	0	0
Apogon phenax	0	1	0	0	0	0	0	1	0	0	0
Apogon planifrons	0	0	0	0	0	0	0	1	0	1	0
Apogon posterofasciatus	0	0	0	0	0	0	0	1	0	0	0
Apogon pseudomaculatus	0	0	0	0	0	0	0	0	0	1	0
Apogon quadrisquamatus	1	0	0	0	0	0	0	0	0	0	0
Apogon retrosella	0	0	0	0	0	0	0	1	0	1	0
Apogon robbyi	0	0	0	0	0	1	0	0	0	1	0
Apogon robinsi	1	0	0	0	0	0	0	0	0	0	0
Apogon rubrifuscus	1	0	0	0	0	0	0	0	0	0	0
Apogon rueppellii	1	0	0	0	0	0	0	0	0	0	0
Apogon sealei	0	0	0	0	0	1	0	0	0	0	0
Apogon seminigracaudus	1	0	0	0	0	0	0	0	0	0	0
Apogon semiornatus	0	0	0	0	0	1	0	0	0	0	0
Apogon smithi	0	0	0	0	0	0	0	1	0	0	0
Apogon talboti	1	0	0	0	0	0	0	0	0	0	0
Apogon townsendi	0	0	0	0	0	0	0	1	0	0	0
Apogon tricinctus	1	0	0	0	0	0	0	0	0	0	0
Apogon unicolor	1	0	0	0	0	0	0	0	0	0	0
Apogon victoriae	0	0	0	0	0	1	0	0	0	0	0
Apogonichthyoides brevicaudatus	0	0	0	0	0	1	0	0	0	0	0
Apogonichthyoides cathetogramma	0	0	0	0	0	0	0	1	0	0	0
Apogonichthyoides chrysurus	0	0	0	0	0	0	0	1	0	0	0
Apogonichthyoides erdmanni	0	0	0	0	0	1	0	0	0	1	0
Apogonichthyoides gardineri	0	0	0	0	0	0	0	1	0	0	0
Apogonichthyoides heptastygma	0	1	0	0	0	0	0	0	0	0	0
Apogonichthyoides melas	1	0	0	0	0	0	0	0	0	1	0
Apogonichthyoides niger	1	0	0	0	0	0	0	1	0	0	0
Apogonichthyoides nigripinnis	0	0	0	0	0	0	1	0	0	1	0
Apogonichthyoides opercularis	1	0	0	0	0	0	0	0	0	0	0
Apogonichthyoides pharaonis	0	0	0	0	0	0	0	1	0	1	0
Apogonichthyoides pseudotaeniatus	0	0	0	0	0	0	0	1	0	0	0
Apogonichthyoides sialis	0	0	0	0	0	0	0	1	0	1	0
Apogonichthyoides taeniatus	0	0	0	0	0	0	0	1	0	1	0
Apogonichthyoides timorensis	0	0	0	0	0	0	0	1	0	0	0
Apogonichthyoides umbratilis	0	0	0	0	0	0	0	1	0	0	0
Apogonichthyoides uninotatus	1	0	0	0	0	0	0	0	0	1	0
Apogonichthys ocellatus	1	1	0	0	0	0	0	0	0	1	0
Apogonichthys perdix	0	1	0	0	0	0	0	0	0	0	0
Apogonichthys waikiki	0	1	0	0	0	0	0	0	0	0	0
Apogonops anomalus	1	0	0	0	0	0	0	0	0	0	0
Apolemichthys arcuatus	0	0	0	1	0	1	0	0	0	0	0
Apolemichthys armitagei	0	0	0	1	0	0	0	0	0	0	1
Apolemichthys griffisi	0	0	0	0	0	0	1	0	0	0	1
Apolemichthys guezei	0	0	0	1	0	0	0	0	0	0	1
Apolemichthys kingi	0	0	0	0	1	0	0	0	0	0	1
Apolemichthys trimaculatus	0	0	0	0	0	0	0	1	0	1	1
Apolemichthys xanthopunctatus	0	0	0	0	1	0	0	1	0	1	1
Apolemichthys xanthotis	0	0	0	0	0	0	0	0	0	0	1
Apolemichthys xanthurus	0	0	0	0	0	0	0	1	0	0	1
Apopterygion alta	0	1	0	0	0	0	0	0	0	0	0
Aporops bilinearis	0	0	1	0	0	0	0	0	0	0	0
Aprion virescens	1	0	0	0	0	0	0	0	0	0	0
Apristurus breviventralis	1	0	0	0	0	0	0	0	0	0	0
Apristurus brunneus	1	0	0	0	0	0	0	0	0	0	0
Apristurus exsanguis	1	0	0	0	0	0	0	0	0	0	0
Apristurus gibbosus	1	0	0	0	0	0	0	0	0	0	0
Apristurus herklotsi	1	0	0	0	0	0	0	0	0	0	0
Apristurus laurussonii	1	0	0	0	0	0	0	0	0	0	0
Apristurus macrorhynchus	1	0	0	0	0	0	0	0	0	0	0
Apristurus nakayai	0	1	0	0	0	0	0	0	0	0	0
Apristurus nasutus	1	0	0	0	0	0	0	0	0	0	0
Apristurus parvipinnis	1	0	0	0	0	0	0	0	0	0	0
Apristurus platyrhynchus	0	1	0	0	0	0	0	0	0	0	0
Apristurus profundorum	1	0	0	0	0	0	0	0	0	0	0
Apsilus fuscus	1	0	0	0	0	0	0	0	0	0	0
Apterichtus australis	0	0	0	1	0	0	0	0	0	0	0
Apterichtus caecus	0	1	1	0	0	0	0	0	0	0	0
Apterichtus equatorialis	0	1	0	0	0	0	0	0	0	0	0
Apterichtus flavicaudus	0	1	0	0	0	0	0	0	0	0	0
Apterichtus hatookai	0	0	0	1	0	0	0	0	0	0	0
Apterichtus klazingai	0	0	1	0	0	0	0	0	0	0	0
Apterichtus moseri	0	1	0	0	0	0	0	0	0	0	0
Apteronotus albifrons	1	0	0	0	0	0	0	0	0	0	0
Apteronotus bonapartii	1	0	0	0	0	0	0	0	0	0	0
Apteronotus cuchillejo	1	0	0	0	0	0	0	0	0	0	0
Apteronotus cuchillo	0	1	0	0	0	0	0	0	0	0	0
Apteronotus ellisi	1	0	0	0	0	0	0	0	0	0	0
Apteronotus leptorhynchus	1	0	0	0	0	0	0	0	0	0	0
Apteronotus lindalvae	1	0	0	0	0	0	0	0	0	0	0
Apteronotus magdalenensis	0	1	0	0	0	0	0	0	0	0	0
Apterygocampus epinnulatus	1	0	0	0	0	0	0	0	0	0	0
Aptocyclus ventricosus	0	0	0	0	1	0	0	0	0	0	0
Aptychotrema rostrata	0	1	0	0	0	0	0	0	0	0	0
Arabibarbus grypus	1	0	0	0	0	0	0	0	0	0	0
Aracana aurita	0	0	0	0	1	0	0	0	0	0	0
Aracana ornata	0	0	0	1	0	1	0	0	0	0	0
Arapaima gigas	1	0	0	0	0	0	0	0	0	0	0
Archamia bleekeri	1	0	0	0	0	0	0	0	0	1	0
Archiaphyosemion guineense	0	1	0	0	0	0	0	0	0	0	0
Archistes biseriatus	0	1	0	0	0	0	0	0	1	0	0
Archocentrus centrarchus	0	0	0	0	0	0	0	1	0	1	1
Archolaemus blax	1	0	0	0	0	0	0	0	0	0	0
Archolaemus ferreirai	0	0	0	0	0	1	0	0	0	0	0
Archolaemus janeae	0	0	0	0	0	1	0	0	0	0	0
Archolaemus luciae	0	0	0	0	0	1	0	0	0	0	0
Archolaemus orientalis	1	0	0	0	0	0	0	0	0	0	0
Archolaemus santosi	0	0	0	0	0	1	0	0	0	0	0
Archoplites interruptus	0	1	0	0	0	0	0	0	1	0	0
Archosargus pourtalesii	0	0	0	0	0	1	0	0	0	1	0
Archosargus probatocephalus	0	0	0	0	0	0	0	1	0	0	0
Archosargus rhomboidalis	0	0	0	0	0	1	0	1	0	1	0
Arcos decoris	0	0	0	1	0	0	0	0	0	0	0
Arcos erythrops	0	1	1	1	0	0	0	0	1	0	0
Arcos nudus	0	0	1	0	0	0	0	0	1	0	0
Arcos poecilophthalmos	0	1	0	0	1	0	0	0	0	0	0
Arcos rhodospilus	0	1	0	0	1	0	0	0	0	0	0
Arctogadus glacialis	0	1	0	0	0	0	0	0	0	0	0
Arctoscopus japonicus	0	0	1	0	0	0	0	0	0	0	0
Arctozenus risso	1	0	0	0	0	0	0	0	0	0	0
Arcygobius baliurus	0	1	1	1	0	0	0	0	0	0	0
Arelia bilineata	1	0	0	0	0	0	0	0	0	0	0
Arenigobius bifrenatus	0	0	0	1	0	0	0	1	0	0	0
Argentina aliceae	0	0	0	0	0	1	0	0	1	0	0
Argentina brasiliensis	0	0	0	0	0	1	0	0	0	0	0
Argentina elongata	1	0	0	0	0	0	0	0	0	0	0
Argentina georgei	1	0	0	0	0	0	0	0	0	0	0
Argentina silus	1	0	0	0	0	0	0	0	0	0	0
Argentina sphyraena	0	0	0	0	0	1	0	0	0	0	0
Argentina striata	1	0	0	0	0	0	0	0	0	0	0
Argentinolycus elongatus	0	1	0	0	0	0	0	0	1	0	0
Argonectes longiceps	1	0	0	0	0	0	0	0	0	0	0
Argonectes robertsi	1	0	0	0	0	0	0	0	0	0	0
Argopleura magdalenensis	0	0	0	0	0	1	0	0	0	0	0
Argyripnus atlanticus	0	1	0	0	0	0	0	0	0	0	0
Argyrocottus zanderi	0	0	0	1	0	0	0	0	0	0	0
Argyropelecus aculeatus	1	0	0	0	0	0	0	0	0	0	0
Argyropelecus affinis	0	1	0	0	0	0	0	0	0	0	0
Argyropelecus gigas	1	0	0	0	0	0	0	0	0	0	0
Argyropelecus hemigymnus	1	0	1	0	0	0	0	0	0	0	0
Argyropelecus lychnus	1	0	0	0	0	0	0	0	0	0	0
Argyropelecus olfersii	1	0	0	0	0	0	0	0	0	0	0
Argyropelecus sladeni	1	0	0	0	0	0	0	0	0	0	0
Argyrops bleekeri	0	0	0	0	0	0	0	1	0	0	0
Argyrops filamentosus	1	0	0	0	0	0	0	0	0	0	0
Argyrops spinifer	1	0	0	0	0	0	0	0	0	0	0
Argyrosomus coronus	1	0	0	0	0	0	0	0	0	0	0
Argyrosomus heinii	1	0	0	0	0	0	0	0	0	0	0
Argyrosomus hololepidotus	1	0	0	0	0	0	0	0	0	0	0
Argyrosomus japonicus	1	0	0	0	0	0	0	0	0	0	0
Argyrosomus regius	1	0	0	0	0	0	0	0	0	0	0
Argyrozona argyrozona	0	0	0	1	0	1	0	1	0	0	0
Ariomma bondi	1	0	0	0	0	0	0	0	0	0	0
Ariomma brevimanum	1	0	0	0	0	0	0	0	0	0	0
Ariomma evermanni	1	0	0	0	0	0	0	0	0	0	0
Ariomma indica	0	0	1	0	0	0	0	0	0	0	0
Ariomma indicum	1	0	0	0	0	0	0	0	0	0	0
Ariomma lurida	1	0	0	0	0	0	0	0	0	0	0
Ariomma melanum	1	0	0	0	0	0	0	0	0	0	0
Ariomma regulus	0	0	1	0	0	0	0	0	0	0	0
Ariopsis assimilis	1	0	0	0	0	0	0	0	0	0	0
Ariopsis felis	1	0	0	0	0	0	0	0	0	0	0
Ariopsis guatemalensis	0	1	0	0	0	0	0	0	0	0	0
Ariopsis seemanni	1	0	0	0	0	0	0	0	0	0	0
Ariosoma anago	1	0	0	0	0	0	0	0	0	0	0
Ariosoma anagoides	1	0	0	0	0	0	0	0	0	0	0
Ariosoma anale	1	0	0	0	0	0	0	0	0	0	0
Ariosoma balearicum	1	0	0	0	0	0	0	0	0	0	0
Ariosoma coquettei	1	0	0	0	0	0	0	0	0	0	0
Ariosoma fasciatum	0	0	1	0	0	0	0	1	0	0	0
Ariosoma gilberti	1	0	0	0	0	0	0	0	0	0	0
Ariosoma howensis	1	0	0	0	0	0	0	0	0	0	0
Ariosoma major	1	0	0	0	0	0	0	0	0	0	0
Ariosoma marginatum	1	0	0	0	0	0	0	0	0	0	0
Ariosoma meeki	1	0	0	0	0	0	0	0	0	0	0
Ariosoma megalops	1	0	0	0	0	0	0	0	0	0	0
Ariosoma mellissii	1	0	0	0	0	0	0	0	0	0	0
Ariosoma multivertebratum	1	0	0	0	0	0	0	0	0	0	0
Ariosoma opistophthalmum	1	0	0	0	0	0	0	0	0	0	0
Ariosoma sanzoi	1	0	0	0	0	0	0	0	0	0	0
Ariosoma sazonovi	1	0	0	0	0	0	0	0	0	0	0
Ariosoma scheelei	1	0	0	0	0	0	0	0	0	0	0
Ariosoma selenops	1	0	0	0	0	0	0	0	0	0	0
Ariosoma sereti	1	0	0	0	0	0	0	0	0	0	0
Ariosoma shiroanago major	1	0	0	0	0	0	0	0	0	0	0
Aristichthys nobilis	1	0	0	0	0	0	0	0	0	0	0
Aristochromis christyi	0	0	0	0	0	0	1	0	0	0	0
Aristostomias grimaldii	0	1	0	0	0	0	0	0	0	0	0
Arius acutirostris	1	0	0	0	0	0	0	0	0	0	0
Arius africanus	1	0	0	0	0	0	0	0	0	0	0
Arius arenarius	1	0	0	0	0	0	0	0	0	0	0
Arius arius	1	0	0	0	0	0	0	0	0	0	0
Arius gigas	0	0	0	0	0	0	0	0	0	0	1
Arius jella	1	0	0	0	0	0	0	0	0	0	0
Arius latiscutatus	1	0	0	0	0	0	0	0	0	0	0
Arius maculatus	1	0	0	0	0	0	0	0	0	0	0
Arnoglossus aspilos	0	1	0	1	0	0	0	1	0	0	0
Arnoglossus dalgleishi	1	0	0	0	0	0	0	0	0	0	0
Arnoglossus debilis	1	0	0	0	0	0	0	0	0	1	0
Arnoglossus elongatus	1	0	0	0	0	0	0	0	0	0	0
Arnoglossus imperialis	0	1	0	0	0	0	0	0	0	0	0
Arnoglossus japonicus	1	0	0	0	0	0	0	0	0	0	0
Arnoglossus kessleri	1	0	0	0	0	0	0	0	0	0	0
Arnoglossus laterna	1	0	0	0	0	0	0	0	0	0	0
Arnoglossus polyspilus	1	0	0	0	0	0	0	0	0	0	0
Arnoglossus rueppelii	1	0	0	0	0	0	0	0	0	0	0
Arnoglossus scapha	0	1	1	1	0	0	0	0	0	0	0
Arnoglossus tapeinosoma	1	0	0	0	0	0	0	0	0	0	0
Arnoglossus tenuis	1	0	0	0	0	0	0	0	0	0	0
Arnoglossus thori	0	1	1	1	0	0	0	0	0	0	0
Arnoglossus waitei	1	0	0	0	0	0	0	0	0	0	0
Arnoldichthys spilopterus	0	0	0	1	0	1	0	0	0	0	0
Arothron caeruleopunctatus	0	0	0	1	0	0	0	0	0	0	0
Arothron carduus	0	0	0	0	1	0	0	0	0	0	0
Arothron diadematus	0	1	0	0	0	0	0	0	0	0	1
Arothron firmamentum	0	0	0	1	0	0	0	0	0	0	0
Arothron hispidus	0	0	0	1	0	1	0	0	0	0	0
Arothron immaculatus	1	1	0	0	0	0	0	0	0	1	0
Arothron leopardus	0	0	0	1	0	0	0	0	0	0	0
Arothron manilensis	0	0	0	0	0	1	0	0	0	0	0
Arothron mappa	0	0	0	0	1	0	0	0	0	0	0
Arothron meleagris	1	0	1	1	0	0	0	0	0	0	0
Arothron multilineatus	0	0	0	0	1	0	0	0	0	0	0
Arothron nigropunctatus	0	0	1	0	0	0	0	0	0	0	1
Arothron reticularis	0	0	0	1	1	0	0	0	0	0	0
Arothron stellatus	0	0	1	0	1	0	0	0	0	0	0
Arotrolepis filicauda	0	0	1	0	0	0	0	0	0	0	0
Arotrolepis sulcatus	0	1	0	0	0	0	1	0	0	0	0
Arrhamphus sclerolepis	1	0	0	0	0	0	0	0	0	0	0
Arripis georgianus	0	0	1	0	0	0	0	1	0	0	0
Arripis trutta	0	0	1	0	0	0	0	0	0	0	0
Arripis truttacea	1	0	0	0	0	0	0	0	0	0	0
Artedidraco lonnbergi	0	1	0	0	0	1	0	0	1	0	0
Artedidraco mirus	1	0	0	0	0	0	0	0	0	0	0
Artedidraco shackletoni	0	0	1	0	0	0	0	0	0	0	0
Artedidraco skottsbergi	0	1	1	0	0	0	0	0	0	0	0
Artediellichthys nigripinnis	1	0	0	0	0	0	0	0	0	0	0
Artediellus atlanticus	0	1	1	0	1	0	0	0	0	0	0
Artediellus camchaticus	0	1	0	1	0	0	0	0	0	0	0
Artediellus dydymovi	0	1	0	1	0	0	0	0	0	0	0
Artediellus dydymovi dydymovi	0	1	1	0	0	0	0	0	0	0	0
Artediellus fuscimentus	0	1	1	0	0	0	0	0	0	0	0
Artediellus uncinatus	0	1	0	1	0	0	0	0	0	0	0
Artedius corallinus	0	1	0	0	0	0	0	0	1	0	0
Artedius harringtoni	0	1	0	0	0	0	0	0	1	0	0
Artedius lateralis	0	1	0	1	0	0	0	0	1	0	0
Artedius notospilotus	0	1	0	0	0	0	0	0	1	0	0
Aruma histrio	0	0	0	0	0	0	0	1	0	0	0
Asarcenchelys longimanus	1	0	0	0	0	0	0	0	0	0	0
Asemichthys taylori	0	1	0	0	0	0	1	0	0	0	0
Aseraggodes albidus	1	0	0	0	0	0	0	0	0	0	0
Aseraggodes bahamondei	0	1	1	1	1	0	0	0	0	0	0
Aseraggodes borehami	0	1	0	1	0	0	0	0	0	0	0
Aseraggodes chapleaui	0	0	0	1	1	0	0	0	0	0	0
Aseraggodes cheni	0	0	0	0	1	0	0	0	0	0	0
Aseraggodes cyaneus	1	0	0	0	0	0	0	0	0	0	0
Aseraggodes cyclurus	0	1	1	0	0	0	0	0	0	0	0
Aseraggodes diringeri	0	1	0	1	0	0	0	0	0	0	0
Aseraggodes dubius	1	0	0	0	0	0	0	0	0	0	0
Aseraggodes guttulatus	1	1	0	0	0	0	0	0	0	0	0
Aseraggodes holcomi	0	0	0	0	1	0	0	0	0	0	0
Aseraggodes kaianus	0	1	0	1	0	0	0	0	0	0	0
Aseraggodes kimurai	0	1	0	1	0	0	0	0	0	0	0
Aseraggodes kobensis	0	1	0	0	0	0	0	0	0	0	0
Aseraggodes lateralis	0	1	0	0	0	0	0	0	0	0	0
Aseraggodes longipinnis	1	0	0	0	0	0	0	0	0	0	0
Aseraggodes matsuurai	0	1	0	0	0	0	0	0	0	0	0
Aseraggodes normani	0	1	1	0	0	0	0	0	0	0	0
Aseraggodes satapoomini	0	1	1	0	0	0	0	0	0	0	0
Aseraggodes senoui	0	1	1	0	0	0	0	0	0	0	0
Aseraggodes sinusarabici	1	0	0	0	0	0	0	0	0	0	0
Aseraggodes suzumotoi	0	0	0	1	1	0	0	0	0	0	0
Aseraggodes therese	0	1	0	0	0	0	0	0	0	0	0
Aseraggodes umbratilis	1	1	0	0	0	0	0	0	0	0	0
Aseraggodes winterbottomi	0	1	0	0	0	0	0	0	0	0	0
Aseraggodes xenicus	0	0	0	0	1	0	0	0	0	0	0
Aseraggodes zizette	1	0	0	0	0	0	0	0	0	0	0
Aspasma minima	0	1	0	1	0	0	0	0	1	0	0
Aspasmichthys alorensis	0	0	0	0	0	1	0	0	0	0	0
Aspasmichthys ciconiae	0	0	0	0	0	0	0	1	0	0	0
Aspasmogaster costata	0	1	0	0	0	0	0	0	1	0	0
Aspidontus dussumieri	0	0	0	0	0	1	0	0	0	0	0
Aspidontus taeniatus	0	0	0	0	0	1	0	0	0	0	0
Aspidontus taeniatus taeniatus	0	0	0	0	0	1	0	0	0	0	0
Aspidontus tractus	0	0	0	0	0	1	0	0	0	0	0
Aspidoparia jaya	1	0	0	0	0	0	0	0	0	0	0
Aspidophoroides monopterygius	0	0	0	0	0	0	0	1	0	0	0
Aspidoras depinnai	0	1	1	0	0	0	0	0	0	0	0
Aspidoras eurycephalus	0	0	1	0	0	0	0	0	0	0	0
Aspidoras fuscoguttatus	0	1	1	0	0	0	0	0	0	0	0
Aspidoras lakoi	0	1	1	0	0	0	0	0	0	0	0
Aspidoras pauciradiatus	0	1	1	0	0	0	0	0	0	1	0
Aspidoras poecilus	0	0	1	0	0	1	0	0	0	0	0
Aspidoras raimundi	0	0	1	0	0	0	0	0	0	0	0
Aspidoras spilotus	0	0	1	0	0	1	0	0	0	0	0
Aspidoras taurus	0	0	1	0	0	0	0	0	0	0	0
Aspiolucius esocinus	1	0	0	0	0	0	0	0	0	0	0
Aspiorhynchus laticeps	1	0	0	0	0	0	0	0	0	0	0
Aspistor luniscutis	1	0	0	0	0	0	0	0	0	0	0
Aspistor quadriscutis	1	0	0	0	0	0	0	0	0	0	0
Aspredinichthys filamentosus	0	0	0	0	0	0	0	0	1	0	0
Aspredo aspredo	0	1	0	0	0	0	0	0	0	0	0
Assessor flavissimus	1	0	0	0	0	0	0	0	0	0	0
Assessor macneilli	1	0	0	0	0	0	0	0	0	0	0
Assessor randalli	1	0	0	0	0	0	0	0	0	0	0
Assiculus punctatus	0	1	0	0	0	0	0	0	0	0	0
Assurger anzac	1	0	0	0	0	0	0	0	0	0	0
Astatheros macracanthus	0	1	0	0	0	0	0	1	0	0	0
Astatoreochromis alluaudi	0	0	0	0	0	0	1	0	0	0	0
Astatoreochromis straeleni	1	0	0	0	0	0	0	0	0	0	0
Astatotilapia burtoni	0	0	0	0	0	0	0	1	0	0	0
Astatotilapia calliptera	1	0	0	0	0	0	0	0	0	0	0
Astatotilapia desfontainii	1	0	0	0	0	0	0	0	0	0	0
Astatotilapia flaviijosephi	0	1	0	0	0	1	0	0	0	1	0
Astatotilapia tweddlei	1	0	0	0	0	0	0	0	0	0	0
Asterophysus batrachus	1	0	0	0	0	0	0	0	0	0	0
Asterorhombus cocosensis	0	1	0	0	0	0	0	0	0	0	0
Asterorhombus filifer	0	1	0	0	0	0	0	0	0	0	0
Asterorhombus intermedius	0	1	0	0	0	0	0	0	0	0	0
Asterropteryx atripes	0	0	0	1	0	1	0	0	0	0	0
Asterropteryx bipunctata	0	0	1	0	0	0	0	0	0	1	0
Asterropteryx ensifera	0	0	0	1	0	0	0	0	1	0	0
Asterropteryx ovata	0	0	1	0	0	0	0	0	0	1	0
Asterropteryx semipunctata	0	1	1	1	0	0	0	0	0	0	0
Asterropteryx senoui	0	1	1	0	0	0	0	0	0	0	0
Asterropteryx spinosa	0	1	1	0	0	0	0	0	0	0	0
Asterropteryx striata	0	0	0	1	0	1	0	0	0	0	0
Astrabe fasciata	0	0	0	0	1	0	0	0	1	0	0
Astrabe flavimaculata	0	0	0	1	0	0	0	1	0	0	0
Astrapogon alutus	0	1	0	0	0	0	0	0	0	0	0
Astrapogon puncticulatus	0	1	0	0	0	0	0	0	0	0	0
Astrapogon stellatus	0	1	0	0	0	0	0	0	0	0	0
Astroblepus chotae	0	1	0	0	0	0	0	0	0	0	0
Astroblepus cyclopus	0	1	0	0	0	0	0	0	0	0	0
Astroblepus frenatus	0	1	0	0	0	0	0	0	0	0	0
Astroblepus grixalvii	1	0	0	0	0	0	0	0	0	0	0
Astroblepus labialis	1	0	0	0	0	0	0	0	0	0	0
Astroblepus longifilis	0	1	0	0	0	0	0	0	0	0	0
Astroblepus mancoi	0	1	0	0	0	0	0	0	0	0	0
Astroblepus praeliorum	0	1	0	0	0	0	0	0	0	0	0
Astroblepus sabalo	0	1	0	0	0	0	0	0	0	0	0
Astroblepus trifasciatus	1	0	0	0	0	0	0	0	0	0	0
Astroblepus ubidiai	1	0	0	0	0	0	0	0	0	0	0
Astrocottus leprops	0	1	0	0	0	0	0	0	1	0	0
Astrocottus matsubarae	0	1	0	0	0	0	0	0	1	0	0
Astrodoras asterifrons	0	1	0	0	0	0	0	0	0	0	0
Astronesthes chrysophekadion	0	0	1	0	0	0	0	1	0	0	0
Astronesthes cyaneus	1	0	0	0	0	0	0	0	0	0	0
Astronesthes lucifer	0	0	1	0	0	0	0	1	0	0	0
Astronesthes macropogon	1	0	0	0	0	0	0	0	0	0	0
Astronesthes martensii	0	0	1	0	0	0	0	0	0	0	0
Astronesthes similus	1	0	0	0	0	0	0	0	0	0	0
Astronotus crassipinnis	0	1	0	0	0	0	0	1	0	1	0
Astronotus ocellatus	0	1	0	0	1	0	0	0	0	1	0
Astroscopus sexspinosus	1	0	0	0	0	0	0	0	0	0	0
Astroscopus y-graecum	0	0	0	1	0	0	0	0	0	0	0
Astyanax aeneus	0	0	0	0	0	0	0	0	0	0	1
Astyanax altiparanae	0	1	0	0	0	0	0	0	0	0	0
Astyanax aramburui	0	0	0	0	0	1	0	0	0	0	0
Astyanax argyrimarginatus	0	0	0	0	0	1	0	0	0	0	0
Astyanax asuncionensis	0	0	0	0	0	0	0	0	0	0	1
Astyanax bimaculatus	0	0	0	0	0	0	0	0	0	1	0
Astyanax bockmanni	1	0	0	0	0	0	0	0	0	0	0
Astyanax burgerai	0	0	0	0	0	1	0	0	0	0	0
Astyanax daguae	1	0	0	0	0	0	0	0	0	0	0
Astyanax fasciatus	1	0	0	0	0	0	0	0	0	0	0
Astyanax fasciatus species complex	1	0	0	0	0	0	0	0	0	0	0
Astyanax festae	0	0	0	0	0	0	0	0	0	1	0
Astyanax goyacensis	0	0	0	0	0	1	0	0	0	1	0
Astyanax guianensis	1	0	0	0	0	0	0	0	0	0	0
Astyanax intermedius	0	0	0	0	0	1	0	0	0	0	0
Astyanax jacuhiensis	0	0	0	0	0	0	0	0	0	1	0
Astyanax janeiroensis	0	0	0	0	0	1	0	0	0	1	0
Astyanax jordani	1	0	0	0	0	0	0	0	0	0	0
Astyanax kennedyi	0	0	0	0	0	0	0	0	0	1	0
Astyanax lacustris	0	0	0	0	0	0	0	0	0	1	0
Astyanax leopoldi	0	0	0	0	0	0	0	0	0	1	0
Astyanax magdalenae	0	0	0	0	0	0	0	0	0	1	0
Astyanax maximus	1	0	0	0	0	0	0	0	0	0	0
Astyanax mexicanus	1	0	0	0	0	0	0	0	0	0	0
Astyanax nicaraguensis	1	0	0	0	0	0	0	0	0	0	0
Astyanax orthodus	1	0	0	0	0	0	0	0	0	0	0
Astyanax parahybae	0	0	0	0	0	0	0	0	0	1	0
Astyanax paranae	0	0	0	0	0	0	0	0	0	1	0
Astyanax ribeirae	0	0	0	0	0	0	0	0	0	1	0
Astyanax rivularis	1	0	0	0	0	0	0	0	0	0	0
Astyanax ruberrimus	0	0	0	0	0	0	0	0	0	1	0
Astyanax scabripinnis	0	1	0	0	0	0	0	0	0	0	0
Astyanax schubarti	0	0	0	0	0	1	0	0	0	0	0
Astyanax siapae	1	0	0	0	0	0	0	0	0	0	0
Astyanax symmetricus	0	0	0	0	0	1	0	0	0	1	0
Astyanax turmalinensis	1	0	0	0	0	0	0	0	0	0	0
Astyanax validus	0	0	0	0	0	0	0	0	0	1	0
Astyanax vermilion	0	0	0	0	0	1	0	0	0	0	0
Astyanax villwocki	1	0	0	0	0	0	0	0	0	1	0
Astyanax xavante	0	0	0	0	0	0	0	0	0	1	0
Asymbolus galacticus	0	0	1	1	0	0	0	0	1	0	0
Asymbolus rubiginosus	0	1	1	0	0	0	0	0	0	0	0
Ataeniobius toweri	1	0	0	0	0	0	0	0	0	0	0
Ateleopus japonicus	0	1	0	0	0	0	0	0	0	0	0
Ateleopus natalensis	1	0	0	0	0	0	0	0	0	0	0
Ateleopus purpureus	0	1	0	0	0	0	0	0	0	0	0
Ateleopus tanabensis	1	0	0	0	0	0	0	0	0	0	0
Atelomycterus marmoratus	0	0	1	1	1	0	0	0	0	0	0
Atelomycterus marnkalha	0	0	1	1	0	0	0	1	0	0	0
Atheresthes evermanni	0	1	0	0	0	0	0	0	0	0	0
Atheresthes stomias	1	0	0	0	0	0	0	0	0	0	0
Atherina boyeri	1	0	0	0	0	0	0	0	0	0	0
Atherina hepsetus	1	0	0	0	0	0	0	0	0	0	0
Atherina lopeziana	1	0	0	0	0	0	0	0	0	0	0
Atherina presbyter	1	0	0	0	0	0	0	0	0	0	0
Atherina valenciennei	1	0	0	0	0	0	0	0	0	0	0
Atherinella argentea	0	0	0	0	0	1	0	0	0	0	0
Atherinella brasiliensis	0	0	0	0	0	1	0	0	0	0	0
Atherinella chagresi	0	0	0	0	0	1	0	0	0	0	0
Atherinella eriarcha	0	0	0	0	0	1	0	0	0	0	0
Atherinella hubbsi	0	0	0	0	0	1	0	0	0	0	0
Atherinella milleri	0	0	0	0	0	1	0	0	0	0	0
Atherinella panamensis	0	0	0	0	0	1	0	0	0	0	0
Atherinella schultzi	0	0	0	0	0	1	0	0	0	0	0
Atherinella starksi	0	0	0	0	0	1	0	0	0	0	0
Atherinomorus aetholepis	1	0	0	0	0	0	0	0	0	0	0
Atherinomorus duodecimalis	0	0	0	0	0	1	0	0	0	0	0
Atherinomorus endrachtensis	0	0	0	0	0	1	0	0	0	0	0
Atherinomorus forskalii	0	0	0	0	0	1	0	0	0	0	0
Atherinomorus insularum	1	0	0	0	0	0	0	0	0	0	0
Atherinomorus lacunosus	1	0	0	0	0	0	0	0	0	0	0
Atherinomorus lineatus	1	0	0	0	0	0	0	0	0	0	0
Atherinomorus pinguis	1	0	0	0	0	0	0	0	0	0	0
Atherinomorus stipes	0	0	0	0	0	1	0	0	0	0	0
Atherinopsis californiensis	1	0	0	0	0	0	0	0	0	0	0
Atherinosoma elongata	1	0	0	0	0	0	0	0	0	0	0
Atherion elymus	1	0	0	0	0	0	0	0	0	0	0
Atlantirivulus janeiroensis	0	1	0	1	0	0	0	0	0	0	0
Atlantirivulus luelingi	0	1	0	0	0	0	0	0	0	0	0
Atlantirivulus santensis	0	1	0	0	0	0	0	1	0	0	0
Atlantoraja castelnaui	0	0	1	0	0	0	0	0	0	0	0
Atlantoraja cyclophora	0	0	0	0	0	0	0	0	0	1	0
Atlantoraja platana	0	0	0	0	0	0	0	0	0	1	0
Atopochilus chabanaudi	1	0	0	0	0	0	0	0	0	0	0
Atopochilus christyi	0	0	1	0	0	0	0	0	0	0	0
Atopochilus mandevillei	1	0	0	0	0	0	0	0	0	0	0
Atopochilus pachychilus	1	1	0	0	0	0	0	0	0	0	0
Atopochilus savorgnani	0	1	0	0	0	0	0	0	0	0	0
Atopocottus tribranchius	0	1	1	0	0	0	0	0	0	0	0
Atractodenchelys robinsorum	1	0	0	0	0	0	0	0	0	0	0
Atractoscion aequidens	0	0	0	0	0	1	0	0	0	0	0
Atractoscion nobilis	0	0	0	0	0	1	0	0	0	0	0
Atractosteus spatula	1	0	0	0	0	0	0	0	0	0	0
Atractosteus tristoechus	1	0	0	0	0	0	0	0	0	0	0
Atractosteus tropicus	1	0	0	0	0	0	1	0	0	0	0
Atrobucca alcocki	1	0	0	0	0	0	0	0	0	0	0
Atrobucca nibe	1	0	0	0	0	0	0	0	0	0	0
Atrophacanthus japonicus	1	0	0	0	0	0	0	0	0	0	0
Atropus atropos	1	0	0	0	0	0	0	0	0	0	0
Atrosalarias fuscus	1	0	0	0	0	0	0	0	0	0	0
Atrosalarias fuscus holomelas	1	0	0	0	0	0	0	0	0	0	0
Atrosalarias holomelas	1	0	0	0	0	0	0	0	0	0	0
Atrosalarias hosokawai	0	0	0	1	0	0	0	1	0	1	0
Atule mate	0	0	0	0	0	0	0	1	0	0	0
Atypichthys latus	0	0	0	0	0	1	0	0	0	0	0
Auchenionchus microcirrhis	0	1	0	0	0	0	0	0	0	0	0
Auchenionchus variolosus	0	1	0	0	0	0	0	0	0	0	0
Auchenipterichthys coracoideus	0	0	0	1	0	0	0	0	0	0	0
Auchenipterichthys thoracatus	0	0	0	1	0	0	0	0	0	0	0
Auchenipterus dentatus	1	0	0	0	0	0	0	0	0	0	0
Auchenipterus menezesi	1	0	0	0	0	0	0	0	0	0	0
Auchenipterus nuchalis	1	0	0	0	0	0	0	0	0	0	0
Auchenipterus osteomystax	1	0	0	0	0	0	0	0	0	0	0
Auchenoglanis biscutatus	1	0	0	0	0	0	0	0	0	0	0
Auchenoglanis occidentalis	0	0	1	0	0	0	0	0	0	0	0
Aulacocephalus temminckii	0	0	0	0	0	1	0	0	0	0	0
Aulichthys japonicus	0	0	0	1	0	0	0	1	0	0	0
Aulonocara baenschi	0	0	0	0	0	0	0	1	0	0	0
Aulonocara ethelwynnae	0	0	0	0	0	0	0	1	0	1	0
Aulonocara guentheri	0	0	0	0	0	0	0	1	0	1	0
Aulonocara hansbaenschi	0	0	0	0	0	0	0	1	0	1	0
Aulonocara hueseri	0	0	0	0	0	0	0	1	0	0	0
Aulonocara jacobfreibergi	0	0	0	0	0	0	0	1	0	0	1
Aulonocara kandeensis	0	0	0	0	0	0	0	1	0	0	0
Aulonocara korneliae	0	0	0	0	0	0	0	1	0	0	1
Aulonocara maylandi	0	0	0	0	0	0	0	1	0	0	0
Aulonocara rostratum	1	0	0	0	0	0	0	1	0	0	0
Aulonocara saulosi	0	0	0	0	0	0	0	1	0	0	0
Aulonocara steveni	0	0	0	0	0	0	0	1	0	0	1
Aulonocara stonemani	0	0	0	0	0	0	0	1	0	0	0
Aulonocara stuartgranti	0	0	0	0	0	0	0	1	0	1	0
Aulonocranus dewindti	0	1	0	0	0	1	0	0	0	0	0
Aulopareia unicolor	1	0	0	0	0	0	0	0	0	0	0
Aulopus bajacali	0	1	0	0	0	0	0	0	0	0	0
Aulopus cadenati	0	1	0	0	0	0	0	0	0	0	0
Aulopus filamentosus	0	0	1	0	0	0	0	0	0	0	0
Aulopyge huegelii	0	0	1	0	0	0	0	0	0	0	0
Aulorhynchus flavidus	0	0	0	1	0	0	0	0	0	0	0
Aulostomus chinensis	1	0	1	0	0	1	0	1	0	0	0
Aulostomus maculatus	0	0	1	0	0	1	0	1	0	0	0
Aulostomus strigosus	0	0	1	1	0	1	0	1	0	0	1
Aulotrachichthys atlanticus	1	0	0	0	0	0	0	0	0	0	0
Aulotrachichthys heptalepis	1	0	0	0	0	0	0	0	0	0	0
Aulotrachichthys prosthemius	1	0	0	0	0	0	0	0	0	0	0
Aulotrachichthys sajademalensis	1	0	0	0	0	0	0	0	0	0	0
Aurigequula fasciata	0	0	1	0	0	0	0	1	0	0	0
Auriglobus amabilis	0	0	0	0	0	0	0	0	0	0	1
Auriglobus modestus	0	0	0	0	0	0	0	0	0	0	1
Auriglobus nefastus	0	0	0	0	0	0	0	0	0	0	1
Auriglobus silus	0	0	0	0	0	0	0	0	0	0	1
Australoheros facetus	0	0	0	0	0	0	0	1	0	0	0
Australoheros scitulus	0	0	0	0	0	0	0	1	0	1	1
Australoheros ykeregua	0	0	0	0	0	1	0	1	0	1	0
Austrobatrachus foedus	0	1	0	0	0	0	0	0	1	0	1
Austrobatrachus iselesele	0	0	1	0	0	0	0	0	0	0	0
Austrofundulus guajira	0	1	1	0	1	0	0	1	0	0	0
Austrofundulus leohoignei	0	1	0	0	1	0	0	0	0	0	0
Austrofundulus limnaeus	0	1	0	0	1	0	0	0	0	0	0
Austrofundulus myersi	0	1	1	1	0	0	0	0	0	0	0
Austroglanis sclateri	0	1	0	0	0	0	0	0	0	0	0
Austrolabrus maculatus	0	0	1	0	0	0	0	0	0	0	1
Austrolebias adloffi	0	0	0	0	0	0	0	1	0	0	0
Austrolebias affinis	0	0	0	1	0	0	0	0	0	0	0
Austrolebias alexandri	0	0	0	1	0	0	0	1	0	0	0
Austrolebias bellottii	0	0	1	1	0	0	1	0	0	0	0
Austrolebias charrua	0	0	0	1	0	0	0	1	0	0	0
Austrolebias cheradophilus	0	0	0	1	0	0	0	1	0	0	0
Austrolebias cyaneus	0	0	1	1	0	0	0	0	0	0	0
Austrolebias elongatus	0	0	1	0	0	0	0	0	0	0	0
Austrolebias jaegari	0	0	0	1	0	0	0	1	0	0	0
Austrolebias juanlangi	0	0	0	1	0	0	0	1	0	0	0
Austrolebias luteoflammulatus	0	0	0	0	0	0	0	1	0	0	0
Austrolebias melanoorus	0	0	0	1	0	0	0	1	0	0	0
Austrolebias minuano	0	0	0	0	0	0	0	1	0	0	0
Austrolebias nachtigalli	0	0	0	0	0	0	0	1	0	0	0
Austrolebias nigripinnis	0	0	1	1	0	0	0	0	0	0	0
Austrolebias nigrofasciatus	0	0	0	0	0	0	0	1	0	0	0
Austrolebias nonoiuliensis	1	0	0	0	0	0	0	0	0	0	0
Austrolebias patriciae	0	0	0	1	0	0	0	1	0	0	0
Austrolebias paucisquama	0	0	0	0	0	0	0	1	0	0	0
Austrolebias periodicus	0	0	0	1	0	0	0	1	0	0	0
Austrolebias prognathus	0	0	0	0	1	0	0	0	0	0	0
Austrolebias toba	0	1	1	1	0	0	0	0	0	0	0
Austrolebias univentripinnis	0	0	0	1	0	0	0	0	0	0	0
Austrolebias vandenbergi	0	0	0	0	0	0	0	1	0	0	0
Austrolebias vazferreirai	0	0	1	0	0	0	0	1	0	0	0
Austrolebias viarius	0	0	0	0	0	0	0	1	0	0	0
Austrolebias wolterstorffi	0	0	0	1	0	0	0	0	0	0	0
Austrolethops wardi	0	0	0	0	0	0	0	0	0	0	1
Austrolycus laticinctus	0	1	0	0	0	0	0	0	1	0	0
Austronibea oedogenys	1	0	0	0	0	0	0	0	0	0	0
Auxis brachydorax	0	1	0	0	1	0	0	0	0	0	0
Auxis rochei	0	0	0	0	1	0	0	0	0	0	0
Auxis thazard	0	0	0	0	1	0	0	0	0	0	0
Avocettina infans	1	0	0	0	0	0	0	0	0	0	0
Awaous aeneofuscus	1	0	0	0	0	0	0	0	0	0	0
Awaous banana	0	0	0	0	1	0	0	0	0	0	0
Awaous flavus	0	0	0	0	0	0	0	1	0	0	0
Awaous fluviatilis	1	0	0	0	0	0	0	0	0	0	0
Awaous grammepomus	0	1	0	0	0	0	0	0	0	0	0
Awaous guamensis	0	1	1	0	0	0	0	0	1	0	0
Awaous lateristriga	0	1	0	0	0	0	0	1	0	0	0
Awaous melanocephalus	0	1	0	0	0	0	0	0	0	0	0
Awaous ocellaris	0	1	0	0	0	0	0	0	0	0	0
Awaous stamineus	0	1	0	1	0	0	0	0	0	0	0
Awaous tajasica	0	1	0	0	0	0	0	0	0	0	0
Awaous transandeanus	0	1	0	0	0	0	0	0	0	0	0
Axelrodia riesei	0	0	0	0	0	0	0	0	0	0	1
Axelrodia stigmatias	0	0	0	0	0	0	0	0	0	0	1
Axoclinus cocoensis	0	1	1	0	0	0	0	1	0	0	0
Axoclinus lucillae	0	1	0	0	0	0	0	0	1	0	0
Axoclinus multicinctus	0	1	0	0	0	0	0	1	1	0	0
Axoclinus nigricaudus	0	1	0	0	0	0	1	0	1	0	0
Axoclinus rubinoffi	0	1	0	0	0	0	1	0	0	0	0
Azurina eupalama	1	0	0	0	0	0	0	0	0	0	0
Azurina hirundo	1	0	0	0	0	0	0	0	0	0	0
Babka gymnotrachelus	0	1	0	0	0	0	0	0	0	0	0
Badis assamensis	0	0	1	0	0	0	0	1	0	0	0
Badis badis	0	0	0	0	0	0	0	1	0	0	0
Badis blosyrus	0	0	1	0	0	0	0	0	0	0	0
Badis corycaeus	0	0	1	0	0	0	0	0	0	0	0
Badis ferrarisi	0	0	0	0	0	0	0	1	0	0	0
Badis juergenschmidti	0	0	0	0	0	0	0	1	0	0	0
Badis kanabos	0	0	0	0	0	0	0	1	0	0	0
Badis khwae	0	0	0	0	0	0	0	1	0	1	0
Badis kyar	0	0	0	0	0	0	0	1	0	0	0
Badis pyema	0	0	1	0	0	0	0	0	0	1	0
Badis ruber	0	0	1	0	0	0	0	1	0	0	0
Badis siamensis	0	0	1	0	0	0	0	1	0	0	0
Badis singenensis	0	0	0	0	0	0	0	1	0	0	0
Badis tuivaiei	0	0	1	0	0	0	0	1	0	0	0
Bagarius bagarius	0	1	0	0	0	0	0	0	1	0	0
Bagarius suchus	0	0	0	0	0	0	0	0	1	0	0
Bagarius yarrelli	0	0	0	0	0	0	0	0	1	0	0
Bagre bagre	1	0	0	0	0	0	0	0	0	0	0
Bagre marinus	1	0	0	0	0	0	0	0	0	0	0
Bagre panamensis	1	0	0	0	0	0	0	0	0	0	0
Bagre pinnimaculatus	1	0	0	0	0	0	0	0	0	0	0
Bagrichthys hypselopterus	0	0	0	0	0	0	1	0	0	0	0
Bagrichthys macracanthus	1	0	0	0	0	0	0	0	0	0	0
Bagrichthys macropterus	0	1	0	0	0	0	0	0	0	0	0
Bagrichthys majusculus	0	1	0	0	0	0	0	0	0	0	0
Bagrichthys micranodus	0	1	0	0	0	0	0	0	1	0	0
Bagrichthys obscurus	1	0	0	0	0	0	0	0	0	0	0
Bagroides melapterus	0	1	0	0	0	0	0	0	1	0	0
Bagrus bajad	1	0	1	0	0	0	0	0	0	0	0
Bagrus caeruleus	1	0	0	0	0	0	0	0	0	0	0
Bagrus docmak	1	0	0	0	0	0	0	0	0	0	0
Bagrus filamentosus	1	0	0	0	0	0	0	0	0	0	0
Bagrus meridionalis	0	0	1	0	0	0	0	0	0	0	0
Bagrus orientalis	1	0	0	0	0	0	0	0	0	0	0
Bagrus ubangensis	0	0	1	0	0	0	0	0	1	0	0
Bahaba chaptis	0	0	0	0	0	0	0	0	1	0	0
Bahaba polykladiskos	1	0	0	0	0	0	0	0	0	0	0
Bahaba taipingensis	1	0	0	0	0	0	0	0	0	0	0
Bairdiella armata	1	0	0	0	0	0	0	0	0	0	0
Bairdiella chrysoura	1	0	0	0	0	0	0	0	0	0	0
Bairdiella ensifera	1	0	0	0	0	0	0	0	0	0	0
Bairdiella ronchus	1	0	0	0	0	0	0	0	0	0	0
Bajacalifornia burragei	1	0	0	0	0	0	0	0	0	0	0
Bajacalifornia megalops	1	0	0	0	0	0	0	0	0	0	0
Balantiocheilos melanopterus	0	0	0	0	0	0	0	0	0	0	1
Baldwinella aureorubens	1	0	0	0	0	0	0	0	0	0	0
Baldwinella vivanus	1	0	0	0	0	0	0	0	0	0	0
Balistapus undulatus	0	0	0	0	1	0	1	0	0	1	0
Balistes capriscus	0	0	1	0	1	0	1	0	0	0	0
Balistes polylepis	0	0	0	0	1	0	0	0	0	0	0
Balistes punctatus	0	0	1	0	0	0	0	0	0	0	0
Balistes vetula	0	0	0	0	0	0	1	0	0	0	1
Balistoides conspicillum	0	0	0	1	1	0	0	0	0	0	1
Balistoides viridescens	0	1	1	0	0	0	0	0	0	0	1
Balitora brucei	0	0	0	0	0	0	0	0	1	0	0
Balitora burmanica	0	0	0	0	0	0	0	0	1	0	0
Balitora kwangsiensis	0	0	1	0	0	0	0	0	1	0	0
Balitora longibarbata	0	0	1	0	0	1	0	0	0	0	0
Balitora mysorensis	0	0	0	0	0	0	0	0	1	0	0
Balitora nujiangensis	1	0	0	0	0	0	0	0	0	0	0
Balitoropsis ophiolepis	0	1	0	0	0	0	0	0	0	0	0
Balitoropsis zollingeri	1	0	0	0	0	0	0	0	0	0	0
Ballerus ballerus	1	0	0	0	0	0	0	0	0	0	0
Ballerus sapa	1	0	0	0	0	0	0	0	0	0	0
Bambradon laevis	1	0	0	0	0	0	0	0	0	0	0
Bangana ariza	0	0	0	0	0	0	0	0	0	0	1
Bangana behri	1	0	0	0	0	0	0	0	0	0	0
Bangana decora	1	0	0	0	0	0	0	0	0	0	0
Bangana dero	1	0	0	0	0	0	0	0	0	0	0
Bangana devdevi	1	0	0	0	0	0	0	0	0	0	0
Bangana diplostoma	1	0	0	0	0	0	0	0	0	0	0
Bangana discognathoides	1	0	0	0	0	0	0	0	0	0	0
Bangana rendahli	1	0	0	0	0	0	0	0	0	0	0
Bangana sinkleri	1	0	0	0	0	0	0	0	0	1	0
Bangana yunnanensis	0	1	0	0	0	0	0	0	0	0	0
Banjos banjos	0	1	0	0	0	0	0	0	0	0	0
Banjos banjos banjos	0	1	0	0	0	1	0	0	0	0	0
Barathronus bicolor	1	0	0	0	0	0	0	0	0	0	0
Barbantus curvifrons	1	0	0	0	0	0	0	0	0	0	0
Barbapellis pterygalces	1	0	0	0	0	0	0	0	0	0	0
Barbatula barbatula	0	0	0	0	1	0	0	1	0	0	0
Barbatula nuda	0	1	1	0	1	0	0	0	0	0	0
Barbatula sturanyi	0	1	1	0	1	0	0	0	0	0	0
Barbichthys laevis	1	0	0	0	0	0	0	0	0	0	0
Barbodes banksi	0	0	1	0	0	0	0	1	0	0	0
Barbodes bantolanensis	1	0	0	0	0	0	0	0	0	0	0
Barbodes binotatus	0	0	0	0	0	0	0	0	0	1	0
Barbodes carnaticus	1	0	0	0	0	0	0	0	0	0	0
Barbodes everetti	0	0	0	0	0	0	0	1	0	0	0
Barbodes kuchingensis	0	0	0	0	0	0	1	0	0	0	1
Barbodes lateristriga	0	0	0	0	0	1	0	1	0	0	0
Barbodes lindog	1	0	0	0	0	0	0	0	0	0	0
Barbodes manguaoensis	1	0	0	0	0	0	0	0	0	0	0
Barbodes rhombeus	0	0	0	0	0	1	0	0	0	0	0
Barbodes semifasciolatus	0	0	1	0	0	0	0	0	0	0	0
Barbodes tumba	1	0	0	0	0	0	0	0	0	0	0
Barbodes wynaadensis	1	0	0	0	0	0	0	0	0	0	0
Barboides gracilis	0	1	0	0	0	0	0	0	0	0	1
Barbonymus altus	1	0	0	0	0	0	0	0	0	0	1
Barbonymus balleroides	1	0	0	0	0	0	0	0	0	0	0
Barbonymus collingwoodii	1	0	0	0	0	0	0	0	0	0	0
Barbonymus gonionotus	1	0	0	0	0	0	0	0	0	0	0
Barbonymus schwanenfeldii	1	0	0	0	0	0	0	0	0	0	0
Barbourisia rufa	1	0	0	0	0	0	0	0	0	0	0
Barbucca diabolica	0	0	0	0	0	0	0	1	0	0	0
Barbulifer antennatus	0	1	0	0	0	0	0	0	0	0	0
Barbulifer ceuthoecus	0	1	0	0	0	0	0	0	0	0	0
Barbulifer enigmaticus	0	1	1	0	1	0	0	0	1	0	0
Barbulifer pantherinus	0	0	1	0	0	0	0	0	0	0	0
Barbuligobius boehlkei	0	1	1	1	0	0	0	0	0	0	0
Barbus balcanicus	0	1	0	0	0	0	0	0	0	0	0
Barbus barbus	1	0	0	0	0	0	0	0	0	0	0
Barbus biharicus	0	1	0	0	0	0	0	0	0	0	0
Barbus camptacanthus	0	0	0	0	0	1	0	0	0	0	0
Barbus candens	0	0	0	0	0	0	0	0	0	1	1
Barbus carpathicus	0	1	0	0	0	0	0	0	0	0	0
Barbus ciscaucasicus	0	1	0	0	0	0	0	0	0	0	0
Barbus cyclolepis	0	1	0	0	0	0	0	0	0	0	0
Barbus haasi	0	1	0	0	0	0	0	0	0	0	0
Barbus holotaenia	0	0	0	0	0	1	0	0	0	0	0
Barbus hulstaerti	0	0	0	0	0	0	0	0	0	1	1
Barbus jae	0	0	0	0	0	0	0	1	0	0	0
Barbus lacerta	0	1	0	0	0	0	0	0	0	0	0
Barbus macedonicus	1	0	0	0	0	0	0	0	0	0	0
Barbus meridionalis	0	1	0	0	0	0	0	0	0	0	0
Barbus niluferensis	0	1	0	0	0	0	0	0	0	0	0
Barbus oligogrammus	1	0	0	0	0	0	0	0	0	0	0
Barbus oligolepis	0	1	0	0	0	0	0	0	0	0	0
Barbus paludinosus	1	0	0	0	0	0	0	0	0	0	0
Barbus peloponnesius	0	1	0	0	0	0	0	0	0	0	0
Barbus pergamonensis	0	1	0	0	0	0	0	0	0	0	0
Barbus perince	0	0	0	0	0	0	0	0	0	1	0
Barbus plebejus	0	0	1	0	0	0	0	0	0	0	0
Barbus rebeli	0	1	0	0	0	0	0	0	0	0	0
Barbus tauricus	0	1	0	0	0	0	0	0	0	0	0
Barbus tyberinus	0	1	1	0	0	0	0	0	0	0	0
Barchatus cirrhosus	0	1	0	0	0	0	0	0	0	0	0
Barilius bakeri	0	0	1	0	0	0	0	0	0	0	0
Barilius barila	0	0	1	0	0	0	0	1	0	0	0
Barilius bendelisis	0	0	1	0	0	0	0	1	0	0	0
Barilius borneensis	0	1	0	0	0	0	0	0	0	0	0
Barilius canarensis	0	0	1	0	0	0	0	0	0	0	0
Barilius dogarsinghi	0	0	0	0	0	0	0	1	0	0	0
Barilius gatensis	0	0	0	0	0	0	0	1	0	0	0
Barilius infrafasciatus	0	0	0	0	0	0	0	1	0	0	0
Barilius mesopotamicus	0	0	1	0	0	0	0	0	0	0	0
Barilius modestus	0	0	1	0	0	0	0	0	0	0	0
Barilius ornatus	0	0	0	0	0	0	0	1	0	0	0
Barilius pakistanicus	0	0	0	0	0	0	0	1	0	0	0
Barilius radiolatus	0	0	1	0	0	0	0	0	0	0	0
Barilius shacra	0	0	1	0	0	0	0	0	0	0	0
Barilius vagra	0	0	0	0	0	0	0	1	0	0	0
Baryancistrus beggini	1	0	0	0	0	0	0	0	0	0	0
Baryancistrus chrysolomus	0	0	0	0	0	0	0	0	0	0	1
Baryancistrus demantoides	0	0	0	1	0	0	0	0	0	0	0
Baryancistrus niveatus	0	0	0	1	0	0	0	0	0	0	0
Baryancistrus xanthellus	0	0	0	1	0	0	0	0	0	0	0
Bascanichthys ceciliae	0	0	0	0	0	0	0	0	0	0	1
Bascanichthys cylindricus	0	0	0	0	0	0	0	0	0	0	1
Bascanichthys kirkii	0	0	0	0	0	0	0	0	0	0	1
Bascanichthys panamensis	0	0	0	0	0	1	0	0	0	0	0
Basilichthys archaeus	1	0	0	0	0	0	0	0	0	0	0
Bassanago albescens	0	1	0	0	0	0	0	0	0	0	0
Bassanago bulbiceps	0	1	0	0	0	0	0	0	0	0	0
Bassozetus compressus	1	0	0	0	0	0	0	0	0	0	0
Bassozetus glutinosus	1	0	0	0	0	0	0	0	0	0	0
Batasio affinis	0	0	0	0	0	0	0	0	1	0	0
Batasio batasio	1	0	0	0	0	0	0	0	0	0	0
Batasio dayi	0	0	0	0	0	0	1	0	0	0	0
Batasio elongatus	0	0	0	0	0	0	1	0	0	0	0
Batasio fasciolatus	0	0	0	0	0	0	0	1	0	0	0
Batasio feruminatus	0	0	0	0	0	0	0	0	0	1	0
Batasio flavus	0	1	0	0	0	0	0	0	0	0	0
Batasio fluviatilis	0	0	0	0	0	0	1	0	0	0	0
Batasio macronotus	1	0	0	0	0	0	0	0	0	0	0
Batasio merianiensis	0	0	0	0	0	0	1	0	0	0	0
[truncated: 16,115 more rows]

## Sheet: C_FishPatterns_gen
genus	Mono	Bltc	Sp_D	Sp_L	Maze	St_H	St_D	St_V	Sddl	Eyes	Area
Aapticheilichthys	1	0	0	0	0	0	0	0	0	0	0
Abactochromis	0	0	0	0	0	0	0	1	0	0	0
Abalistes	0	1	1	1	1	0	0	0	1	0	0
Abbottina	0	1	1	0	0	0	0	1	0	0	0
Ablabys	1	1	0	0	0	0	0	0	0	0	1
Ablennes	1	0	0	0	0	0	0	0	0	0	0
Aboma	0	1	1	0	0	0	0	0	0	0	0
Aborichthys	0	0	0	0	0	0	0	1	0	0	0
Abramis	1	0	0	0	0	0	0	0	0	0	0
Abramites	0	0	0	0	1	0	1	0	0	0	0
Abudefduf	1	0	0	0	0	0	0	1	0	1	1
Abyssoberyx	1	1	0	0	0	0	0	0	0	0	0
Acanthaluteres	1	0	1	0	1	0	0	0	0	0	0
Acanthaphritis	0	1	1	0	0	0	0	0	0	0	0
Acantharchus	0	1	0	0	0	1	0	0	0	0	0
Acanthemblemaria	0	0	1	1	0	1	0	1	1	0	0
Acanthicus	1	0	0	1	0	0	0	0	0	0	0
Acanthistius	1	0	1	0	1	0	0	1	0	0	0
Acanthobrama	1	0	0	0	0	1	0	0	0	0	0
Acanthobunocephalus	0	0	0	0	0	0	0	0	1	0	0
Acanthocepola	1	0	1	0	0	0	0	0	0	1	0
Acanthocharax	0	0	0	0	0	0	0	0	0	1	0
Acanthochromis	0	1	0	0	0	1	0	0	0	0	0
Acanthocleithron	0	1	0	0	0	0	0	0	1	0	0
Acanthoclinus	1	0	0	1	0	0	0	0	0	0	0
Acanthocobitis	0	0	1	0	1	1	0	1	1	0	0
Acanthocybium	0	0	0	0	0	0	0	1	0	0	0
Acanthodoras	0	0	0	0	0	1	0	0	0	0	0
Acanthodraco	0	1	0	0	0	0	0	0	0	0	0
Acanthogobio	1	0	0	0	0	0	0	0	0	0	0
Acanthogobius	0	1	1	0	0	0	0	1	0	0	0
Acantholabrus	0	0	0	1	0	0	0	0	0	1	0
Acanthopagrus	1	0	0	0	0	1	0	1	0	0	1
Acanthoplesiops	1	1	0	0	0	0	0	0	0	0	1
Acanthopsetta	1	0	0	0	0	0	0	0	0	0	0
Acanthopsoides	0	0	1	0	0	1	0	0	0	0	0
Acanthorhodeus	1	0	0	0	0	0	0	0	0	0	0
Acanthosphex	1	0	0	0	0	0	0	0	0	0	0
Acanthostracion	0	0	1	1	1	0	0	0	0	0	0
Acanthurus	1	0	1	1	1	1	1	1	0	1	1
Acantopsis	0	0	1	0	0	0	0	0	0	0	0
Acapoeta	1	0	0	0	0	0	0	0	0	0	0
Acarichthys	0	0	0	1	0	1	0	1	0	1	0
Acaronia	0	0	0	0	0	0	1	1	0	1	0
Acentrogobius	1	1	1	1	0	1	0	1	0	0	0
Acentronichthys	0	1	0	0	0	0	0	0	0	0	0
Acentronura	0	1	0	0	0	0	0	0	0	0	0
Acestridium	1	1	0	0	0	1	0	0	0	0	0
Acestrocephalus	1	0	0	0	0	1	0	0	0	1	0
Acestrorhynchus	1	0	0	0	0	1	0	0	0	1	0
Acheilognathus	1	1	0	0	0	1	0	1	0	1	1
Achiroides	0	1	0	0	0	0	0	0	0	0	0
Achirus	0	1	1	0	1	0	0	1	0	0	0
Achoerodus	1	0	0	0	0	0	0	0	0	0	0
Achondrostoma	1	0	0	0	0	1	0	0	0	0	0
Acipenser	1	0	0	1	0	1	0	0	0	0	0
Acnodon	1	0	0	0	0	0	0	1	0	0	0
Acreichthys	0	1	1	1	1	0	0	0	0	0	0
Acrobrycon	1	0	0	0	0	0	0	0	0	0	0
Acrocheilus	1	0	0	0	0	0	0	0	0	0	0
Acrochordonichthys	1	1	0	1	0	0	0	0	0	0	0
Acropoma	1	0	0	0	0	0	0	1	0	0	0
Acrossocheilus	0	1	1	0	0	1	0	1	0	0	0
Acroteriobatus	1	0	1	1	0	0	0	0	0	0	0
Aculeola	1	0	0	0	0	0	0	0	0	0	0
Acyrtus	0	0	1	0	0	0	0	1	0	0	0
Adelosebastes	0	1	0	0	0	0	0	0	0	0	0
Adelotremus	0	0	0	0	0	1	0	0	0	0	0
Adontosternarchus	1	1	0	0	0	0	0	0	0	0	0
Adrianichthys	1	0	0	0	0	0	0	0	0	0	0
Aeoliscus	0	0	1	0	0	1	0	0	0	0	0
Aequidens	1	1	0	0	1	1	0	1	0	1	1
Aesopia	0	0	0	0	0	0	0	1	0	0	0
Aetapcus	0	0	1	0	0	0	0	0	0	0	0
Aethaloperca	1	0	0	0	0	0	0	0	0	0	0
Aetobatus	1	0	0	1	0	0	0	0	0	0	0
Aetomylaeus	1	0	0	1	1	0	0	1	0	0	0
Afurcagobius	1	0	0	0	0	0	0	0	0	0	0
Agamyxis	0	0	0	1	0	0	0	0	0	0	0
Ageneiosus	1	1	1	0	0	1	0	0	1	0	0
Agoniates	1	0	0	0	0	0	0	0	0	0	0
Agonomalus	0	1	0	0	0	0	0	0	0	0	0
Agonopsis	0	1	0	0	0	0	0	1	1	0	0
Agonostomus	1	0	0	0	0	1	0	0	0	0	0
Agonus	0	0	0	0	0	0	0	1	0	0	0
Agosia	0	0	0	0	0	1	0	0	0	0	1
Aguarunichthys	0	0	1	0	0	0	0	0	0	0	0
Ahlia	1	0	0	0	0	0	0	0	0	0	0
Ahliesaurus	1	0	0	0	0	0	0	0	0	0	0
Aidablennius	0	1	0	0	0	0	0	1	0	0	0
Ailia	1	0	0	0	0	0	0	0	0	0	0
Ailiichthys	1	0	0	0	0	0	0	0	0	0	0
Aioliops	0	0	0	0	0	1	0	0	0	0	0
Akarotaxis	1	0	0	0	0	0	0	0	0	0	0
Akihito	0	0	0	0	0	0	0	1	0	0	0
Akko	1	0	0	0	0	0	0	0	0	0	1
Akrokolioplax	0	1	0	0	0	0	0	0	0	0	0
Akysis	1	1	0	0	0	0	0	1	1	0	1
Alabes	1	0	1	1	1	0	0	1	0	0	0
Albatrossia	1	0	0	0	0	0	0	0	0	0	0
Albula	1	0	0	0	0	0	0	0	0	0	0
Albulichthys	1	0	0	0	0	0	0	0	0	0	0
Alburnoides	1	1	1	0	0	1	0	0	0	0	1
Alburnus	1	1	0	0	0	1	0	0	0	0	1
Alcichthys	0	1	0	1	0	0	0	0	1	0	0
Alcolapia	0	0	0	1	0	0	0	1	0	0	0
Aldrichetta	1	0	0	0	0	0	0	0	0	0	0
Aldrovandia	1	0	0	0	0	0	0	0	0	0	0
Alectis	1	0	0	0	0	0	0	1	0	0	0
Alepes	1	0	0	0	0	0	0	1	0	0	0
Alepisaurus	1	0	0	0	0	1	0	0	0	0	0
Alepocephalus	1	1	0	0	0	0	0	0	0	0	0
Alestes	1	0	0	0	0	0	0	0	0	0	0
Alestopetersius	1	0	1	0	0	0	0	0	0	0	0
Alfaro	1	1	0	0	0	0	0	0	0	0	0
Alionematichthys	1	0	0	0	0	1	0	0	0	0	0
Allenbatrachus	0	1	0	0	0	0	0	0	0	0	0
Allenichthys	0	0	0	0	0	0	0	0	0	0	1
Alloblennius	0	0	1	1	0	0	0	1	0	0	0
Allocareproctus	1	0	0	0	0	0	0	0	0	0	0
Alloclinus	0	0	1	0	0	1	0	1	0	0	0
Allocyttus	1	0	0	0	0	0	0	0	0	0	0
Allodontichthys	0	1	1	0	0	1	0	1	0	0	0
Allomogurnda	1	1	1	0	0	1	0	1	0	0	0
Allomycterus	0	1	0	1	0	0	0	0	0	0	0
Alloophorus	0	1	0	0	0	0	0	0	0	0	0
Allosmerus	1	0	0	0	0	0	0	0	0	0	0
Allotoca	0	1	0	0	0	0	0	1	0	0	0
Alopias	1	0	0	0	0	0	0	0	0	0	0
Alosa	1	0	1	0	0	1	0	0	0	1	1
Alphestes	0	1	1	1	0	1	0	1	0	0	0
Alticorpus	0	0	0	0	0	0	0	1	0	0	0
Alticus	0	1	0	0	0	0	0	1	0	0	0
Altolamprologus	0	0	0	1	0	0	0	1	0	0	0
Altrichthys	0	0	0	0	0	0	0	1	0	0	1
Aluterus	0	1	1	1	1	0	0	0	0	0	0
Amanses	0	0	0	0	0	0	0	1	0	0	1
Amaralia	1	0	0	0	0	0	0	0	0	0	0
Amatitlania	0	1	1	0	0	0	0	1	0	1	1
Amazonsprattus	1	0	0	0	0	0	0	0	0	0	0
Ambassis	1	0	0	0	0	0	0	0	0	1	0
Ambastaia	0	0	0	0	0	1	0	1	0	0	0
Ambloplites	0	1	1	1	0	1	0	0	0	0	0
Amblyceps	1	0	0	0	0	0	0	0	0	0	0
Amblychaeturichthys	0	1	1	0	0	0	1	0	0	0	0
Amblycirrhitus	0	1	1	0	0	0	0	1	0	1	0
Amblydoras	0	0	0	0	0	1	0	0	0	0	0
Amblyeleotris	0	1	1	1	0	0	1	1	1	1	0
Amblygaster	0	0	1	0	0	1	0	0	0	0	0
Amblyglyphidodon	1	0	0	0	0	0	0	1	0	0	1
Amblygobius	0	0	1	1	0	1	0	1	0	1	0
Amblyopsis	1	0	0	0	0	0	0	0	0	0	0
Amblypharyngodon	1	0	0	0	0	0	0	0	0	0	1
Amblypomacentrus	0	0	0	0	0	0	0	1	1	0	0
Amblyraja	1	1	1	1	1	0	0	0	0	0	0
Amblyrhynchichthys	1	0	0	0	0	0	0	0	0	0	0
Amblyrhynchotes	0	0	0	1	0	0	0	0	0	0	1
Ameca	0	1	0	0	0	0	0	0	0	0	0
Ameiurus	1	1	0	1	0	0	0	0	0	0	0
Amia	0	1	0	1	1	0	0	0	0	1	0
Amioides	1	0	0	0	0	0	0	0	0	0	0
Ammocrypta	1	1	1	0	0	0	0	0	0	0	0
Ammocryptocharax	0	1	1	0	0	1	0	0	0	0	0
Ammodytes	1	0	0	0	0	0	0	0	0	0	0
Ammodytoides	1	0	1	0	0	0	0	0	0	0	0
Ammolabrus	1	0	0	0	0	0	0	0	0	0	0
Ammotretis	0	1	0	0	0	0	0	0	0	0	0
Amniataba	0	0	1	0	0	0	0	1	1	0	0
Amoya	0	1	0	0	0	0	0	1	0	0	0
Amphiarius	1	0	0	0	0	0	0	0	0	0	0
Amphichaetodon	0	0	0	0	0	0	0	1	0	0	0
Amphichthys	0	1	0	0	0	0	0	0	1	0	0
Amphilius	1	1	1	0	1	1	0	1	1	0	0
Amphilophus	1	1	0	0	0	0	0	1	0	1	1
Amphiprion	1	0	0	0	0	1	1	1	0	0	1
Amphistichus	0	1	1	0	0	0	0	1	0	0	0
Amsichthys	1	0	0	0	0	0	0	0	0	0	0
Anabarilius	1	0	0	0	0	0	0	0	0	0	0
Anabas	1	0	0	0	0	0	0	1	0	0	0
Anableps	0	0	0	0	0	1	0	0	0	0	0
Anablepsoides	0	1	1	0	1	1	0	0	0	1	0
Anacanthobatis	1	0	0	0	0	0	0	0	0	0	0
Anacanthus	0	0	0	1	0	0	0	0	0	0	0
Anadoras	0	0	1	0	0	0	0	0	0	0	0
Anaecypris	1	0	0	0	0	0	0	0	0	0	0
Anampses	0	0	1	1	1	1	0	1	0	1	1
Anaora	0	1	1	0	0	0	0	0	0	0	0
Anarchias	0	1	0	0	0	0	0	1	0	0	0
Anarchopterus	0	1	0	0	0	0	0	1	0	0	0
Anarhichas	0	1	1	0	1	1	0	1	0	0	0
Anarrhichthys	0	1	1	0	0	0	0	0	0	0	0
Ancharius	1	0	0	0	0	0	0	0	0	0	0
Ancherythroculter	1	0	0	0	0	0	0	0	0	0	0
Anchichoerops	0	0	1	0	0	0	0	1	0	0	0
Anchoa	1	0	0	0	0	1	0	0	0	0	1
Anchovia	1	0	0	0	0	0	0	0	0	0	0
Anchoviella	1	0	0	0	0	1	0	0	0	0	0
Ancistrogobius	0	1	0	0	0	0	0	0	0	0	0
Ancistrus	1	1	1	1	1	0	0	0	0	0	0
Ancylopsetta	0	1	1	1	0	0	0	0	0	1	0
Andamia	0	1	0	1	1	0	0	0	1	0	0
Andinoacara	0	1	1	1	0	1	0	1	0	1	1
Anduzedoras	1	0	0	0	0	0	0	0	0	0	0
Anematichthys	0	0	0	0	0	1	0	0	0	0	0
Anguilla	1	1	0	0	0	0	0	0	0	0	0
Anisarchus	0	1	0	0	0	0	0	0	0	0	0
Anisochromis	0	1	0	1	0	0	0	1	0	0	0
Anisotremus	1	0	1	0	0	1	1	1	0	1	1
Annamia	1	0	1	0	0	0	0	0	1	0	0
Anodontostoma	1	0	0	0	0	0	0	0	0	1	0
Anodus	0	1	0	0	0	0	0	0	0	0	0
Anomalochromis	0	0	0	1	0	1	0	0	0	1	0
Anomalops	1	0	0	0	0	0	0	0	0	0	1
Anoplarchus	0	1	0	0	0	0	0	0	0	0	0
Anoplocapros	0	0	1	0	1	0	0	0	0	0	0
Anoplogaster	1	0	0	0	0	0	0	0	0	0	0
Anoplopoma	0	1	0	0	1	0	0	0	0	0	0
Anostomoides	0	1	0	0	0	0	0	0	0	0	0
Anostomus	0	0	0	0	0	1	0	0	0	0	0
Anotopterus	1	0	0	0	0	0	0	0	0	0	0
Anoxypristis	1	0	0	0	0	0	0	0	0	0	0
Antennablennius	0	1	1	1	1	0	0	1	0	0	0
Antennarius	1	1	1	0	1	0	0	0	1	0	1
Antennatus	0	1	1	1	1	0	1	0	0	1	1
Anthias	0	1	0	1	0	1	0	0	0	0	1
Antigonia	1	0	0	0	0	0	0	1	0	0	0
Antilligobius	0	0	0	0	0	1	0	0	0	0	0
Antimora	1	1	0	0	0	0	0	0	0	0	0
Anyperodon	0	0	1	0	0	1	0	0	0	0	0
Apareiodon	0	0	1	0	0	1	0	0	1	0	0
Apeltes	0	1	0	0	0	0	0	0	0	0	0
Aphanius	1	1	1	1	0	0	0	1	0	0	0
Aphanopus	1	0	0	0	0	0	0	0	0	0	0
Aphanotorulus	0	0	1	0	0	0	0	0	0	0	0
Aphareus	1	0	0	0	0	0	0	0	0	0	0
Aphia	1	0	0	0	0	0	0	0	0	0	0
Aphos	0	1	0	0	0	0	0	0	1	0	0
Aphredoderus	1	0	0	0	0	0	0	0	0	0	0
Aphyocharax	1	0	0	0	0	0	0	0	0	1	1
Aphyocypris	1	0	0	0	0	1	0	0	0	0	0
Aphyolebias	1	1	1	1	0	0	1	1	0	0	1
Aphyosemion	1	1	1	1	1	1	0	1	0	1	1
Apionichthys	1	1	0	0	0	0	0	0	0	0	0
Apistogramma	1	1	1	1	0	1	1	1	1	1	1
Apistogrammoides	0	1	0	1	0	1	0	0	0	0	0
Apistoloricaria	0	0	0	0	1	0	0	0	0	0	0
Apistops	0	1	0	0	0	0	0	0	0	1	0
Apistus	1	0	0	0	0	0	0	0	0	1	0
Aplatophis	1	1	0	0	0	0	0	0	0	0	0
Apletodon	1	1	0	1	0	0	0	0	1	0	0
Aploactis	0	1	0	0	0	0	0	0	0	0	0
Aploactisoma	0	1	0	0	0	0	0	0	0	0	0
Aplocheilichthys	1	0	0	0	0	0	0	0	0	0	0
Aplocheilus	1	0	1	1	0	1	0	1	0	0	0
Aplochiton	0	0	1	0	0	0	0	0	0	0	0
Aplodactylus	0	1	1	1	1	0	0	0	1	0	0
Aplodinotus	1	0	0	0	0	0	0	0	0	0	0
Apocryptes	0	0	0	0	0	0	0	1	0	0	0
Apocryptodon	0	1	1	0	0	1	0	0	0	0	0
Apodichthys	1	0	0	1	0	0	0	0	0	0	0
Apogon	1	1	0	1	0	1	0	1	0	1	0
Apogonichthyoides	1	1	0	0	0	1	1	1	0	1	0
Apogonichthys	1	1	0	0	0	0	0	0	0	1	0
Apogonops	1	0	0	0	0	0	0	0	0	0	0
Apolemichthys	0	0	0	1	1	1	1	1	0	1	1
Apopterygion	0	1	0	0	0	0	0	0	0	0	0
Aporops	0	0	1	0	0	0	0	0	0	0	0
Aprion	1	0	0	0	0	0	0	0	0	0	0
Apristurus	1	1	0	0	0	0	0	0	0	0	0
Apsilus	1	0	0	0	0	0	0	0	0	0	0
Apterichtus	0	1	1	1	0	0	0	0	0	0	0
Apteronotus	1	1	0	0	0	0	0	0	0	0	0
Apterygocampus	1	0	0	0	0	0	0	0	0	0	0
Aptocyclus	0	0	0	0	1	0	0	0	0	0	0
Aptychotrema	0	1	0	0	0	0	0	0	0	0	0
Arabibarbus	1	0	0	0	0	0	0	0	0	0	0
Aracana	0	0	0	1	1	1	0	0	0	0	0
Arapaima	1	0	0	0	0	0	0	0	0	0	0
Archamia	1	0	0	0	0	0	0	0	0	1	0
Archiaphyosemion	0	1	0	0	0	0	0	0	0	0	0
Archistes	0	1	0	0	0	0	0	0	1	0	0
Archocentrus	0	0	0	0	0	0	0	1	0	1	1
Archolaemus	1	0	0	0	0	1	0	0	0	0	0
Archoplites	0	1	0	0	0	0	0	0	1	0	0
Archosargus	0	0	0	0	0	1	0	1	0	1	0
Arcos	0	1	1	1	1	0	0	0	1	0	0
Arctogadus	0	1	0	0	0	0	0	0	0	0	0
Arctoscopus	0	0	1	0	0	0	0	0	0	0	0
Arctozenus	1	0	0	0	0	0	0	0	0	0	0
Arcygobius	0	1	1	1	0	0	0	0	0	0	0
Arelia	1	0	0	0	0	0	0	0	0	0	0
Arenigobius	0	0	0	1	0	0	0	1	0	0	0
Argentina	1	0	0	0	0	1	0	0	1	0	0
Argentinolycus	0	1	0	0	0	0	0	0	1	0	0
Argonectes	1	0	0	0	0	0	0	0	0	0	0
Argopleura	0	0	0	0	0	1	0	0	0	0	0
Argyripnus	0	1	0	0	0	0	0	0	0	0	0
Argyrocottus	0	0	0	1	0	0	0	0	0	0	0
Argyropelecus	1	1	1	0	0	0	0	0	0	0	0
Argyrops	1	0	0	0	0	0	0	1	0	0	0
Argyrosomus	1	0	0	0	0	0	0	0	0	0	0
Argyrozona	0	0	0	1	0	1	0	1	0	0	0
Ariomma	1	0	1	0	0	0	0	0	0	0	0
Ariopsis	1	1	0	0	0	0	0	0	0	0	0
Ariosoma	1	0	1	0	0	0	0	1	0	0	0
Aristichthys	1	0	0	0	0	0	0	0	0	0	0
Aristochromis	0	0	0	0	0	0	1	0	0	0	0
Aristostomias	0	1	0	0	0	0	0	0	0	0	0
Arius	1	0	0	0	0	0	0	0	0	0	1
Arnoglossus	1	1	1	1	0	0	0	1	0	1	0
Arnoldichthys	0	0	0	1	0	1	0	0	0	0	0
Arothron	1	1	1	1	1	1	0	0	0	1	1
Arotrolepis	0	1	1	0	0	0	1	0	0	0	0
Arrhamphus	1	0	0	0	0	0	0	0	0	0	0
Arripis	1	0	1	0	0	0	0	1	0	0	0
Artedidraco	1	1	1	0	0	1	0	0	1	0	0
Artediellichthys	1	0	0	0	0	0	0	0	0	0	0
Artediellus	0	1	1	1	1	0	0	0	0	0	0
Artedius	0	1	0	1	0	0	0	0	1	0	0
Aruma	0	0	0	0	0	0	0	1	0	0	0
Asarcenchelys	1	0	0	0	0	0	0	0	0	0	0
Asemichthys	0	1	0	0	0	0	1	0	0	0	0
Aseraggodes	1	1	1	1	1	0	0	0	0	0	0
Aspasma	0	1	0	1	0	0	0	0	1	0	0
Aspasmichthys	0	0	0	0	0	1	0	1	0	0	0
Aspasmogaster	0	1	0	0	0	0	0	0	1	0	0
Aspidontus	0	0	0	0	0	1	0	0	0	0	0
Aspidoparia	1	0	0	0	0	0	0	0	0	0	0
Aspidophoroides	0	0	0	0	0	0	0	1	0	0	0
Aspidoras	0	1	1	0	0	1	0	0	0	1	0
Aspiolucius	1	0	0	0	0	0	0	0	0	0	0
Aspiorhynchus	1	0	0	0	0	0	0	0	0	0	0
Aspistor	1	0	0	0	0	0	0	0	0	0	0
Aspredinichthys	0	0	0	0	0	0	0	0	1	0	0
Aspredo	0	1	0	0	0	0	0	0	0	0	0
Assessor	1	0	0	0	0	0	0	0	0	0	0
Assiculus	0	1	0	0	0	0	0	0	0	0	0
Assurger	1	0	0	0	0	0	0	0	0	0	0
Astatheros	0	1	0	0	0	0	0	1	0	0	0
Astatoreochromis	1	0	0	0	0	0	1	0	0	0	0
Astatotilapia	1	1	0	0	0	1	0	1	0	1	0
Asterophysus	1	0	0	0	0	0	0	0	0	0	0
Asterorhombus	0	1	0	0	0	0	0	0	0	0	0
Asterropteryx	0	1	1	1	0	1	0	0	1	1	0
Astrabe	0	0	0	1	1	0	0	1	1	0	0
Astrapogon	0	1	0	0	0	0	0	0	0	0	0
Astroblepus	1	1	0	0	0	0	0	0	0	0	0
Astrocottus	0	1	0	0	0	0	0	0	1	0	0
Astrodoras	0	1	0	0	0	0	0	0	0	0	0
Astronesthes	1	0	1	0	0	0	0	1	0	0	0
Astronotus	0	1	0	0	1	0	0	1	0	1	0
Astroscopus	1	0	0	1	0	0	0	0	0	0	0
Astyanax	1	1	0	0	0	1	0	0	0	1	1
Asymbolus	0	1	1	1	0	0	0	0	1	0	0
Ataeniobius	1	0	0	0	0	0	0	0	0	0	0
Ateleopus	1	1	0	0	0	0	0	0	0	0	0
Atelomycterus	0	0	1	1	1	0	0	1	0	0	0
Atheresthes	1	1	0	0	0	0	0	0	0	0	0
Atherina	1	0	0	0	0	0	0	0	0	0	0
Atherinella	0	0	0	0	0	1	0	0	0	0	0
Atherinomorus	1	0	0	0	0	1	0	0	0	0	0
Atherinopsis	1	0	0	0	0	0	0	0	0	0	0
Atherinosoma	1	0	0	0	0	0	0	0	0	0	0
Atherion	1	0	0	0	0	0	0	0	0	0	0
Atlantirivulus	0	1	0	1	0	0	0	1	0	0	0
Atlantoraja	0	0	1	0	0	0	0	0	0	1	0
Atopochilus	1	1	1	0	0	0	0	0	0	0	0
Atopocottus	0	1	1	0	0	0	0	0	0	0	0
Atractodenchelys	1	0	0	0	0	0	0	0	0	0	0
Atractoscion	0	0	0	0	0	1	0	0	0	0	0
Atractosteus	1	0	0	0	0	0	1	0	0	0	0
Atrobucca	1	0	0	0	0	0	0	0	0	0	0
Atrophacanthus	1	0	0	0	0	0	0	0	0	0	0
Atropus	1	0	0	0	0	0	0	0	0	0	0
Atrosalarias	1	0	0	1	0	0	0	1	0	1	0
Atule	0	0	0	0	0	0	0	1	0	0	0
Atypichthys	0	0	0	0	0	1	0	0	0	0	0
Auchenionchus	0	1	0	0	0	0	0	0	0	0	0
Auchenipterichthys	0	0	0	1	0	0	0	0	0	0	0
Auchenipterus	1	0	0	0	0	0	0	0	0	0	0
Auchenoglanis	1	0	1	0	0	0	0	0	0	0	0
Aulacocephalus	0	0	0	0	0	1	0	0	0	0	0
Aulichthys	0	0	0	1	0	0	0	1	0	0	0
Aulonocara	1	0	0	0	0	0	0	1	0	1	1
Aulonocranus	0	1	0	0	0	1	0	0	0	0	0
Aulopareia	1	0	0	0	0	0	0	0	0	0	0
Aulopus	0	1	1	0	0	0	0	0	0	0	0
Aulopyge	0	0	1	0	0	0	0	0	0	0	0
Aulorhynchus	0	0	0	1	0	0	0	0	0	0	0
Aulostomus	1	0	1	1	0	1	0	1	0	0	1
Aulotrachichthys	1	0	0	0	0	0	0	0	0	0	0
Aurigequula	0	0	1	0	0	0	0	1	0	0	0
Auriglobus	0	0	0	0	0	0	0	0	0	0	1
Australoheros	0	0	0	0	0	1	0	1	0	1	1
Austrobatrachus	0	1	1	0	0	0	0	0	1	0	1
Austrofundulus	0	1	1	1	1	0	0	1	0	0	0
Austroglanis	0	1	0	0	0	0	0	0	0	0	0
Austrolabrus	0	0	1	0	0	0	0	0	0	0	1
Austrolebias	1	1	1	1	1	0	1	1	0	0	0
Austrolethops	0	0	0	0	0	0	0	0	0	0	1
Austrolycus	0	1	0	0	0	0	0	0	1	0	0
Austronibea	1	0	0	0	0	0	0	0	0	0	0
Auxis	0	1	0	0	1	0	0	0	0	0	0
Avocettina	1	0	0	0	0	0	0	0	0	0	0
Awaous	1	1	1	1	1	0	0	1	1	0	0
Axelrodia	0	0	0	0	0	0	0	0	0	0	1
Axoclinus	0	1	1	0	0	0	1	1	1	0	0
Azurina	1	0	0	0	0	0	0	0	0	0	0
Babka	0	1	0	0	0	0	0	0	0	0	0
Badis	0	0	1	0	0	0	0	1	0	1	0
Bagarius	0	1	0	0	0	0	0	0	1	0	0
Bagre	1	0	0	0	0	0	0	0	0	0	0
Bagrichthys	1	1	0	0	0	0	1	0	1	0	0
Bagroides	0	1	0	0	0	0	0	0	1	0	0
Bagrus	1	0	1	0	0	0	0	0	1	0	0
Bahaba	1	0	0	0	0	0	0	0	1	0	0
Bairdiella	1	0	0	0	0	0	0	0	0	0	0
Bajacalifornia	1	0	0	0	0	0	0	0	0	0	0
Balantiocheilos	0	0	0	0	0	0	0	0	0	0	1
Baldwinella	1	0	0	0	0	0	0	0	0	0	0
Balistapus	0	0	0	0	1	0	1	0	0	1	0
Balistes	0	0	1	0	1	0	1	0	0	0	1
Balistoides	0	1	1	1	1	0	0	0	0	0	1
Balitora	1	0	1	0	0	1	0	0	1	0	0
Balitoropsis	1	1	0	0	0	0	0	0	0	0	0
Ballerus	1	0	0	0	0	0	0	0	0	0	0
Bambradon	1	0	0	0	0	0	0	0	0	0	0
Bangana	1	1	0	0	0	0	0	0	0	1	1
Banjos	0	1	0	0	0	1	0	0	0	0	0
Barathronus	1	0	0	0	0	0	0	0	0	0	0
Barbantus	1	0	0	0	0	0	0	0	0	0	0
Barbapellis	1	0	0	0	0	0	0	0	0	0	0
Barbatula	0	1	1	0	1	0	0	1	0	0	0
Barbichthys	1	0	0	0	0	0	0	0	0	0	0
Barbodes	1	0	1	0	0	1	1	1	0	1	1
Barboides	0	1	0	0	0	0	0	0	0	0	1
Barbonymus	1	0	0	0	0	0	0	0	0	0	1
Barbourisia	1	0	0	0	0	0	0	0	0	0	0
Barbucca	0	0	0	0	0	0	0	1	0	0	0
Barbulifer	0	1	1	0	1	0	0	0	1	0	0
Barbuligobius	0	1	1	1	0	0	0	0	0	0	0
Barbus	1	1	1	0	0	1	0	1	0	1	1
Barchatus	0	1	0	0	0	0	0	0	0	0	0
Barilius	0	1	1	0	0	0	0	1	0	0	0
Baryancistrus	1	0	0	1	0	0	0	0	0	0	1
Bascanichthys	0	0	0	0	0	1	0	0	0	0	1
Basilichthys	1	0	0	0	0	0	0	0	0	0	0
Bassanago	0	1	0	0	0	0	0	0	0	0	0
Bassozetus	1	0	0	0	0	0	0	0	0	0	0
Batasio	1	1	0	0	0	0	1	1	1	1	0
Bathophilus	1	1	0	0	0	0	0	0	0	0	0
Bathyaethiops	1	0	0	0	0	0	0	1	0	1	0
Bathyagonus	0	0	0	0	0	0	0	1	0	0	0
Bathyanthias	1	0	0	0	0	0	0	0	0	0	0
Bathybagrus	1	1	0	0	0	0	0	0	0	0	0
Bathybates	0	0	1	0	0	1	0	1	0	0	0
Bathycallionymus	0	1	0	0	0	0	0	0	0	0	0
Bathyclupea	1	0	0	0	0	0	0	0	0	0	0
Bathycongrus	1	0	0	0	0	0	0	0	0	0	0
Bathygadus	1	0	0	0	0	0	0	0	0	0	0
Bathygobius	1	1	1	1	1	0	1	0	1	0	0
Bathylagichthys	1	0	0	0	0	0	0	0	0	0	0
Bathylagoides	0	0	0	0	0	0	0	0	0	0	1
Bathylagus	1	0	0	0	0	0	0	0	0	0	0
Bathylychnops	1	0	0	0	0	0	0	0	0	0	0
Bathymaster	1	1	0	1	0	0	0	1	0	0	0
Bathymyrus	1	0	0	0	0	0	0	0	0	0	0
Bathyphylax	0	0	0	0	0	1	0	0	0	0	0
Bathyprion	1	0	0	0	0	0	0	0	0	0	0
Bathypterois	1	1	0	0	0	0	0	1	1	0	1
Bathyraja	1	1	1	1	1	0	0	0	0	0	0
Bathysaurus	1	0	0	0	0	0	0	1	0	0	0
Bathysolea	1	0	0	0	0	0	0	0	0	0	0
Bathysphyraenops	1	0	0	0	0	0	0	0	0	0	0
Bathystethus	0	0	0	0	0	1	0	0	0	0	0
Bathytoshia	1	1	1	1	0	0	0	0	0	0	0
Bathytroctes	1	0	0	0	0	0	0	0	0	0	0
Bathytyphlops	1	0	0	0	0	0	0	0	0	0	0
Bathyuroconger	1	0	0	0	0	0	0	0	0	0	0
Batrachocephalus	1	0	0	0	0	0	0	0	0	0	0
Batrachocottus	0	1	0	0	0	0	0	0	1	0	0
Batrachoides	1	1	0	0	0	0	0	0	1	0	0
Batrachomoeus	0	1	0	0	1	0	0	1	0	0	0
Batrichthys	0	1	0	0	0	0	0	0	1	0	0
Batrochoglanis	0	1	0	0	0	0	0	1	1	0	0
Beaglichthys	1	0	0	0	0	0	0	0	0	0	0
Beaufortia	1	0	1	0	1	0	0	0	0	0	0
Bedotia	1	1	1	0	1	1	0	0	0	0	0
Beliops	1	0	0	0	0	0	0	0	0	0	0
Bellapiscis	0	1	0	1	0	0	0	0	1	0	0
Bellator	1	1	0	0	0	0	1	1	0	0	0
Belligobio	0	1	1	0	0	0	0	0	0	0	0
Bellottia	1	0	0	0	0	0	0	0	0	0	0
Belobranchus	0	1	0	0	0	1	0	1	0	0	0
Belodontichthys	1	0	0	0	0	0	0	0	0	0	0
Belone	1	0	0	0	0	0	0	0	0	0	0
Belonepterygion	0	0	0	0	0	0	0	1	0	0	0
Belonesox	0	0	1	0	0	0	0	0	0	0	0
Belonoglanis	0	1	0	0	0	0	0	0	0	0	0
Belonoperca	0	0	1	0	1	1	0	0	0	1	0
Belonophago	0	0	0	0	0	1	0	0	0	0	0
Belontia	1	0	0	0	0	0	0	0	0	0	0
Bembradium	0	1	0	0	0	0	0	0	1	0	0
Bembras	0	0	1	0	0	0	0	0	0	0	0
Bembrops	1	1	1	1	0	0	0	0	0	1	0
Benitochromis	1	0	0	0	0	1	0	1	0	1	1
Benthalbella	1	0	0	0	0	0	0	0	0	0	0
Benthobatis	1	0	0	0	0	0	0	0	0	0	0
Benthochromis	0	0	0	0	0	1	0	0	0	0	1
Benthocometes	1	0	0	0	0	0	0	0	0	0	0
Benthodesmus	1	0	0	0	0	0	0	0	0	0	0
Benthophiloides	0	0	0	0	0	0	0	0	0	0	1
Benthophilus	1	1	0	0	0	0	0	0	1	0	0
Benthosema	1	0	0	0	0	0	0	0	0	0	0
Bergiaria	1	0	0	0	0	0	0	0	0	0	0
Beringraja	0	0	0	1	0	0	0	0	0	1	0
Bero	0	1	0	1	0	0	0	0	1	0	0
Beryx	1	0	0	0	0	0	0	0	0	0	0
Betta	1	1	1	1	0	1	0	1	0	1	1
Bhanotia	0	0	0	1	0	0	0	0	0	0	0
Bhavania	0	0	1	0	0	0	0	0	1	0	0
Bifax	1	0	0	0	0	0	0	0	0	0	0
Biotodoma	0	0	0	0	0	0	0	1	0	1	0
Biotoecus	1	0	0	0	0	0	0	0	0	0	0
Bivibranchia	1	0	0	0	0	0	0	0	0	0	0
Biwia	1	1	0	0	0	0	0	0	0	0	0
Blachea	1	0	0	0	0	0	0	0	0	0	0
Bleekeria	1	0	0	0	0	0	0	0	0	0	0
Blenniella	0	1	1	1	1	1	0	1	0	0	0
Blennius	0	1	0	1	0	0	0	1	0	0	0
Blepsias	0	1	1	1	0	0	0	0	0	0	0
Blicca	1	0	0	0	0	0	0	0	0	0	0
Bodianus	1	1	1	1	0	1	1	1	0	1	1
Boehlkea	1	0	0	0	0	0	0	0	0	0	0
Boehlkenchelys	1	0	0	0	0	0	0	0	0	0	0
Boesemania	1	0	0	0	0	0	0	0	0	0	0
Bolbometopon	0	0	1	1	0	0	0	0	0	0	1
Boleophthalmus	0	1	0	1	0	1	1	1	0	0	0
Bolinichthys	0	1	0	0	0	0	0	0	0	0	0
Bollmannia	0	1	1	0	0	1	0	1	0	1	0
Boops	0	0	0	0	0	1	0	0	0	0	0
Boopsoidea	1	0	0	0	0	0	0	0	0	0	0
Boraras	0	0	0	0	0	1	0	0	0	1	1
Boreogadus	0	1	0	0	1	0	0	0	0	0	0
Boridia	0	1	0	0	0	0	0	0	0	0	0
Borostomias	1	1	0	0	0	0	0	0	0	0	0
Bostrichthys	0	0	0	0	0	0	0	1	0	0	0
Bostrychus	1	1	1	1	1	0	0	0	0	0	0
Bothragonus	1	0	0	0	0	0	0	0	0	0	1
Bothrocara	1	1	0	0	0	0	0	0	0	0	0
Bothrocarina	1	0	0	0	0	0	0	0	0	0	0
Bothus	0	1	1	1	0	0	0	0	0	0	0
Botia	0	0	0	1	1	1	1	1	1	0	0
Boulengerella	1	0	1	0	0	1	0	0	0	0	0
Boulengerochromis	0	0	0	0	0	0	0	1	0	0	0
Boulengeromyrus	0	0	0	0	0	0	0	1	0	0	0
Bovichtus	1	1	0	0	0	0	0	0	1	0	0
Brachaelurus	1	0	0	0	0	0	0	1	0	0	0
Brachaluteres	0	0	1	0	1	1	0	0	0	0	0
Brachionichthys	1	0	0	0	0	0	0	0	0	0	0
Brachirus	1	1	1	0	0	0	0	0	0	1	0
Brachyamblyopus	1	0	0	0	0	0	0	0	0	0	0
Brachychalcinus	1	0	0	0	0	0	0	0	0	0	0
Brachygalaxias	0	0	0	0	0	1	0	0	0	0	0
Brachygobius	0	1	1	0	0	0	0	1	0	0	0
Brachyhypopomus	0	0	1	0	1	1	0	1	0	0	0
Brachyistius	0	0	0	0	0	1	0	0	0	0	0
Brachymystax	0	0	1	0	0	0	0	0	0	0	0
Brachynectes	0	1	0	0	0	0	0	0	0	0	0
Brachyopsis	1	0	0	0	0	0	0	0	0	0	0
Brachypetersius	1	0	0	0	0	1	0	0	0	1	0
Brachyplatystoma	1	1	1	0	1	0	1	0	0	0	0
Brachypleura	1	0	0	0	0	0	0	0	0	0	0
Brachypterois	0	1	1	1	0	0	0	1	0	1	0
Brachyrhamdia	1	0	1	0	0	1	0	0	0	0	1
Brachyrhaphis	1	0	0	1	0	1	0	1	0	1	0
Brachysomophis	0	1	0	0	0	0	0	1	0	0	0
Brama	1	0	0	0	0	1	0	0	0	0	0
Bramocharax	1	0	0	0	0	1	0	0	0	1	0
Branchiostegus	1	1	0	0	0	0	0	1	0	0	0
Branchiostoma	1	0	0	0	0	0	0	0	0	0	0
Bregmaceros	1	1	0	0	0	0	0	0	0	0	0
Breitensteinia	0	0	0	1	0	0	0	0	0	0	0
Brevibora	0	0	0	0	0	0	0	0	0	1	0
Brevimyrus	0	1	0	0	0	0	0	0	0	0	0
Breviraja	1	0	0	0	0	0	0	0	0	0	0
Brevitrygon	1	0	0	0	0	0	0	0	0	0	0
Brevoortia	1	0	1	0	0	0	0	0	0	1	0
Brienomyrus	0	1	1	0	0	0	0	0	0	0	0
Brittanichthys	0	0	0	0	0	0	0	0	0	0	1
Brochis	1	0	1	0	0	0	0	0	0	0	0
Brockius	0	1	1	0	0	0	0	1	0	1	0
Brosme	1	1	0	0	0	0	0	0	0	0	0
Brosmolus	1	0	0	0	0	0	0	0	0	0	0
Brosmophyciops	1	0	0	0	0	0	0	0	0	0	0
Brosmophycis	1	0	0	0	0	0	0	0	0	0	0
Brotula	1	1	1	0	0	0	0	0	0	0	0
Bryaninops	1	1	0	0	0	1	0	1	1	0	1
Brycinus	1	0	0	0	0	0	0	0	0	1	0
Brycon	1	0	0	0	0	1	0	0	0	1	0
Bryconacidnus	1	0	0	0	0	0	0	0	0	0	0
Bryconaethiops	1	0	0	0	0	1	0	0	0	1	0
Bryconamericus	1	0	1	0	0	1	0	0	0	1	0
Bryconella	0	0	0	0	0	1	0	0	0	1	0
Bryconexodon	0	0	0	0	0	0	0	0	0	1	0
Bryconops	1	0	0	0	0	0	0	0	0	0	0
Bryx	0	1	0	1	0	0	0	1	0	0	0
Buccochromis	0	0	0	0	0	0	1	1	0	0	0
Buenia	0	1	1	0	0	1	0	1	1	0	0
Bufoceratias	1	0	0	0	0	0	0	0	0	0	0
Buglossidium	1	0	0	0	0	0	0	0	0	0	0
Bujurquina	0	1	0	1	0	1	0	1	0	1	1
Bulbonaricus	0	0	0	1	0	1	0	0	0	0	0
Bullockia	0	0	1	0	0	0	0	0	0	0	0
Bunaka	0	1	0	0	0	0	0	0	0	0	0
Bunocephalus	1	1	0	1	0	0	0	0	1	0	0
Butis	0	1	1	1	0	0	1	0	0	0	0
Bythaelurus	1	0	1	0	0	0	0	0	0	0	0
Bythites	1	0	0	0	0	0	0	0	0	0	0
Cabdio	1	0	0	0	0	0	0	0	0	0	0
Cabillus	0	1	1	1	0	0	0	0	0	0	0
Caelatoglanis	0	0	0	0	0	0	0	0	1	0	1
Caenotropus	1	0	0	0	0	1	0	0	0	0	0
Caesio	1	0	0	0	0	1	0	0	0	0	1
Caesioperca	1	0	1	0	0	0	0	0	0	1	0
Calamiana	0	1	1	0	0	0	0	0	0	0	0
Calamopteryx	1	0	0	0	0	0	0	0	0	0	0
Calamus	1	1	0	1	0	0	0	1	0	0	1
Callanthias	1	0	0	0	0	0	0	0	0	0	1
Callechelys	1	1	1	0	0	1	0	0	0	0	0
Callichthys	1	0	0	0	0	0	0	0	0	0	0
Callionymus	1	1	1	1	0	0	0	0	1	1	0
Calliurichthys	0	1	1	1	0	0	0	0	0	0	0
Callochromis	1	0	1	0	0	0	0	0	0	0	0
Callogobius	0	1	1	1	0	0	1	1	1	0	1
Callopanchax	0	1	1	0	0	0	0	0	0	0	0
Calloplesiops	0	0	0	1	0	0	0	0	0	1	0
Callorhinchus	1	1	0	0	0	0	0	0	0	0	0
Calophysus	0	0	1	0	0	0	0	0	0	0	0
Calotomus	1	1	1	1	0	0	0	0	0	0	1
Calumia	0	1	0	0	0	0	0	1	0	1	0
Campellolebias	0	1	1	1	0	1	0	0	0	0	0
Campogramma	0	0	0	0	0	0	0	1	0	0	0
Campostoma	0	1	0	0	0	0	0	0	0	0	0
Campylomormyrus	1	1	0	0	0	1	1	0	0	0	1
Candidia	1	0	0	0	0	1	0	0	0	0	0
Cantherhines	1	1	1	1	0	1	0	1	0	0	1
Canthidermis	1	0	0	1	0	0	0	0	0	0	0
Canthigaster	0	1	1	1	1	1	1	1	1	1	1
Canthophrys	0	1	1	0	1	0	0	0	0	0	0
Capoeta	1	1	1	0	0	0	0	0	0	0	1
Capoetobrama	1	0	0	0	0	0	0	0	0	0	0
Caprichromis	0	0	0	0	0	1	0	0	0	0	0
Caprodon	0	1	0	0	0	1	0	1	0	1	0
Capros	0	0	0	0	0	0	0	1	0	0	0
Caquetaia	0	1	0	1	0	1	0	1	0	1	1
Caracanthus	1	0	1	0	1	0	0	0	0	0	0
Caragobius	0	0	0	0	0	0	0	0	0	0	1
Caraibops	1	0	0	0	0	0	0	0	0	0	0
Caralophia	0	1	0	0	0	0	0	0	0	0	0
Carangichthys	1	0	0	0	0	0	0	1	0	0	0
Carangoides	1	0	1	0	0	0	1	1	0	0	0
Caranx	1	0	1	0	0	1	0	1	0	0	1
Carapus	0	0	1	0	0	0	0	1	0	0	0
Carasobarbus	1	0	0	0	0	0	0	0	0	0	0
Carassius	1	1	0	0	0	0	0	0	0	0	0
Carcharhinus	1	0	0	0	0	0	0	0	0	0	1
Carcharias	0	0	1	0	0	0	0	0	0	0	0
Carcharodon	1	0	0	0	0	0	0	0	0	0	0
Cardiopharynx	1	0	0	0	0	0	0	0	0	0	0
Careproctus	1	0	0	0	0	0	0	0	0	0	1
Carinotetraodon	0	1	1	0	1	0	1	0	0	1	0
Caristius	1	0	0	0	0	0	0	1	0	0	0
Carlarius	1	0	0	0	0	0	0	0	0	0	1
Carlhubbsia	0	0	0	0	0	0	0	1	0	0	0
Carnegiella	0	1	0	0	1	1	0	0	0	0	0
Carpiodes	1	0	0	0	0	0	0	0	0	0	0
Caspiomyzon	1	0	0	0	0	0	0	0	0	0	0
Cataetyx	0	1	0	0	0	0	0	0	0	0	0
Catathyridium	1	1	0	0	0	0	0	1	0	0	0
Cathorops	1	1	0	0	0	0	0	0	0	0	1
Catlocarpio	0	1	0	0	0	0	0	0	0	0	0
Catoprion	0	1	0	0	0	0	0	0	0	0	0
Catostomus	1	1	0	0	0	0	0	0	1	0	0
Caulolatilus	1	0	0	0	1	0	0	1	0	0	0
Caulophryne	1	0	0	0	0	0	0	0	0	0	0
Cebidichthys	0	1	0	0	0	0	0	0	0	0	0
Centracanthus	1	0	0	0	0	0	0	0	0	0	0
Centrarchus	0	0	1	0	0	1	1	0	0	0	0
Centriscops	0	0	0	0	0	0	1	0	0	0	0
Centriscus	0	0	0	0	0	0	0	1	0	0	0
Centroberyx	1	0	0	0	0	0	0	0	0	0	0
Centrobranchus	0	1	0	0	0	0	0	0	0	0	0
Centrochir	1	0	0	0	0	0	0	0	0	0	0
Centrodoras	1	0	0	0	0	0	0	0	0	0	0
Centrodraco	0	0	1	0	0	0	0	1	1	0	0
Centrogenys	0	1	0	0	1	0	0	0	0	0	0
Centrolabrus	0	1	0	0	0	0	0	0	0	0	1
Centrolophus	1	0	0	0	0	0	0	0	0	0	0
Centromochlus	1	1	1	0	0	0	0	0	0	0	1
Centrophorus	1	0	0	0	0	0	0	0	0	0	0
Centrophryne	1	0	0	0	0	0	0	0	0	0	0
Centropogon	0	0	0	0	0	0	0	1	1	0	0
Centropomus	1	0	0	0	0	1	0	0	0	0	0
Centropristis	0	1	0	0	0	0	0	1	0	0	0
Centropyge	1	0	1	0	1	0	0	1	0	1	1
Centroscyllium	1	0	0	0	0	0	0	0	0	0	0
Centroscymnus	1	0	0	0	0	0	0	0	0	0	0
Cephalocassis	1	0	0	0	0	0	0	0	0	0	0
Cephalopholis	1	1	1	1	1	1	0	1	0	1	1
Cephalopsetta	0	1	0	0	0	0	0	0	0	0	0
Cephaloscyllium	0	1	1	0	0	0	0	0	1	0	0
Cephalosilurus	0	1	1	0	0	0	0	0	1	0	0
Cepola	1	0	0	0	0	0	0	0	0	0	0
Ceratias	1	0	0	0	0	0	0	0	0	0	0
Ceratobranchia	0	0	0	0	0	1	0	0	0	0	0
Ceratoglanis	1	0	0	0	0	1	0	0	0	0	0
Ceratoscopelus	1	0	0	0	0	0	0	0	0	0	0
Cercamia	0	0	1	0	0	0	0	0	0	0	0
Cerdale	1	0	0	0	1	0	0	0	0	0	0
Cestraeus	1	0	0	0	0	0	0	0	0	0	0
Cetengraulis	1	0	0	0	0	0	0	0	0	0	0
Cetonurus	1	0	0	0	0	0	0	0	0	0	0
Cetopsidium	0	1	1	0	0	0	0	0	0	0	0
Cetopsis	1	1	0	0	0	0	0	0	0	0	0
Cetopsorhamdia	1	0	0	0	0	0	0	0	0	0	0
Cetorhinus	1	0	0	0	0	0	0	0	0	0	0
Cetoscarus	0	0	1	1	1	0	0	0	0	1	1
Cetostoma	1	0	0	0	0	0	0	0	0	0	0
Chaca	1	1	0	0	0	0	0	0	0	0	0
Chaenocephalus	0	0	0	0	0	0	0	0	1	0	0
Chaenodraco	0	0	0	0	1	0	0	1	0	0	0
Chaenogaleus	1	0	0	0	0	0	0	0	0	0	0
Chaenogobius	0	1	1	1	0	0	0	1	0	0	0
Chaenophryne	1	0	0	0	0	0	0	0	0	0	0
Chaenopsis	0	0	1	1	0	1	0	1	0	0	1
Chaetobranchopsis	0	1	0	0	0	0	0	0	1	1	0
Chaetobranchus	0	1	0	0	0	0	0	0	0	0	0
Chaetodermis	0	0	0	0	1	1	0	0	0	0	0
Chaetodipterus	0	0	0	0	0	0	0	1	0	0	1
Chaetodon	1	0	1	1	0	1	1	1	1	1	1
Chaetodontoplus	0	0	0	1	1	1	1	0	0	0	1
Chaetostoma	1	1	1	1	1	0	1	0	1	0	1
Chaeturichthys	0	0	0	0	0	0	0	0	0	0	1
Chagunius	1	0	0	0	0	0	0	0	0	0	0
Chalaroderma	0	1	0	0	0	0	0	0	0	0	0
Chalceus	0	0	1	0	0	0	0	0	0	1	1
Chalinochromis	0	0	0	0	0	1	1	0	0	0	0
Chalixodytes	1	0	0	0	0	0	0	0	0	0	0
Champsocephalus	0	0	0	0	0	0	0	1	1	0	0
Champsochromis	1	0	0	0	0	0	0	0	0	0	0
Champsodon	1	1	1	0	0	0	0	0	1	0	0
Chanda	1	0	0	0	0	0	0	0	0	0	0
Chandramara	1	0	0	0	0	0	0	0	0	0	0
Channa	1	1	1	1	1	1	1	1	1	1	0
Channallabes	1	0	0	0	0	0	0	0	0	0	0
Channichthys	0	0	0	0	1	0	0	0	0	0	0
Channomuraena	0	0	0	0	0	0	0	1	0	0	0
Chanodichthys	1	0	0	0	0	0	0	0	0	0	0
Chanos	1	0	1	0	0	0	0	0	0	0	0
Chapalichthys	0	1	1	0	0	0	0	0	0	0	0
Characidium	1	1	1	0	0	1	0	1	1	0	0
Characodon	0	1	1	0	0	0	0	0	0	0	1
Charax	1	0	0	0	0	1	0	0	0	1	0
Chascanopsetta	0	1	1	0	0	0	0	0	0	0	0
Chasmocranus	1	0	0	0	0	0	0	0	0	0	0
Chasmodes	0	0	0	1	1	1	0	1	0	0	0
Chatrabus	0	1	0	0	0	0	0	0	1	0	0
Chaudhuria	1	0	0	0	0	0	0	0	0	0	0
Chauliodus	1	1	0	0	0	0	0	0	0	0	0
Chaunax	1	1	1	1	1	0	0	0	0	0	0
Cheilinus	0	1	1	1	1	0	0	1	0	0	1
Cheilio	0	0	0	0	0	1	0	0	0	0	1
Cheilochromis	0	0	0	0	0	1	0	0	0	0	0
Cheilodactylus	1	1	1	1	0	0	1	1	1	0	0
Cheilodipterus	0	0	0	0	0	1	0	0	0	1	1
Cheilopogon	1	0	0	0	0	0	0	0	0	0	0
Cheiloprion	1	0	0	0	0	0	0	0	0	0	0
Cheilotrema	1	0	0	0	0	0	0	1	0	0	0
Cheimarrichthys	0	0	0	0	0	0	1	0	1	0	0
Cheimerius	0	0	0	0	0	0	0	1	0	0	0
Cheirocerus	1	0	0	0	0	0	0	0	0	0	0
Cheirodon	1	0	0	0	0	0	0	0	0	0	0
Cheirodontops	1	0	0	0	0	0	0	0	0	0	0
Chela	1	0	0	0	0	0	0	0	0	0	0
Chelaethiops	1	0	0	0	0	1	0	0	0	0	0
Chelidonichthys	1	1	0	0	0	0	0	0	0	0	0
Chelidoperca	0	1	1	1	0	0	0	1	0	0	0
Chelmon	0	0	0	0	0	0	0	1	0	1	1
Chelmonops	0	0	0	0	0	0	0	1	0	0	0
Chelon	1	0	0	0	0	1	0	0	0	0	0
Chelonodon	0	0	1	1	1	0	0	0	1	0	0
Cherublemma	1	0	0	0	0	0	0	0	0	0	0
Chetia	1	0	0	0	0	0	0	0	0	0	0
Chiapaheros	0	1	1	0	0	1	0	0	0	0	0
Chiasmodon	1	0	0	0	0	0	0	0	0	0	0
Chilara	0	1	1	0	0	0	0	0	0	0	0
Chilatherina	1	0	0	0	0	0	0	1	0	0	0
Chilochromis	0	0	0	0	0	1	0	1	0	0	0
Chiloconger	1	0	0	0	0	0	0	0	0	0	0
Chilodus	0	0	1	0	0	1	0	0	0	1	0
Chiloglanis	1	1	0	1	0	0	0	1	1	0	0
Chilomycterus	0	1	1	1	1	0	0	0	0	0	0
Chilorhinus	0	1	0	0	0	0	0	0	0	0	0
Chiloscyllium	1	0	0	1	0	0	0	1	0	0	0
Chilotilapia	0	0	0	0	0	1	0	1	0	0	0
Chimaera	1	0	0	1	1	0	0	0	0	0	0
Chionobathyscus	0	0	0	0	0	0	0	1	0	0	0
Chionodraco	1	0	0	0	0	0	0	0	0	0	0
Chirocentrodon	1	0	0	0	0	0	0	0	0	0	0
Chirocentrus	1	0	0	0	0	0	0	0	0	0	0
Chirodactylus	1	0	0	0	0	0	0	0	0	0	0
Chirolophis	0	1	1	1	0	1	0	1	1	0	0
Chironemus	0	1	1	1	1	0	0	0	1	0	0
Chitala	1	0	1	0	1	0	0	1	0	1	0
Chitonotus	0	1	0	0	0	0	0	1	0	0	0
Chlamydogobius	0	1	0	1	1	0	0	0	0	0	0
Chlamydoselachus	1	0	0	0	0	0	0	0	0	0	0
Chlidichthys	1	1	0	0	0	1	0	0	0	0	1
Chlopsis	1	0	0	0	0	0	0	0	0	0	1
Chlorophthalmus	1	1	1	0	1	0	0	0	0	0	0
Chloroscombrus	1	0	0	0	0	0	0	0	0	0	0
Chlorurus	1	1	1	1	1	0	1	1	0	0	1
Choerodon	1	1	0	1	1	1	1	1	1	1	1
Choeroichthys	0	0	1	1	0	1	0	1	0	0	0
Chologaster	0	0	0	0	0	1	0	0	0	0	0
Chondrostoma	1	1	0	0	0	1	0	0	0	0	0
Chonerhinos	0	0	0	0	0	0	0	0	0	0	1
Choranthias	1	0	0	0	0	0	0	0	0	0	0
Choridactylus	0	1	0	0	0	1	0	0	0	0	0
Chorisochismus	0	1	0	0	0	0	0	0	0	0	0
Chortiheros	0	0	1	0	0	1	0	0	0	0	0
Chriodorus	1	0	0	0	0	0	0	0	0	0	0
Chriolepis	0	1	0	1	0	0	0	1	0	0	0
Chrionema	0	1	1	0	0	0	0	0	1	0	0
Chromidotilapia	1	0	0	0	0	1	0	1	0	1	1
Chromileptes	0	1	1	0	0	0	0	0	0	0	0
Chromis	1	0	1	1	0	1	1	1	0	1	1
Chromobotia	0	0	0	0	0	0	1	0	0	0	0
Chromogobius	0	1	0	1	0	0	0	1	0	0	1
Chrosomus	0	0	1	0	0	1	0	0	0	0	0
Chrysichthys	1	1	0	0	0	1	0	0	1	0	0
Chrysiptera	1	1	1	1	1	1	1	1	0	1	1
Chrysoblephus	1	0	0	0	0	0	0	1	0	0	1
Chuanchia	1	0	0	0	0	0	0	0	0	0	0
Cichla	0	1	1	1	1	1	0	1	1	1	0
Cichlasoma	0	1	1	1	0	1	0	1	0	1	1
Ciliata	0	1	0	0	0	0	0	0	0	0	0
Cilus	1	0	0	0	0	0	0	0	0	0	0
Cincelichthys	0	1	0	0	0	0	0	1	0	0	1
Cirrhibarbis	0	1	1	0	0	0	0	0	1	0	0
Cirrhigaleus	1	0	0	0	0	0	0	0	0	0	0
Cirrhilabrus	1	1	1	1	1	1	0	1	0	1	1
Cirrhimuraena	1	0	0	0	0	0	0	0	0	0	0
Cirrhinus	1	0	0	0	0	0	0	0	0	0	0
Cirrhitichthys	0	1	1	0	0	0	0	0	1	0	0
Cirrhitops	0	1	1	1	1	0	0	1	1	1	0
Cirrhitus	0	1	1	1	1	0	0	0	0	0	1
Cirriemblemaria	0	0	0	0	0	0	0	0	1	0	0
Cirrimaxilla	0	0	0	0	1	0	0	0	0	0	0
Cirripectes	1	1	1	1	1	1	0	1	0	1	1
Cirrisalarias	0	1	0	0	0	0	0	1	0	0	0
Citharichthys	1	1	1	1	0	0	0	0	0	0	0
Citharidium	1	0	0	0	0	0	0	0	0	0	0
Citharinus	1	0	0	0	0	0	0	0	0	0	0
Citharoides	1	0	0	0	0	0	0	0	0	0	0
Citharus	1	0	0	0	0	0	0	0	0	0	0
Clariallabes	1	0	0	1	0	0	0	0	0	0	0
Clarias	1	1	1	1	0	1	0	0	0	0	0
Clariger	0	0	0	0	0	0	0	0	0	0	1
Clarkichthys	0	0	0	0	0	1	0	0	0	0	0
Clarotes	1	0	0	0	0	0	0	0	0	0	0
Cleidopus	0	0	0	1	0	0	0	0	0	0	0
Cleithracara	0	0	0	0	0	0	0	1	0	1	0
Clepticus	0	1	0	0	0	0	0	0	0	0	1
Clevelandia	1	0	0	0	0	0	0	0	0	0	0
Clidoderma	0	0	0	1	0	0	0	0	0	0	0
Clinitrachus	0	1	0	0	0	0	0	1	0	0	0
Clinocottus	0	1	0	0	0	0	0	0	0	0	0
Clinostomus	0	0	0	0	0	1	0	0	0	0	0
Clinus	0	1	0	0	0	0	0	0	1	1	0
Clupanodon	0	0	1	0	0	0	0	0	0	0	0
Clupea	1	0	0	0	0	0	0	0	0	0	0
Clupeichthys	1	0	0	0	0	0	0	0	0	0	0
Clupeoides	1	0	0	0	0	0	0	0	0	0	0
Clupeonella	1	0	0	0	0	0	0	0	0	0	0
Clupisoma	1	0	0	0	0	0	0	0	0	0	0
Clypeobarbus	1	0	0	0	0	0	0	1	0	0	0
Cnesterodon	1	0	1	0	0	1	0	0	0	0	0
Cnidoglanis	0	1	1	0	0	0	0	0	0	0	0
Cobitis	0	0	1	0	0	1	0	0	0	0	0
Coccorella	1	0	0	0	0	0	0	0	0	0	0
Cochlefelis	0	0	0	0	0	0	0	1	0	0	0
Cochleoceps	0	0	1	0	0	0	0	0	0	0	0
Cociella	1	1	1	0	0	0	0	0	1	0	0
Cocotropus	1	1	1	0	0	1	0	0	0	0	0
Coelophrys	0	1	0	0	0	0	0	0	0	0	0
Coelorinchus	1	1	1	0	0	0	0	0	1	0	1
Coelotilapia	0	0	0	0	0	0	0	1	0	0	0
Coilia	1	0	0	0	0	0	0	0	0	0	0
Colisa	0	0	0	0	0	0	1	0	0	0	0
Colistium	0	1	0	0	1	0	0	0	0	0	0
Colletteichthys	0	1	0	0	0	0	0	0	1	0	0
Collichthys	1	0	0	0	0	0	0	0	0	0	0
Coloconger	1	0	0	0	0	0	0	0	0	0	0
Cololabis	1	0	0	0	0	0	0	0	0	0	0
Colomesus	0	0	1	0	0	0	0	0	1	0	0
Colossoma	0	1	0	0	0	0	0	0	0	0	0
Colpichthys	1	0	0	0	0	0	0	0	0	0	0
Compsura	0	0	0	0	0	0	0	0	0	1	0
Conger	1	1	0	0	0	0	0	0	0	0	0
Congiopodus	0	0	1	0	0	0	0	0	0	0	0
Congochromis	1	0	0	0	0	1	0	0	0	0	1
Congresox	1	0	0	0	0	0	0	0	0	0	0
Congriscus	1	0	0	0	0	0	0	0	0	0	0
Congrogadus	0	0	1	1	1	0	0	0	0	0	0
Conidens	1	0	0	0	0	0	0	0	0	0	0
Conniella	0	0	0	0	0	1	0	0	0	0	0
Conocara	1	0	0	0	0	0	0	0	0	0	0
Conodon	0	0	0	0	0	0	1	1	0	0	0
Conorhynchos	1	0	0	0	0	0	0	0	0	0	0
Conta	1	0	0	0	0	0	0	0	0	0	0
Contusus	0	0	0	0	0	0	0	0	1	0	0
Cookeolus	1	0	0	0	0	0	0	0	0	0	0
Copadichromis	1	1	0	0	0	0	0	1	0	1	1
Copeina	0	0	0	0	0	0	0	0	0	0	1
Copella	1	1	1	0	0	1	0	0	0	1	0
Coptobrycon	0	0	0	0	0	1	0	0	0	0	0
Coptodon	1	1	1	0	0	0	0	1	1	1	1
Coradion	0	0	0	0	0	0	0	1	0	1	0
Coralliozetus	0	1	1	1	0	0	0	0	0	0	1
Corcyrogobius	0	0	0	0	0	0	0	1	0	0	0
Cordylancistrus	1	1	0	0	0	0	0	0	1	0	0
Coregonus	1	1	0	0	0	0	0	0	0	1	1
Coreius	1	0	1	0	0	0	0	0	0	0	0
Corematodus	0	0	0	0	0	0	1	1	0	0	0
Coreobagrus	0	1	0	0	0	0	0	1	1	0	0
Coreoleuciscus	0	0	0	0	0	1	0	0	0	0	0
Coreoperca	0	0	1	1	0	0	1	1	0	0	0
Coris	0	1	1	1	1	1	1	1	1	1	1
Corniger	1	0	0	0	0	0	0	0	0	0	0
Corumbataia	0	0	0	0	0	1	0	0	1	0	0
Corvula	1	0	0	0	0	1	0	0	0	0	0
Corydoras	1	1	1	1	1	1	1	1	1	1	1
Corynopoma	0	0	0	0	0	0	0	0	0	1	0
Coryogalops	0	1	0	0	0	0	0	1	0	0	0
Coryphaena	1	1	1	1	1	0	0	1	0	0	0
Coryphaenoides	1	0	0	0	0	0	0	0	0	0	0
Coryphoblennius	0	1	0	1	0	0	0	0	1	0	0
Coryphopterus	0	1	1	1	0	1	0	0	0	1	1
Corythoichthys	0	0	1	1	1	1	0	1	0	0	0
Cosmocampus	0	1	1	1	0	0	0	1	0	0	0
Cosmochilus	1	0	0	0	0	0	0	0	0	0	0
Cottapistus	0	1	1	0	0	0	0	0	0	0	0
Cottiusculus	0	1	1	0	0	0	0	0	1	0	0
Cottocomephorus	0	0	0	0	0	1	0	0	1	0	0
Cottoperca	0	1	0	0	0	0	0	0	1	0	0
Cottunculus	1	0	0	0	0	0	0	0	1	0	0
Cottus	1	1	1	1	1	0	1	1	1	0	0
Cotylopus	0	1	1	0	0	0	0	0	0	0	0
Couesius	0	0	0	0	0	1	0	0	0	0	0
Cranoglanis	1	1	0	0	0	0	0	0	0	0	0
Crassinarke	0	1	0	0	0	0	0	0	0	0	0
Craterocephalus	1	0	0	0	0	1	0	0	0	0	0
Cratinus	0	1	0	0	0	0	0	1	0	0	0
Creagrutus	1	0	1	0	0	1	0	0	0	0	0
Crenicara	0	0	1	0	0	0	0	0	0	0	0
Crenichthys	0	0	1	0	0	1	0	0	0	0	0
Crenicichla	1	1	1	1	0	1	1	1	1	1	1
Crenidens	1	0	0	0	0	0	0	0	0	0	0
Crenimugil	1	0	0	0	0	0	0	0	0	0	0
Crenuchus	1	0	0	0	0	0	0	0	0	1	0
Creteuchiloglanis	1	1	0	0	0	1	0	0	0	0	0
Cribroheros	0	1	1	1	0	1	0	1	1	1	1
Cristatogobius	1	1	0	0	0	0	0	1	0	0	0
Cristiceps	0	1	0	0	0	0	0	0	0	0	0
Crocodilichthys	0	0	1	0	0	0	0	0	0	1	0
Cromeria	1	0	0	0	0	0	0	0	0	0	0
Cromileptes	0	1	1	0	0	0	0	0	0	0	0
Crossocheilus	1	0	1	0	0	1	0	0	0	1	0
Crossoloricaria	0	1	0	0	1	0	0	0	0	0	0
Crossorhombus	0	1	1	1	0	0	0	0	0	0	0
Crossosalarias	0	1	1	1	0	1	0	1	0	0	0
Cryodraco	0	0	0	0	0	0	0	1	0	0	0
Cryptacanthodes	1	0	1	0	0	0	0	0	0	0	0
Cryptarius	1	0	0	0	0	0	0	0	0	0	0
Cryptichthys	0	1	0	0	0	0	0	0	1	0	0
Cryptocentroides	0	1	1	0	0	0	1	1	0	0	0
Cryptocentrus	0	1	1	1	1	0	1	1	1	1	1
Cryptoheros	0	1	1	1	1	0	0	1	0	0	1
Cryptopsaras	1	0	0	0	0	0	0	0	0	0	0
Cryptopsilotris	0	1	1	0	0	0	0	0	0	0	0
Cryptotomus	0	0	0	0	0	1	0	0	0	0	0
Cryptotora	1	0	0	0	0	0	0	0	0	0	0
Cryptotrema	0	1	1	0	0	0	0	0	0	0	0
Crystallaria	0	1	1	0	0	0	1	0	1	0	0
Crystallichthys	0	0	0	0	0	0	0	1	0	0	0
Crystallodytes	0	0	0	0	0	0	0	0	1	0	0
Crystallogobius	0	1	0	0	0	0	0	0	0	0	0
Cteniloricaria	0	1	1	0	0	0	0	0	0	0	0
Ctenobrycon	1	0	0	0	0	0	0	0	0	1	0
Ctenochaetus	1	0	0	1	1	1	1	0	0	0	0
Ctenochromis	0	1	1	0	0	0	0	1	0	0	0
Ctenogobiops	0	1	1	1	0	0	0	1	0	0	0
Ctenogobius	0	1	1	1	1	0	0	1	0	0	0
Ctenolabrus	1	0	1	0	0	1	0	0	0	1	0
Ctenolucius	1	1	1	0	0	0	1	0	0	1	0
Ctenopharyngodon	1	0	0	0	0	0	0	0	0	0	0
Ctenopharynx	0	1	0	0	0	0	0	0	0	1	0
Ctenopoma	1	0	1	1	1	1	0	1	0	1	0
Ctenops	0	1	0	0	0	1	0	0	0	0	0
Ctenosciaena	1	0	0	0	0	0	0	0	0	0	0
Ctenotrypauchen	0	1	0	0	0	0	0	0	0	0	1
Cualac	0	0	0	1	0	0	0	0	0	0	0
Cubanichthys	0	0	0	0	0	1	0	0	0	0	0
Cubiceps	1	0	0	0	0	0	0	0	0	0	0
Culaea	0	0	1	1	0	0	0	1	1	0	0
Culter	1	0	0	0	0	0	0	0	0	0	0
Curculionichthys	0	1	0	0	0	1	0	0	1	0	0
Curimata	1	1	0	0	0	0	0	1	0	0	1
Curimatella	1	0	0	0	0	0	0	0	0	0	0
Curimatopsis	1	0	0	0	0	0	0	0	0	1	1
Cyanocharax	1	0	0	0	0	1	0	0	0	0	0
Cyathopharynx	1	0	0	0	0	0	0	0	0	0	0
Cycleptus	1	0	0	0	0	0	0	0	0	0	0
Cyclichthys	1	0	1	1	0	0	0	0	0	0	0
Cyclocheilichthys	1	0	1	0	0	1	0	0	0	1	1
Cyclopsetta	0	1	0	1	0	0	0	1	0	1	0
Cyclopsis	1	0	0	0	0	0	0	0	0	0	0
Cyclopteropsis	0	0	1	0	0	0	0	0	0	0	0
Cyclopterus	0	0	1	0	0	0	0	0	0	0	0
Cyclothone	1	0	1	0	0	0	0	0	0	0	0
Cymatoceps	0	1	0	0	0	0	0	0	0	0	0
Cymatogaster	0	0	0	0	0	0	1	0	0	0	0
Cymbacephalus	0	1	1	0	0	0	1	0	0	0	0
Cymolutes	1	1	0	1	0	1	0	1	0	1	1
Cynodon	1	0	0	0	0	0	0	0	0	0	0
Cynodonichthys	1	1	1	0	1	1	0	0	0	1	1
Cynoglossus	1	1	1	1	1	0	0	1	0	0	0
Cynolebias	0	1	1	1	0	0	0	1	0	1	0
Cynopoecilus	0	0	0	1	0	1	0	0	0	0	0
Cynoponticus	1	0	0	0	0	0	0	0	0	0	0
Cynopotamus	1	0	0	0	0	0	0	0	0	1	0
Cynoscion	1	0	1	0	1	1	0	0	0	0	0
Cynotilapia	1	0	0	0	0	0	0	1	0	0	0
Cypho	0	0	0	0	0	0	1	0	0	0	1
Cyphocharax	1	0	1	0	0	1	0	0	0	1	0
Cyphomyrus	0	1	0	0	0	0	0	0	0	0	0
Cyphotilapia	0	0	0	0	0	0	0	1	0	0	0
Cyprichromis	1	1	0	1	0	0	0	0	0	0	1
Cyprinella	1	0	0	0	0	1	0	1	0	1	1
Cyprinion	1	1	1	0	0	0	0	0	0	0	0
Cyprinocirrhites	1	0	0	0	0	0	0	0	0	0	0
Cyprinodon	1	1	1	0	1	1	0	1	0	0	1
Cyprinus	1	0	0	0	0	0	0	0	0	0	1
Cypselurus	1	0	1	0	0	0	0	0	0	0	0
Cyrtocara	0	0	0	0	0	0	0	1	0	0	0
Cyttomimus	1	0	0	0	0	0	0	0	0	0	0
Cyttopsis	1	0	0	0	0	0	0	0	0	0	0
Cyttus	1	1	1	0	0	0	0	0	0	0	0
Dacodraco	0	1	0	0	0	0	0	0	1	0	0
Dactylagnus	0	1	1	0	0	0	0	0	0	0	0
Dactylobatus	0	0	0	1	0	0	0	0	0	0	0
Dactylophora	1	0	0	0	0	0	0	0	0	0	0
Dactyloptena	0	1	1	0	0	1	0	0	0	0	1
Dactylopterus	0	0	1	1	0	0	0	0	0	0	0
Dactylopus	0	1	0	1	0	0	0	0	0	0	0
Dactyloscopus	0	1	1	1	1	1	0	0	1	0	0
Dactylosurculus	1	0	0	0	0	0	0	0	0	0	0
Dadyanos	0	0	0	0	0	0	0	1	0	0	0
Daector	0	1	1	1	1	0	0	0	1	0	0
Dagetichthys	0	0	1	0	0	0	0	0	0	0	0
Dajaus	0	0	0	1	0	0	0	0	0	0	0
Dalatias	1	0	0	0	0	0	0	0	0	0	0
Dallia	0	0	0	0	1	0	0	0	0	0	0
Dalophis	0	1	0	0	0	0	0	0	0	0	0
Danichthys	1	0	0	0	0	0	0	0	0	0	0
Danio	0	0	1	1	1	1	0	1	0	1	1
Danionella	1	0	0	0	0	1	0	0	0	0	1
Dannevigia	1	0	0	0	0	0	0	0	0	0	0
Darienheros	0	0	1	0	0	1	0	0	0	1	0
Dario	1	0	0	0	0	0	0	1	0	0	0
Dascyllus	1	0	0	0	0	0	1	1	0	1	1
Dasyatis	1	1	0	1	1	0	0	0	0	0	0
Dasycottus	0	1	1	0	0	0	0	0	0	0	0
Dasyloricaria	0	1	0	0	0	0	0	0	1	0	0
Datnia	0	0	0	0	0	1	0	1	0	0	0
Datnioides	0	0	0	0	0	0	1	1	0	0	0
Davidijordania	0	0	0	1	0	0	0	1	1	0	0
Dawkinsia	0	0	0	0	0	0	0	1	1	1	1
Daysciaena	1	0	0	0	0	0	0	0	0	0	0
Deania	1	0	0	0	0	0	0	0	0	0	0
Decapterus	1	1	0	0	0	1	1	1	0	1	1
Deckertichthys	1	0	0	0	0	0	0	0	0	0	0
Decodon	0	1	0	1	0	0	0	0	0	1	1
Dectobrycon	0	0	0	0	0	1	0	0	0	0	0
Dekeyseria	0	1	1	1	0	0	0	1	0	0	0
Dellichthys	0	0	0	1	0	0	0	0	0	0	0
Delminichthys	0	1	0	0	0	0	0	0	0	0	0
Deltentosteus	0	1	1	0	0	0	0	0	0	0	0
Dendrochirus	0	1	1	0	0	0	1	1	1	1	0
Dendrophysa	1	0	0	0	0	0	0	0	0	0	0
Dentectus	0	1	0	0	0	0	0	0	0	0	0
Dentex	1	0	0	0	0	0	0	0	0	0	0
Denticeps	1	0	0	0	0	1	0	0	0	0	0
Denticetopsis	1	1	1	0	0	0	0	0	0	0	0
Dentiraja	0	0	1	0	1	0	0	0	0	0	0
Derhamia	0	0	0	0	0	1	0	0	0	0	0
Derjuginia	1	0	0	0	0	0	0	0	0	0	0
Dermatolepis	0	1	1	1	0	0	0	1	0	0	0
Dermatopsis	1	1	0	0	0	0	0	0	0	0	0
Dermatopsoides	1	0	0	0	0	0	0	0	0	0	0
Dermogenys	1	0	0	0	0	0	0	0	0	0	1
Desmodema	1	0	1	0	0	0	0	0	0	0	0
Desmopuntius	0	0	0	0	0	1	0	1	0	1	0
Deuterodon	0	0	0	0	0	1	0	0	0	1	0
Devario	0	0	1	1	0	1	0	1	0	1	1
Dexillus	0	1	1	0	0	0	0	0	0	0	0
Dexistes	0	1	0	0	0	0	0	0	0	0	0
Diademichthys	0	0	0	0	0	1	0	0	0	1	0
Diagramma	1	0	1	0	1	1	0	0	0	0	1
Dialommus	0	1	0	0	0	0	0	0	1	0	0
Diancistrus	1	0	0	0	0	0	0	0	0	0	0
Dianema	0	0	1	0	0	0	0	0	0	0	0
Diaphenchelys	0	1	0	0	0	0	0	0	0	0	0
Diaphus	1	1	0	0	0	0	0	0	0	0	0
Diapoma	0	0	0	0	0	0	0	0	0	1	0
Diapterus	1	0	0	0	0	0	0	0	0	0	0
Diastobranchus	0	1	0	0	0	0	0	0	0	0	0
Dibranchus	1	0	1	1	0	0	0	0	0	0	0
Dicentrarchus	1	0	1	0	0	0	0	0	0	0	0
Diceratias	1	0	0	0	0	0	0	0	0	0	0
Dichistius	0	0	0	0	0	0	0	1	0	0	0
Dichotomyctere	0	0	1	1	1	1	0	0	1	0	1
Dicologlossa	0	0	0	0	0	0	0	1	0	1	0
Dicotylichthys	0	0	1	0	0	0	0	0	0	0	0
Dicrolene	1	1	0	0	0	0	0	0	0	0	0
Dicrossus	0	0	1	0	0	1	0	0	0	0	0
Dictyosoma	1	1	0	0	0	0	0	0	0	0	0
Didogobius	0	1	0	1	0	0	0	1	1	0	1
Didymothallus	1	0	0	0	0	0	0	0	0	0	0
Dimidiochromis	1	0	0	0	0	1	0	0	0	0	0
Dinematichthys	1	1	0	0	0	0	0	0	0	0	0
Dinolestes	1	0	0	0	0	0	0	0	0	0	0
Dinoperca	1	0	0	0	0	0	0	0	0	0	0
Diodon	0	0	1	1	0	0	0	1	1	1	0
Dionda	0	1	0	0	0	1	0	0	0	0	0
Diplacanthopoma	0	1	0	0	0	0	0	0	0	0	0
Diplecogaster	0	1	0	0	0	0	0	1	0	1	0
Diplectrum	1	1	0	0	0	1	0	1	0	1	0
Diplobatis	0	0	1	0	1	0	0	0	0	1	0
Diplodus	1	0	0	0	0	1	0	1	0	1	1
Diplogrammus	0	1	1	1	0	0	0	0	0	0	0
Diplomystes	1	1	0	0	0	0	0	0	0	0	0
Diplophos	1	0	0	0	0	0	0	0	0	0	0
Diploprion	0	0	0	0	0	0	0	1	0	0	1
Diplospinus	0	1	0	0	0	0	0	0	0	0	0
Diplotaxodon	1	0	0	0	0	0	0	0	0	0	0
Diproctacanthus	0	0	0	0	0	1	0	0	0	0	0
Dipterygonotus	0	0	0	0	0	1	0	0	0	0	0
Dipturus	1	1	1	1	0	0	0	0	0	1	0
Diptychus	0	1	0	1	1	0	0	0	0	0	0
Dipulus	1	0	0	0	0	0	0	0	0	0	0
Diretmichthys	1	0	0	0	0	0	0	0	0	0	0
Diretmoides	1	0	0	0	0	0	0	0	0	0	0
Diretmus	1	0	0	0	0	0	0	0	0	0	0
Discherodontus	1	0	0	0	0	0	0	0	0	0	1
Dischistodus	1	0	0	0	0	0	1	1	0	1	1
Discocheilus	1	0	0	0	0	0	0	0	0	0	0
Discogobio	1	1	0	0	0	0	0	0	0	0	0
Discopyge	1	0	0	0	0	0	0	0	0	0	0
Discordipinna	0	0	1	0	0	1	1	0	0	1	1
Discotrema	0	0	0	1	0	1	0	0	0	0	0
Dissostichus	0	1	0	0	0	0	0	0	0	0	0
Distichodus	1	1	1	0	0	1	0	1	0	1	0
Distoechodon	0	0	0	0	0	0	0	0	0	0	1
Ditrema	1	0	0	0	0	0	0	0	0	0	0
Divandu	0	0	1	0	0	0	0	1	0	0	0
Doederleinia	1	0	0	0	0	0	0	0	0	0	0
Dolichallabes	1	0	0	0	0	0	0	0	0	0	0
Dolichamphilius	1	0	1	0	0	0	0	0	0	0	0
Dolichancistrus	0	0	0	1	0	0	0	0	0	0	0
Dolicholagus	1	0	0	0	0	0	0	0	0	0	0
Dolichopteryx	0	0	0	1	0	0	0	0	0	0	0
Dolichosudis	1	0	0	0	0	0	0	0	0	0	0
Dolopichthys	0	1	0	0	0	0	0	0	0	0	0
Doraops	0	1	0	0	0	0	0	0	0	0	0
Doras	1	0	0	0	0	0	0	0	0	0	1
Doratonotus	0	1	0	0	0	0	0	0	0	0	0
Dormitator	1	0	0	0	0	1	0	0	0	0	0
Dorosoma	1	0	0	0	0	0	0	0	0	0	0
Doryichthys	0	0	1	0	0	1	0	1	0	0	0
Doryrhamphus	1	0	0	0	0	1	0	1	0	1	1
Dotsugobius	0	1	0	0	0	0	0	1	0	0	0
Doumea	0	1	1	0	0	0	0	0	1	0	0
Draconetta	0	1	0	0	0	0	0	0	1	0	0
Draculo	0	0	1	0	0	0	0	0	0	0	0
Drepane	1	0	1	0	0	0	0	1	0	0	0
Drombus	0	1	1	0	0	0	0	0	1	0	0
Dules	0	0	1	0	0	0	0	1	0	0	0
Dunckerocampus	0	0	0	0	0	1	0	1	0	1	0
Duopalatinus	1	0	0	0	0	0	0	0	0	0	0
Dupouyichthys	0	0	0	0	0	0	0	0	1	0	0
Dussumieria	1	0	0	0	0	0	0	0	0	0	0
Dysomma	1	1	0	0	0	1	0	0	0	0	0
Dysommina	1	0	0	0	0	0	0	0	0	0	0
Dzihunia	0	1	0	0	0	0	0	0	0	0	0
Ebinania	0	1	0	0	0	0	0	0	0	0	0
Ebosia	0	0	1	0	0	0	1	1	0	0	0
Echelus	0	1	0	0	0	0	0	0	0	0	0
Echeneis	0	0	0	0	0	1	0	0	0	0	0
Echidna	1	1	1	1	1	0	0	1	0	0	0
Echiichthys	0	0	0	0	0	1	0	0	0	0	0
Echinogobius	0	0	1	0	0	0	0	0	0	0	0
Echinophryne	0	1	1	0	0	0	0	0	0	0	0
Echinorhinus	1	1	0	0	0	0	0	0	0	0	0
Echiodon	1	1	0	0	0	0	0	0	0	0	0
Echiophis	0	1	1	0	0	0	0	0	0	0	0
Echiostoma	0	1	0	0	0	0	0	0	0	0	0
Eckloniaichthys	0	0	0	1	0	0	0	0	0	0	0
Eclectochromis	0	1	0	0	0	1	0	1	0	0	0
Economidichthys	0	1	0	0	0	0	0	1	0	0	0
Ecsenius	1	1	1	1	1	1	1	1	1	1	1
Ectodus	1	0	0	0	0	0	0	0	0	1	0
Ectreposebastes	1	0	0	0	0	0	0	0	0	0	0
Ego	0	0	0	0	0	0	0	1	0	0	0
Eigenmannia	1	0	0	0	0	1	0	0	0	0	0
Eirmotus	0	0	1	0	0	0	0	1	0	0	0
Ekemblemaria	0	0	0	1	0	0	0	1	0	0	0
Elacatinus	0	0	1	0	0	1	0	1	0	0	1
Elachocharax	0	1	0	0	0	0	0	1	0	0	0
Elagatis	0	0	0	0	0	1	0	0	0	0	0
Elassoma	0	0	1	1	1	0	0	1	0	0	0
Elates	0	1	1	0	0	0	0	0	0	0	0
Elattarchus	0	0	0	0	0	1	0	0	0	0	0
Electrona	0	1	0	0	0	0	0	0	0	0	0
Electrophorus	1	0	0	1	0	0	0	0	0	0	0
Eleginops	1	0	0	0	0	0	0	0	0	0	0
Eleginus	0	1	1	0	0	0	0	0	0	0	0
Eleotrica	0	1	0	1	1	0	0	1	0	0	0
Eleotris	1	1	0	0	0	1	0	0	0	0	1
Eleutherochir	0	1	1	1	0	0	0	0	0	0	0
Eleutheronema	1	1	0	0	0	0	0	0	0	0	0
Ellochelon	1	0	0	0	0	0	0	0	0	0	0
Ellopostoma	0	0	1	0	0	0	0	0	0	0	0
Elops	1	0	0	0	0	0	0	0	0	0	0
Ematops	1	0	0	0	0	0	0	0	0	0	0
Embassichthys	0	1	0	0	0	0	0	0	0	0	0
Embiotoca	0	0	0	0	1	1	0	0	0	0	0
Emblemaria	1	1	1	1	1	0	0	1	1	0	1
Emblemariopsis	1	0	0	1	0	0	0	0	1	0	0
Emmelichthyops	1	0	0	0	0	0	0	0	0	0	0
Emmelichthys	1	0	0	0	0	0	0	0	0	0	0
Encheliophis	1	0	0	0	0	0	0	0	0	0	0
Encheloclarias	1	0	0	0	0	0	0	0	0	0	0
Enchelycore	1	1	1	1	1	0	0	0	0	0	0
Enchelynassa	1	0	0	0	0	0	0	0	0	0	0
Enchelyopus	1	0	0	0	0	0	0	0	0	0	0
Enchelyurus	1	0	1	0	0	1	0	0	0	0	1
Encrasicholina	0	0	0	0	0	1	0	0	0	0	1
Engraulicypris	1	0	0	0	0	1	0	0	0	0	0
Engraulis	1	0	0	0	0	0	0	0	0	0	1
Engyophrys	0	1	1	0	0	0	0	0	0	0	0
Engyprosopon	0	1	1	1	0	0	0	0	0	0	0
Enigmacanthus	0	1	0	0	0	0	0	0	0	0	0
Enneacampus	0	1	0	0	0	0	0	1	0	0	0
Enneacanthus	0	1	0	1	0	0	0	1	0	0	0
Enneanectes	0	1	0	0	0	0	1	1	0	1	0
Enneapterygius	1	1	1	1	0	0	1	1	1	1	1
Enophrys	0	1	0	0	0	0	0	0	0	0	0
Enoplosus	0	0	0	0	0	0	0	1	0	0	0
Entelurus	0	0	0	0	0	0	0	1	0	0	0
Enteromius	1	1	1	0	0	1	0	1	0	1	1
Entomacrodus	0	1	1	1	1	1	0	1	1	0	0
Entomocorus	1	0	0	0	0	0	0	0	0	0	0
Entosphenus	1	0	0	0	0	0	0	0	0	0	0
Eopsetta	0	1	0	1	0	0	0	0	0	0	0
Epactionotus	0	0	0	0	0	1	0	0	0	0	0
Epalzeorhynchos	0	0	0	0	0	1	0	0	0	1	1
Epapterus	0	0	0	0	0	1	0	0	0	0	0
Ephippion	0	0	0	1	0	0	0	0	0	0	0
Ephippus	1	0	0	0	0	0	0	1	0	0	0
Epibulus	1	0	1	0	0	0	0	1	0	1	1
Epigonus	1	1	0	0	0	0	0	0	0	0	0
Epinephelides	0	0	0	1	0	0	0	0	0	0	0
Epinephelus	1	1	1	1	1	1	1	1	1	1	1
Epiplatys	1	1	1	1	0	1	1	1	0	0	1
Episemion	0	1	0	1	0	0	0	0	0	0	0
Eptatretus	1	0	0	0	0	0	0	0	0	0	0
Equetus	0	0	0	1	0	0	1	0	0	0	0
Equulites	1	1	1	0	1	0	0	0	0	0	0
Eremophilus	0	0	0	0	1	0	0	0	0	0	0
Erethistes	0	1	0	0	0	0	0	0	0	0	0
Erethistoides	0	1	0	0	0	0	0	0	1	0	0
Eretmichthys	1	0	0	0	0	0	0	0	0	0	0
Eretmodus	0	0	0	1	0	0	0	1	0	0	0
Ereunias	1	0	0	0	0	0	0	0	0	0	0
Ericentrus	0	1	0	0	0	0	0	1	0	0	0
Erilepis	0	1	0	0	0	0	0	1	1	0	1
Erimystax	1	1	1	0	0	0	0	0	0	0	0
Erimyzon	1	0	0	0	0	1	0	0	0	0	0
Erisphex	1	1	1	0	0	0	0	0	0	0	0
Ernogrammus	0	1	0	1	0	1	0	1	0	0	0
Ernstichthys	1	1	0	0	0	0	0	0	1	0	0
Erosa	0	1	0	0	0	0	0	0	0	0	0
Erotelis	0	1	0	0	0	0	0	0	0	0	0
Erpetoichthys	1	0	0	0	0	0	0	0	0	0	0
Erromyzon	0	0	0	0	0	0	0	1	0	0	0
Erythrinus	0	1	0	0	0	0	0	0	0	0	0
Erythrocles	1	0	0	0	0	0	0	0	0	0	0
Escualosa	1	0	0	0	0	0	0	0	0	0	0
Esomus	1	0	0	0	0	1	0	0	0	1	0
Esox	0	0	1	1	1	0	1	1	0	0	0
Etelis	1	0	0	0	0	0	0	0	0	0	0
Etheostoma	1	1	1	0	1	1	1	1	1	0	1
Ethmalosa	1	0	0	0	0	0	0	0	0	0	0
Ethmidium	0	0	1	0	0	0	0	0	0	0	0
Etia	0	0	0	1	0	0	0	0	0	1	0
Etmopterus	1	0	0	0	0	0	0	0	0	0	0
Etroplus	0	1	1	1	0	0	0	1	0	1	1
Etropus	1	1	1	1	0	0	0	0	0	0	0
Etrumeus	1	0	0	0	0	0	0	0	0	0	0
Eubalichthys	0	0	1	1	0	1	1	0	0	0	0
Eubleekeria	1	0	0	0	0	0	0	0	0	0	0
Euchilichthys	1	1	0	0	0	0	0	0	0	0	0
Euchiloglanis	0	1	0	0	0	0	0	0	0	0	0
Eucinostomus	1	0	0	0	0	0	0	0	0	1	0
Eucrossorhinus	0	1	1	0	0	0	0	0	0	0	0
Eucyclogobius	0	1	0	1	0	0	0	0	0	0	0
Eudontomyzon	0	1	0	0	0	0	0	0	0	0	0
Eugerres	1	0	0	0	0	1	0	0	0	0	0
Eugnathogobius	0	1	1	0	0	0	0	1	0	0	0
Euleptorhamphus	1	0	0	0	0	0	0	0	0	0	0
Eulophias	0	0	1	0	0	0	0	0	0	0	0
Eumecichthys	1	0	0	0	0	0	0	0	0	0	0
Eumegistus	1	0	0	0	0	0	0	0	0	0	0
Eumesogrammus	0	1	0	0	0	0	0	0	0	0	0
Eumicrotremus	1	1	1	1	0	0	0	0	0	1	1
Eupleurogrammus	1	0	0	0	0	0	0	0	0	0	0
Eupogonesthes	0	1	0	0	0	0	0	0	0	0	0
Euristhmus	1	1	0	0	0	0	0	0	0	0	0
Eurymen	0	1	0	0	0	0	0	0	0	0	0
Eurypegasus	0	1	0	1	1	0	0	1	0	0	0
Eurypharynx	1	0	0	0	0	0	0	0	0	0	0
Eusphyra	1	0	0	0	0	0	0	0	0	0	0
Eustomias	1	0	0	0	0	0	0	0	0	0	0
Eusurculus	1	1	0	0	0	0	0	0	0	0	0
Eutaeniichthys	0	0	0	0	0	1	0	0	0	0	0
Eutaeniophorus	0	0	0	0	0	1	0	0	0	0	0
Euthynnus	0	0	1	0	1	1	0	0	0	0	0
Eutrigla	0	0	0	0	0	1	0	0	0	0	0
Eutropiichthys	1	0	0	0	0	0	0	0	0	0	0
Evermannella	1	0	0	0	0	0	0	0	0	0	0
Evermannia	0	1	0	0	1	0	0	1	0	0	0
Evermannichthys	0	1	1	0	1	1	0	1	0	0	1
Eviota	1	1	1	1	0	1	1	1	1	1	1
Evistias	0	0	1	0	1	0	1	0	0	0	0
Evorthodus	0	1	0	0	1	0	0	1	0	0	0
Evoxymetopon	1	0	0	0	0	0	0	0	0	0	0
Evynnis	1	0	0	0	0	1	0	0	0	0	0
Exallias	0	0	1	0	0	0	0	0	0	0	0
Exallodontus	1	0	0	0	0	0	0	0	0	0	0
Exerpes	0	1	0	0	1	0	0	0	0	1	0
Exochochromis	0	0	0	0	0	0	0	1	0	1	0
Exodon	0	0	0	0	0	0	0	0	0	1	0
Exoglossum	1	1	0	1	0	0	0	0	0	0	0
Exostoma	1	0	0	0	0	0	0	0	0	0	0
Exyrias	0	1	1	1	0	1	0	0	0	0	0
Facciolella	1	0	0	0	0	0	0	0	0	0	0
Farlowella	1	0	0	1	0	1	0	0	0	0	0
Favonigobius	0	1	1	1	0	0	0	1	0	0	0
Feia	0	1	0	0	0	0	0	1	0	0	1
Fenerbahce	0	1	1	0	0	0	0	0	0	0	0
Fenestraja	0	1	1	0	0	0	0	0	0	0	0
Feroxodon	0	0	1	0	0	0	1	0	0	0	0
Festucalex	0	1	0	1	0	0	0	1	0	0	0
Fibramia	1	0	0	0	0	1	0	0	0	0	0
Filicampus	0	1	0	1	0	0	1	1	0	0	0
Filimanus	1	0	0	0	0	0	0	0	0	0	0
Fistularia	1	0	0	1	0	0	0	1	0	0	0
Flabelligobius	0	1	1	0	0	0	0	1	0	0	0
Flagellostomias	1	0	0	0	0	0	0	0	0	0	0
Floridichthys	0	1	1	1	0	0	0	1	0	0	0
Fluvitrygon	1	0	0	0	0	0	0	0	0	0	0
Foa	0	1	0	1	0	0	0	1	0	0	0
Fodiator	1	0	0	0	0	0	0	0	0	0	0
Foerschichthys	1	0	0	0	0	0	0	0	0	0	0
Foetorepus	0	1	0	0	0	0	0	0	0	0	0
Folifer	1	0	0	0	0	0	0	0	0	0	0
Fonchiiichthys	0	1	0	0	0	0	0	1	0	0	0
Fontitrygon	1	1	0	0	0	0	0	0	0	0	0
Forbesichthys	0	0	0	0	0	1	0	0	0	0	0
Forcipiger	0	0	0	0	0	0	0	0	0	1	1
Formosania	0	0	1	0	1	1	0	0	1	0	0
Forsterygion	0	1	1	0	0	1	1	0	1	0	1
Fossorochromis	0	1	1	0	0	0	0	1	0	0	0
Fowleria	1	1	1	0	0	0	0	1	0	1	0
Fowlerichthys	0	1	1	1	0	0	0	0	0	1	0
Franciscodoras	0	1	0	0	0	0	0	0	0	0	0
Freemanichthys	1	0	0	0	0	0	0	0	0	0	0
Fundulopanchax	0	1	1	1	1	1	0	1	0	0	1
Fundulus	1	1	1	1	1	1	0	1	0	1	0
Furcina	0	1	0	1	0	0	0	1	0	0	0
Fusigobius	0	1	1	1	0	0	0	0	0	1	1
Gadella	1	1	0	0	0	0	0	0	0	0	0
Gadiculus	0	1	0	0	0	0	0	0	0	0	0
Gadomus	1	1	0	0	0	0	0	0	0	0	0
Gadopsis	0	0	0	0	1	0	0	0	0	0	0
Gadus	0	0	1	0	1	0	0	0	0	0	0
Gagata	1	0	0	0	0	0	0	0	1	0	0
Gaidropsarus	1	1	1	1	1	1	0	0	0	0	0
Galaxias	1	1	1	1	1	0	0	1	0	1	0
Galaxiella	0	0	0	0	0	1	0	0	0	0	0
Galeichthys	1	0	0	0	0	1	0	0	0	0	0
Galeocerdo	0	0	0	0	1	0	0	0	0	0	0
Galeocharax	1	0	0	0	0	0	0	0	0	0	0
Galeoides	0	0	0	0	0	1	0	0	0	0	0
Galeorhinus	1	0	0	0	0	0	0	0	0	0	0
Galeus	1	0	1	0	0	0	0	0	1	0	0
Gambusia	1	0	1	0	0	0	0	0	0	1	0
Gammogobius	0	0	0	0	0	0	0	1	0	0	0
Gargariscus	0	1	0	0	0	0	0	0	1	0	0
Garmanella	0	1	0	1	1	0	0	0	0	0	0
Garra	1	1	1	0	0	1	0	0	1	0	0
Gasterochisma	0	1	0	0	0	0	0	0	0	0	0
Gasteropelecus	1	0	1	0	0	1	0	0	0	0	0
Gasterosteus	1	1	0	0	0	0	0	0	0	0	0
Gastromyzon	1	1	1	1	1	0	0	1	1	0	0
Gastropsetta	0	1	0	0	0	0	0	0	0	1	0
Gastroscyphus	0	0	0	1	0	0	0	0	1	0	0
Gavialiceps	1	0	0	0	0	0	0	0	0	0	0
Gazza	0	1	1	0	1	0	0	0	0	0	0
Gempylus	1	0	0	0	0	0	0	0	0	0	0
Genicanthus	1	0	1	0	1	1	1	1	0	0	1
Genidens	1	1	0	0	0	0	0	0	0	0	0
Genyatremus	1	1	0	0	0	0	1	0	0	0	0
Genyomyrus	1	0	0	0	0	0	0	0	0	0	0
Genyonemus	1	0	0	0	0	0	0	0	0	0	0
Genypterus	1	1	0	1	1	0	0	0	0	0	0
Geophagus	0	1	1	1	0	1	0	1	1	1	1
Geotria	1	0	0	0	0	0	0	0	0	0	0
Gephyroberyx	1	0	0	0	0	0	0	0	0	0	0
Gephyrocharax	1	0	0	0	0	0	0	0	0	0	1
Gephyrochromis	1	0	0	0	0	0	0	0	0	0	0
Gerres	1	0	1	0	0	1	0	1	1	0	0
Ghatsa	0	1	0	0	0	0	0	0	0	0	0
Gibberichthys	1	0	0	0	0	0	0	0	0	0	1
Gibbonsia	0	1	0	0	0	1	0	1	0	0	0
Gibelion	1	0	0	0	0	0	0	0	0	0	0
Gigantactis	1	1	0	0	0	0	0	0	0	0	0
Giganthias	1	0	0	0	0	0	0	0	0	0	0
Gila	1	1	0	0	0	1	0	0	0	0	0
Gilbertidia	0	0	0	1	0	0	0	1	0	0	0
Gilbertolus	0	1	0	0	0	0	0	0	0	0	0
Gillellus	0	1	1	0	0	1	0	1	1	0	0
Gillichthys	0	1	0	0	0	0	0	0	1	0	0
Ginglymostoma	1	0	0	0	0	0	0	0	0	0	0
Ginsburgellus	0	0	0	0	0	0	0	1	0	0	0
Girardinichthys	0	1	1	0	0	0	0	0	0	0	0
Girardinus	1	0	0	0	0	0	0	1	0	0	0
Girella	1	1	0	0	0	0	0	1	0	0	0
Giuris	0	1	1	0	0	0	0	0	0	0	0
Gladiogobius	0	1	1	1	0	1	0	0	0	0	0
Glanidium	1	0	1	0	0	0	0	0	0	0	0
Glaridoglanis	1	0	0	0	0	0	0	0	0	0	0
Glaucosoma	1	0	1	0	0	1	0	1	0	0	0
Glaucostegus	1	0	0	0	0	0	0	0	0	0	0
Glenoglossa	0	1	0	0	0	0	0	0	0	0	0
Glossamia	0	1	0	0	0	0	0	0	0	0	0
Glossanodon	0	0	0	0	0	1	0	1	1	0	0
Glossogobius	0	1	1	1	0	0	0	0	0	0	0
Glossolepis	1	1	1	0	0	1	0	0	0	0	0
Glyphis	1	0	0	0	0	0	0	0	0	0	0
Glyptauchen	0	1	0	0	0	0	0	0	0	0	1
Glyptocephalus	1	1	0	0	0	0	0	0	0	0	0
Glyptoparus	0	0	1	1	0	0	0	0	0	0	0
Glyptoperichthys	0	0	0	1	0	0	0	0	0	0	0
Glyptophidium	1	0	0	0	0	0	0	0	0	0	0
Glyptosternon	1	0	0	0	0	0	0	0	0	0	0
Glyptothorax	1	1	1	1	0	1	0	1	1	0	1
Gnathanodon	0	0	0	0	0	0	0	1	0	0	0
Gnathocharax	1	0	0	0	0	0	0	0	0	0	0
Gnathochromis	0	0	0	0	0	0	0	1	0	0	1
Gnathodentex	0	0	0	0	0	1	0	0	0	0	0
Gnathodolus	1	0	0	0	0	0	0	0	0	0	0
Gnatholepis	0	1	1	1	0	1	0	1	0	1	0
Gnathonemus	1	0	0	0	0	0	0	1	0	0	1
Gnathophis	1	1	0	0	0	0	0	0	0	0	0
Gnathopogon	1	1	0	0	0	1	0	0	0	0	0
Gobiesox	1	1	1	1	1	1	0	1	1	0	0
Gobio	1	1	1	0	0	1	0	0	0	0	0
Gobiobotia	0	1	1	0	0	0	0	0	1	0	1
Gobiocichla	0	0	0	0	0	1	0	0	1	0	0
Gobioclinus	0	1	0	1	0	0	0	1	1	0	0
Gobiodon	1	0	1	1	1	1	1	1	0	0	1
Gobioides	0	1	1	0	0	0	0	1	0	0	0
Gobiomorphus	0	1	1	0	0	0	0	0	0	0	0
Gobiomorus	0	1	0	0	0	0	0	0	0	0	0
Gobionellus	0	1	1	0	0	0	1	1	0	1	0
Gobionotothen	0	1	1	0	0	0	0	0	0	0	0
Gobiopsis	0	1	0	0	1	0	1	1	1	0	1
Gobiopterus	1	1	0	0	0	0	0	0	0	0	0
Gobiosoma	1	1	0	1	1	1	0	1	0	0	0
Gobius	1	1	1	0	1	1	0	0	1	0	0
Gobiusculus	0	1	0	1	0	1	0	0	0	0	0
Gobulus	0	1	0	1	0	1	0	0	0	0	1
Goeldiella	0	1	0	0	0	0	0	0	0	0	0
Gogangra	0	0	0	0	0	0	0	0	1	0	0
Gogo	1	1	0	1	0	0	0	0	0	0	0
Gollum	1	0	0	0	0	0	0	0	0	0	0
Gomphosus	1	0	1	0	0	1	0	0	0	1	1
Gonichthys	1	0	0	0	0	0	0	0	0	0	0
Gonioplectrus	0	0	0	0	0	1	0	0	0	0	0
Gonorynchus	1	0	0	0	0	0	0	0	0	1	1
Gonostoma	0	1	0	0	0	0	0	0	0	0	0
Goodea	1	0	0	0	0	0	0	0	0	0	0
Gorgasia	1	1	1	1	0	0	0	1	0	0	0
Gorogobius	0	0	0	0	0	0	0	1	0	0	0
Gouania	0	1	0	0	0	0	0	0	0	0	0
Gracila	0	0	0	0	0	0	0	1	1	0	1
Grallenia	0	1	1	0	0	1	0	0	0	0	0
Gramma	0	0	0	0	0	1	1	0	0	1	1
Grammatobothus	0	1	0	1	0	0	0	0	0	1	0
Grammatonotus	1	0	0	0	0	0	0	0	0	0	0
Grammatorcynus	0	0	0	0	0	1	0	0	0	0	0
Grammatotria	1	0	0	0	0	0	0	0	0	0	0
Grammicolepis	0	0	0	0	0	0	0	1	0	0	0
Grammistes	0	0	0	0	0	1	0	0	0	0	0
Grammistops	1	0	0	0	0	0	0	0	0	1	0
Grammonus	1	1	1	0	0	0	0	0	0	0	0
Grammoplites	0	1	1	0	0	0	0	0	1	0	0
Graus	1	0	0	0	0	0	0	0	0	0	0
Greenwoodochromis	0	0	0	1	0	0	0	1	0	0	0
Grundulus	1	0	0	0	0	0	0	0	0	0	0
Guavina	0	1	0	0	0	0	0	0	0	0	0
Gudusia	1	0	0	0	0	0	0	0	0	0	0
Guentheridia	0	0	1	0	1	0	0	0	0	0	0
Guentherus	1	0	1	0	0	0	0	0	0	0	0
Guianacara	0	1	0	0	0	0	0	1	0	1	0
Gunnellichthys	1	0	0	0	0	1	0	0	0	1	0
Gurgesiella	1	0	1	1	0	0	0	0	0	0	0
Guyu	1	0	0	0	0	0	0	0	0	0	0
Gymnachirus	0	0	0	0	0	0	0	1	0	0	0
Gymnallabes	1	0	0	0	0	0	0	0	0	0	0
Gymnapistes	0	0	0	0	0	0	0	1	1	0	0
Gymnapogon	1	0	0	0	0	0	0	1	0	0	0
Gymnarchus	1	0	0	0	0	0	0	0	0	0	0
Gymneleotris	0	0	0	0	0	0	0	1	0	0	0
Gymnelopsis	1	0	0	0	0	0	0	0	0	0	0
Gymnelus	0	0	0	0	0	0	0	1	0	1	0
Gymnoamblyopus	1	0	0	0	0	0	0	0	0	0	0
Gymnocaesio	0	0	0	0	0	1	0	0	0	0	0
Gymnocanthus	0	1	1	0	0	0	0	1	1	0	0
Gymnocephalus	0	1	1	0	0	1	0	0	0	0	0
Gymnocharacinus	1	0	0	0	0	0	0	0	0	0	0
Gymnoclinus	0	0	0	0	0	0	0	0	0	0	1
Gymnocorymbus	1	0	0	0	0	0	0	1	0	0	0
Gymnocranius	1	1	0	0	0	0	1	1	0	0	0
Gymnocrotaphus	1	0	0	0	0	0	0	0	0	0	0
Gymnocypris	1	1	0	0	0	0	0	0	0	0	0
Gymnodiptychus	0	1	1	0	0	0	0	0	0	0	0
Gymnodraco	0	0	1	0	0	0	0	0	1	0	0
Gymnogeophagus	0	1	0	1	0	1	0	1	0	1	1
Gymnogobius	0	1	1	0	1	0	0	1	0	1	0
Gymnomuraena	0	0	0	0	0	0	0	1	0	0	0
Gymnorhamphichthys	0	0	0	0	0	1	0	0	0	0	0
Gymnosarda	1	0	0	0	0	0	0	0	0	0	0
Gymnoscopelus	0	1	0	0	0	0	0	0	0	0	0
Gymnothorax	1	1	1	1	1	0	0	1	0	1	0
Gymnotus	1	0	1	0	1	0	1	0	0	0	0
Gymnura	1	1	1	1	0	0	0	0	0	0	0
Gyrinocheilus	0	0	1	1	0	1	0	1	0	0	0
Haemomaster	1	0	0	0	0	0	0	0	0	1	0
Haemulon	1	0	1	1	0	1	1	1	0	1	1
Haemulopsis	1	0	0	0	0	1	0	1	0	1	0
Halaelurus	0	0	1	0	0	0	0	1	0	0	0
Halargyreus	1	0	0	0	0	0	0	0	0	0	0
Halicampus	1	1	1	1	0	0	0	1	0	0	0
Halichoeres	1	1	1	1	1	1	1	1	1	1	1
Halicmetus	0	1	1	0	1	0	0	0	0	0	0
Halidesmus	0	1	0	1	0	0	0	0	0	0	0
Halieutaea	1	1	0	1	1	0	0	0	0	0	0
Halieutichthys	0	0	0	1	0	0	0	0	0	0	0
Halieutopsis	1	0	0	0	0	0	0	0	0	0	0
Haliichthys	0	1	0	1	0	0	0	0	0	0	0
Halimochirurgus	1	1	0	0	0	0	0	0	0	0	0
Halimuraena	0	0	1	0	0	0	0	0	0	0	0
Haliophis	1	0	1	0	0	0	0	1	0	1	0
Halobatrachus	0	1	1	0	0	0	0	0	0	0	0
Halophryne	0	1	0	0	0	0	0	0	1	0	0
Halosauropsis	1	0	0	0	0	0	0	0	0	0	0
Halosaurus	1	1	0	0	0	0	0	0	0	0	0
Haludaria	1	0	0	0	0	0	0	1	0	1	0
Hampala	0	0	0	0	0	0	0	1	0	1	1
Hannia	1	0	0	0	0	0	0	0	0	0	0
Hapalogenys	1	1	0	0	0	1	1	0	0	0	0
Haploblepharus	0	1	0	1	0	0	0	1	1	0	0
Haplochromis	1	1	1	0	0	0	1	1	0	1	1
Haplocylix	0	0	0	0	1	0	0	0	0	0	0
Haplotaxodon	0	1	0	1	0	0	0	0	0	0	0
Haptenchelys	1	0	0	0	0	0	0	0	0	0	0
Hara	0	1	0	0	0	0	0	1	0	0	0
Harengula	1	0	0	0	0	0	0	0	0	0	0
Harpadon	1	0	0	0	0	0	0	0	0	0	0
Harpagifer	0	1	0	0	0	0	0	0	1	0	0
Harriotta	1	0	0	0	0	0	0	0	0	0	0
Harttia	1	1	1	0	0	1	0	0	1	0	0
Harttiella	1	1	0	0	0	0	0	1	0	0	0
Hasemania	1	0	0	0	0	0	0	0	0	1	1
Hassar	1	0	0	0	0	1	0	0	0	1	0
Hazeus	0	0	1	1	0	0	0	0	0	0	0
Helcogramma	1	1	1	1	1	1	1	1	1	0	1
Helcogrammoides	0	1	0	1	0	0	0	0	1	1	0
Helicolenus	0	1	1	0	1	0	0	1	1	0	0
Helicophagus	1	0	0	0	0	0	0	0	0	0	0
Helogenes	1	1	0	0	0	0	0	0	0	0	0
Helostoma	1	0	0	0	0	0	0	0	0	0	0
Helotes	0	0	0	0	0	1	0	0	0	1	0
Hemanthias	0	1	0	1	0	0	0	0	0	0	0
Hemerorhinus	0	1	0	0	0	0	0	0	0	0	0
Hemiancistrus	1	0	1	1	0	0	0	0	0	0	0
Hemiarius	1	0	0	0	0	0	0	0	0	0	0
Hemibagrus	1	1	1	1	0	0	0	1	0	0	1
Hemibarbus	1	0	1	0	0	0	0	0	0	0	0
Hemibates	0	0	0	0	1	1	0	0	0	0	0
Hemibrycon	1	0	0	0	0	0	0	0	0	1	0
Hemicaranx	0	1	0	0	0	0	0	1	0	0	0
Hemichromis	1	0	1	1	0	0	0	1	0	1	1
Hemiculter	1	0	0	0	0	0	0	0	0	0	0
Hemiculterella	1	0	0	0	0	0	0	0	0	0	0
Hemidoras	1	0	0	0	0	0	0	0	0	0	0
Hemieleotris	0	0	0	0	0	1	0	0	0	0	0
Hemiemblemaria	0	0	0	0	0	1	0	0	0	0	0
Hemigaleus	1	0	0	0	0	0	0	0	0	0	0
Hemiglyphidodon	1	0	0	0	0	0	0	0	0	0	0
Hemigobius	0	1	0	0	1	0	1	0	0	0	0
Hemigrammocypris	1	0	0	0	0	0	0	0	0	0	0
Hemigrammus	1	0	0	0	0	1	0	0	0	1	1
Hemigymnus	0	0	0	0	0	0	0	1	0	0	1
Hemilepidotus	0	1	0	0	0	0	0	0	1	0	0
Hemilutjanus	1	0	0	0	0	0	0	0	0	0	0
Hemimyzon	0	1	0	0	1	0	0	0	1	0	0
Heminoemacheilus	1	0	0	0	0	0	0	0	0	0	0
Hemiodontichthys	0	0	1	0	0	0	0	0	0	0	0
Hemiodus	1	1	0	0	0	1	0	0	1	1	0
Hemiramphus	1	0	1	0	0	0	0	0	0	0	0
Hemirhamphodon	0	0	1	0	0	1	0	0	0	0	0
Hemiscyllium	0	0	1	1	0	0	0	1	1	1	0
Hemisilurus	1	0	0	0	0	0	0	0	0	0	0
Hemisorubim	0	0	1	0	0	0	0	0	0	0	0
Hemitaurichthys	1	0	0	0	0	0	0	1	0	0	1
Hemitilapia	0	0	0	0	0	0	0	1	0	1	0
Hemitremia	0	0	0	0	0	1	0	0	0	0	1
Hemitriakis	1	0	0	0	0	0	0	0	0	0	0
Hemitripterus	0	1	0	0	1	0	0	0	0	0	0
Hemitrygon	1	1	0	0	0	0	0	0	0	0	0
Henicorhynchus	1	0	0	0	0	0	0	0	0	0	0
Heniochus	0	0	0	0	0	0	1	0	0	0	1
Henochilus	1	0	0	0	0	0	0	0	0	0	0
Henonemus	0	0	1	0	0	0	0	0	0	0	0
Hephaestus	1	1	0	0	0	0	0	1	0	0	0
Hepsetus	1	0	0	0	0	0	0	0	0	0	0
Heptapterus	1	0	0	0	0	0	0	0	0	0	0
Heptranchias	1	0	0	0	0	0	0	0	0	0	0
Herichthys	0	1	1	1	1	0	0	1	0	1	1
Herklotsichthys	1	0	1	0	0	0	0	0	0	0	1
Heroina	0	0	0	0	0	0	0	1	0	1	0
Heros	0	0	1	0	1	0	0	1	0	0	1
Herotilapia	0	1	0	0	0	1	0	1	0	0	0
Herpetoichthys	0	0	1	0	0	0	0	0	1	0	0
Hesperoleucus	1	0	0	0	0	0	0	0	0	0	0
Heterandria	1	0	1	0	0	1	0	1	0	0	0
Hetereleotris	1	1	0	1	0	0	0	1	1	0	1
Heteristius	0	0	0	0	0	0	0	1	1	0	0
Heterobranchus	1	0	1	0	0	0	0	0	0	0	0
Heterocharax	0	0	0	0	0	1	0	0	0	0	0
Heterochromis	0	0	0	0	0	1	0	1	0	1	0
Heteroclinus	0	1	0	0	0	1	0	1	1	0	0
Heteroconger	1	1	1	1	1	0	0	1	0	1	0
Heterodontus	0	1	1	1	1	0	1	1	1	0	0
Heteromycteris	0	1	0	0	1	0	0	0	0	1	0
Heteronarce	0	0	1	0	0	0	0	0	0	0	1
Heterophallus	1	0	0	0	0	0	0	0	0	1	0
Heterophotus	0	1	0	0	0	0	0	0	0	0	0
Heteroplopomus	0	1	1	0	0	0	0	0	0	0	0
Heteropneustes	1	0	0	0	0	0	0	0	0	0	0
Heteropriacanthus	0	1	0	0	0	0	0	0	1	0	0
Heteroscarus	0	0	0	0	0	1	0	1	1	0	0
Heterostichus	0	1	0	0	0	0	0	1	0	0	0
Heterotilapia	0	0	0	0	0	0	0	1	0	0	0
Heterotis	1	0	0	0	0	0	0	0	0	0	0
Hexagrammos	1	1	1	1	1	0	0	1	0	1	0
Hexanchus	1	0	0	0	0	0	0	0	0	0	0
Hexanematichthys	0	0	0	0	0	0	0	1	0	0	0
Hexatrygon	1	0	0	0	0	0	0	0	0	0	0
Hilsa	1	0	0	0	0	0	0	0	0	0	0
Himantolophus	1	0	0	0	0	0	0	0	0	0	0
Himantura	1	1	1	0	1	0	0	0	0	0	0
Hime	0	0	1	0	0	0	0	0	1	0	0
Hiodon	1	0	0	0	0	1	0	0	0	0	0
Hippichthys	0	1	0	1	0	0	0	1	0	0	0
Hippocampus	1	1	1	1	0	0	0	1	0	0	0
Hippoglossina	1	1	1	1	0	0	0	0	0	1	0
Hippoglossoides	1	1	1	1	0	0	0	0	0	0	0
Hippoglossus	0	1	0	1	0	0	0	0	0	0	0
Hippopotamyrus	1	0	0	0	0	0	0	0	0	0	0
Hipposcarus	1	0	0	0	0	1	0	0	0	0	1
Hipposcorpaena	0	1	0	0	0	0	0	1	0	0	0
Hirculops	0	0	0	1	0	0	0	1	0	0	0
Hirundichthys	1	0	0	0	0	0	0	0	0	0	0
Hisonotus	1	1	1	0	0	0	0	0	0	0	0
Histiobranchus	1	1	0	0	0	0	0	0	0	0	0
Histiodraco	0	0	0	0	0	0	0	0	1	0	0
Histiophryne	1	1	1	0	1	0	0	0	0	0	0
Histiopterus	0	0	0	0	0	0	0	1	0	0	0
Histrio	0	1	1	1	1	0	0	0	0	0	0
Holacanthus	0	0	1	1	1	0	0	1	0	1	1
Holanthias	1	0	0	0	0	0	0	0	0	0	0
Holapogon	0	1	1	0	0	0	0	0	0	0	0
Hollandichthys	0	0	0	0	0	1	0	0	0	0	0
Hollardia	0	0	0	1	1	0	0	0	0	0	0
Holocentrus	0	1	0	0	0	1	0	0	0	0	0
Hologymnosus	0	0	0	0	0	1	0	1	0	0	1
Holohalaelurus	0	0	0	0	1	0	0	0	0	0	0
Holtbyrnia	1	0	0	0	0	0	0	0	0	0	0
Homaloptera	1	0	0	0	0	0	1	0	1	0	0
Homalopteroides	0	1	0	0	0	0	0	0	1	0	0
Homalopterula	0	0	1	0	0	0	0	0	1	0	0
Homatula	0	1	0	0	0	0	0	0	0	0	0
Homostolus	1	0	0	0	0	0	0	0	0	0	0
Hongshuia	0	1	0	0	0	0	0	0	0	0	0
Hoplarchus	0	0	0	1	0	1	0	1	0	0	0
Hoplerythrinus	0	0	0	0	0	1	0	0	0	0	0
Hoplias	1	1	0	0	0	1	0	0	0	0	0
Hoplichthys	1	0	0	0	0	0	0	0	1	0	0
Hoplobrotula	0	1	0	0	0	0	0	0	0	0	0
Hoplocharax	0	0	0	0	0	1	0	0	0	0	0
Hoplolatilus	1	0	0	0	0	1	0	1	0	1	1
Hoplomyzon	0	0	0	0	0	0	0	0	1	0	0
Hoplopagrus	0	0	0	0	0	0	0	1	0	0	0
Hoplosternum	1	0	1	0	0	0	0	0	0	0	0
Hoplostethus	1	0	0	0	0	0	0	0	0	0	0
Hoplunnis	1	0	0	0	0	0	0	0	0	0	0
Horabagrus	1	0	0	0	0	0	0	0	1	1	0
Horadandia	1	0	0	0	0	0	0	0	0	0	0
Horaglanis	1	0	0	0	0	0	0	0	0	0	0
Horalabiosa	0	1	0	0	0	0	0	0	0	0	0
Howella	1	0	0	0	0	0	0	0	0	0	0
Hozukius	0	1	0	0	0	0	0	0	1	0	0
Hubbsina	0	1	1	0	0	0	0	0	0	0	0
Hucho	0	1	1	0	0	0	0	1	0	0	0
Huso	0	0	0	1	0	0	0	0	0	0	0
Hyalobagrus	1	0	1	0	0	1	0	0	0	1	0
Hybognathus	1	0	0	0	0	1	0	0	0	0	1
Hybopsis	1	0	0	0	0	0	0	0	0	0	1
Hydrocynus	1	0	0	0	0	1	0	0	0	0	0
Hydrolagus	1	1	0	1	0	1	0	0	0	0	0
Hydrolycus	1	0	0	0	0	0	0	0	0	0	0
Hygophum	1	1	0	0	0	0	0	0	0	0	0
Hylopanchax	0	0	1	0	0	0	0	0	0	0	0
Hymenocephalus	1	0	0	0	0	0	0	0	0	0	0
Hypancistrus	0	0	0	1	1	0	1	1	0	0	0
Hypanus	1	1	0	0	0	0	0	0	0	0	0
Hypentelium	0	1	0	0	0	0	0	0	1	0	0
Hypergastromyzon	0	1	1	0	0	0	0	0	1	0	0
Hyperoglyphe	0	1	0	0	1	0	0	0	0	0	0
Hyperopisus	1	1	1	0	0	0	0	0	0	0	0
Hyperoplus	1	0	0	0	0	0	0	0	0	0	0
Hyperprosopon	1	0	0	0	0	0	0	1	0	0	0
Hyphessobrycon	1	1	0	0	0	1	0	1	0	1	1
Hypleurochilus	0	1	1	0	0	1	0	1	1	0	0
Hypnos	1	0	0	0	0	0	0	0	0	0	0
Hypoatherina	1	0	0	0	0	1	0	0	0	0	0
Hypoclinemus	0	1	0	0	0	0	0	0	0	0	0
Hypodoras	0	1	0	0	0	0	0	0	0	0	0
Hypodytes	0	1	0	0	0	0	0	0	1	0	0
Hypogaleus	1	0	0	0	0	0	0	0	0	0	0
Hypomasticus	0	1	0	0	0	0	0	0	0	0	0
Hypomesus	1	0	0	0	0	0	0	0	0	0	0
Hypophthalmichthys	1	1	0	0	0	0	0	0	0	0	0
Hypophthalmus	1	0	0	0	0	0	0	0	0	0	0
Hypoplectrodes	0	1	0	0	0	0	0	1	0	0	0
Hypoplectrus	1	0	1	0	0	0	0	1	0	1	1
Hypopleuron	1	0	0	0	0	0	0	0	0	0	0
Hypopomus	0	0	1	0	1	0	0	0	0	0	0
Hypoptopoma	0	1	0	0	1	0	0	1	0	0	0
Hypoptychus	0	0	1	1	0	0	0	0	0	0	0
Hyporhamphus	1	0	0	0	0	1	0	0	0	0	0
Hyporthodus	0	1	0	1	0	0	0	1	0	0	0
Hypostomus	1	1	1	1	1	1	0	0	1	0	1
Hypsagonus	0	1	1	0	1	0	0	1	0	0	1
Hypselecara	0	0	0	0	0	0	0	1	0	1	1
Hypseleotris	1	1	0	1	0	1	0	1	0	0	1
Hypselobarbus	1	0	0	0	0	0	0	0	0	0	0
Hypsibarbus	1	0	0	0	0	0	0	0	0	0	0
Hypsoblennius	0	1	1	1	1	0	0	1	1	0	0
Hypsolebias	1	0	1	1	0	0	0	1	0	1	0
Hypsopanchax	0	0	0	0	0	1	0	1	0	0	0
Hypsophrys	0	0	0	0	0	1	0	1	0	1	1
Hypsopsetta	0	0	0	1	0	0	0	0	0	0	0
Hypsurus	0	0	0	0	0	0	1	0	0	0	0
Hypsypops	1	0	0	0	0	0	0	0	0	0	0
Hysterocarpus	0	0	1	0	0	0	0	0	0	0	0
IP	0	0	0	0	0	1	0	0	0	0	0
Iberochondrostoma	1	1	0	0	0	0	0	0	0	0	0
Icelinus	0	1	0	1	0	0	0	0	1	0	0
Icelus	1	1	0	0	1	0	0	0	1	0	0
Ichthyapus	1	1	0	0	0	0	0	0	0	0	0
Ichthyborus	0	1	0	0	0	1	0	0	0	0	0
Ichthyococcus	1	0	0	1	0	1	0	0	0	0	0
Ichthyoelephas	1	0	0	0	0	0	0	0	0	0	0
Ichthyomyzon	1	1	0	0	0	0	0	0	0	0	0
Ichthyscopus	0	0	0	1	0	0	0	1	1	0	0
Icichthys	1	1	0	0	0	0	0	0	0	0	0
Icosteus	0	0	1	0	1	0	0	0	0	0	0
Ictalurus	1	0	1	0	0	0	0	0	0	0	0
Ictiobus	1	0	0	0	0	0	0	0	0	0	0
Idiacanthus	1	0	0	0	0	0	0	0	0	0	0
Idiotropiscis	1	1	0	0	0	0	0	0	0	0	0
Iguanodectes	0	0	0	0	0	1	0	0	0	0	0
Iheringichthys	1	0	0	0	0	0	0	0	0	0	0
Ijimaia	1	0	1	0	0	0	0	0	0	0	0
Iksookimia	0	1	1	0	1	0	0	1	1	0	0
Ilisha	1	0	0	0	0	0	0	0	0	0	0
Ilyodon	0	1	0	0	0	1	0	0	0	0	1
Ilyophis	1	0	0	0	0	0	0	0	0	0	0
Imparfinis	1	1	1	0	0	1	0	0	0	0	0
Indobatis	1	0	0	0	0	0	0	0	0	0	0
Indoreonectes	0	0	0	0	0	0	0	1	0	0	0
Indostomus	0	1	0	1	0	0	0	1	0	0	0
Inegocia	0	1	1	0	0	0	0	0	1	0	0
Iniistius	1	0	1	1	0	0	0	1	0	1	1
Inimicus	0	1	0	0	0	0	0	1	0	0	0
Inlecypris	0	0	0	0	0	0	0	1	0	0	0
Inpaichthys	0	0	0	0	0	1	0	0	0	0	0
Iodotropheus	1	0	0	0	0	0	0	0	0	0	0
Ioglossus	1	0	0	0	0	0	0	0	0	0	0
Iotabrycon	0	0	0	0	0	0	0	0	0	1	0
Ipnops	1	0	0	0	0	0	0	0	0	0	0
Iracundus	0	1	0	0	0	0	0	0	0	0	0
Iranocichla	0	0	0	0	1	0	0	0	0	0	0
Iriatherina	1	0	0	0	0	0	0	0	0	0	0
Isacia	1	0	0	0	0	0	0	0	0	0	0
Ischikauia	1	0	0	0	0	0	0	0	0	0	0
Isichthys	0	1	0	0	0	0	0	0	0	0	0
Isistius	1	0	0	0	0	0	0	1	0	0	1
Iso	1	0	0	0	0	1	0	0	0	0	0
Isocirrhitus	0	0	0	0	0	0	0	1	0	0	0
Isogomphodon	1	0	0	0	0	0	0	0	0	0	0
Isopisthus	1	1	0	0	0	0	0	0	0	0	0
Isopsetta	0	1	0	0	0	0	0	0	0	0	0
Isorineloricaria	0	0	1	0	1	0	0	0	0	0	0
Isthmoheros	0	1	1	0	0	1	0	1	0	0	0
Istiblennius	0	1	1	1	1	1	0	1	0	0	0
Istigobius	0	1	1	1	0	1	0	0	1	0	0
Istiompax	1	0	0	0	0	0	0	0	0	0	0
Istiophorus	1	0	0	1	0	0	0	1	0	0	0
Isurus	1	0	0	0	0	0	0	0	0	0	0
Ituglanis	0	1	1	0	1	1	0	0	0	0	0
Itycirrhitus	0	0	1	0	0	0	0	1	0	0	0
Japonolaeops	0	1	0	0	0	0	0	0	0	0	0
Jaydia	1	1	1	0	0	0	0	1	0	1	0
Jenkinsia	0	0	0	0	0	1	0	0	0	0	0
Jenynsia	0	0	1	0	0	1	0	0	0	0	0
Jinshaia	1	1	0	0	1	0	0	0	0	0	0
Johnius	1	1	0	0	0	0	0	0	0	0	0
Johnrandallia	0	0	0	0	0	0	1	0	0	0	1
Jordanella	0	1	0	0	1	1	0	0	1	0	0
Jordania	0	1	0	0	1	0	0	0	0	0	0
Joturus	0	1	0	0	0	0	0	0	0	0	0
Julidochromis	0	0	0	1	1	1	0	1	0	0	0
Jupiaba	0	0	0	0	0	1	0	0	0	1	1
Kaiwarinus	0	0	0	0	0	0	0	1	0	0	0
Kajikia	0	1	0	0	0	0	0	1	0	0	0
Kalyptatherina	1	0	0	0	0	0	0	0	0	0	0
Kalyptodoras	0	0	1	0	0	0	0	0	0	0	0
Kamoharaia	0	1	1	0	0	0	0	0	0	0	0
Karalepis	0	1	0	0	0	0	0	1	0	0	0
Karalla	1	0	0	0	0	0	0	0	0	1	0
Kareius	0	1	0	1	0	0	0	0	0	0	0
Kasatkia	0	0	0	0	0	0	1	0	0	1	0
Kathala	1	0	0	0	0	0	0	0	0	0	0
Kathetostoma	0	1	1	1	1	0	0	0	1	0	0
Katria	0	1	0	0	0	0	0	1	0	0	0
Katsuwonus	0	0	0	0	0	1	0	1	0	0	0
Kaupichthys	1	1	1	0	0	0	0	0	0	0	0
Kelloggella	1	0	1	0	0	0	0	1	0	0	1
Kentrocapros	0	0	1	0	0	0	0	0	0	0	1
Ketengus	0	0	0	0	0	0	0	0	0	0	1
Kichulchoia	0	1	0	0	0	0	0	1	0	0	0
Kneria	0	0	0	0	0	1	0	0	0	0	0
Knipowitschia	0	1	0	0	0	0	0	1	0	0	0
Knodus	1	0	0	0	0	0	0	0	0	0	0
Kochichthys	0	0	0	0	0	1	0	0	0	0	0
Konia	0	1	1	0	0	0	0	0	0	0	0
Konosirus	0	0	1	0	0	0	0	0	0	0	0
Kopua	0	1	0	0	0	0	0	1	0	0	0
Koreocobitis	0	1	0	0	0	0	0	0	0	0	0
Kottelatia	0	0	0	0	0	0	0	0	0	1	1
Kottelatlimia	0	1	1	0	0	0	0	0	0	0	0
Koumansetta	0	0	0	0	0	1	0	0	0	1	0
Kraemeria	0	0	0	1	0	1	0	0	0	0	0
Kribia	0	1	0	0	0	0	0	0	0	0	0
Krobia	0	1	1	0	0	0	0	1	0	1	0
Kronichthys	0	1	0	0	0	0	0	0	1	0	0
Kronoheros	0	0	0	1	0	1	0	0	0	1	0
Kryptoglanis	1	0	0	0	0	0	0	0	0	0	0
Kryptolebias	0	1	0	0	1	0	1	0	0	1	0
Kryptopterus	1	1	0	0	0	1	0	0	0	0	0
Kuhlia	1	0	1	0	0	1	0	0	0	0	0
Kumba	1	0	0	0	0	0	0	0	0	0	0
Kumococius	0	1	0	0	0	0	0	0	0	0	0
Kuronezumia	1	0	0	0	0	0	0	0	0	0	0
Kurtus	1	0	0	0	0	0	0	0	0	0	0
Kyonemichthys	0	1	0	0	0	0	0	0	0	0	0
Kyphosus	1	1	0	1	0	1	0	1	0	0	1
Labeo	1	1	1	1	0	1	0	0	0	1	1
Labeobarbus	1	1	0	0	0	0	0	0	1	0	0
Labeotropheus	0	0	0	0	0	0	0	1	0	1	0
Labidesthes	1	0	0	0	0	0	0	0	0	0	0
Labidochromis	1	0	0	0	0	1	0	1	0	0	0
Labiobarbus	1	0	1	0	0	0	0	0	0	0	0
Labracinus	0	0	1	0	0	1	1	1	0	0	1
Labracoglossa	0	0	0	0	0	1	0	0	0	0	1
Labrichthys	1	0	0	0	0	1	0	0	0	0	1
Labrisomus	0	1	0	1	0	0	0	1	0	0	1
Labroides	0	0	0	0	0	1	0	0	0	1	1
Labropsis	0	0	0	1	0	1	0	0	0	1	1
Labrus	1	1	1	1	1	1	0	0	0	0	0
Lacantunia	1	0	0	0	0	0	0	0	0	0	0
Lachneratus	1	0	0	0	0	0	0	0	0	0	0
Lachnolaimus	0	0	0	0	0	0	0	0	0	0	1
Lactarius	1	0	0	0	0	0	0	0	0	0	0
Lactophrys	0	0	1	1	1	0	0	0	0	0	0
Lactoria	0	1	1	1	1	0	0	0	0	0	0
Lacustricola	1	0	0	0	0	1	0	0	0	0	0
Ladigesia	0	0	0	0	0	1	0	0	0	0	0
Ladigesocypris	1	0	0	0	0	0	0	0	0	0	1
Ladislavia	0	0	0	0	0	1	0	0	0	0	0
Laemolyta	0	0	0	0	0	1	0	1	0	0	0
Laemonema	1	1	0	0	0	0	0	0	0	0	0
Laeops	1	1	1	0	0	0	0	0	0	0	0
Laetacara	0	1	0	1	0	1	1	1	0	1	1
Lagocephalus	0	1	1	1	0	0	0	1	0	0	1
Lagodon	0	0	0	0	0	1	0	1	0	1	0
Lagusia	0	0	0	0	0	1	0	0	0	0	0
Laides	1	0	0	0	0	0	0	0	0	0	0
Laimosemion	1	1	1	0	0	1	0	0	0	0	1
Laiphognathus	0	0	1	0	0	0	0	0	0	0	0
Lalmohania	0	0	1	0	0	0	0	0	0	0	0
Lamna	1	0	0	0	0	0	0	0	0	0	1
Lamnostoma	1	1	0	0	0	0	0	0	0	0	1
Lamontichthys	0	1	1	0	0	0	0	0	0	0	1
Lampadena	1	1	0	0	0	0	0	0	0	0	0
Lampanyctus	1	1	0	0	0	0	0	0	0	0	0
Lampetra	1	0	0	0	0	0	0	0	0	0	1
Lamprichthys	0	0	0	1	0	1	0	0	0	0	0
Lampris	0	1	0	1	0	0	0	0	0	0	0
Lamprogrammus	1	0	0	0	0	0	0	0	0	0	0
Lamprologus	1	1	0	1	1	0	0	1	1	0	0
Landonia	0	0	0	0	0	0	0	0	0	1	0
Lapitaichthys	1	0	0	0	0	0	0	0	0	0	0
Lappanella	1	0	0	0	0	0	0	1	0	1	1
Larabicus	1	0	0	0	0	1	0	0	0	0	0
Larimichthys	1	0	0	0	0	0	0	0	0	0	0
Larimus	1	0	0	0	0	1	1	1	0	0	0
Lasiancistrus	0	0	0	1	0	0	0	0	0	0	0
Lateolabrax	1	0	1	0	0	0	0	0	0	0	0
Lates	1	1	0	0	1	0	0	1	0	0	0
Latimeria	0	1	0	1	0	0	0	0	0	0	0
Latridopsis	1	0	0	0	0	0	0	0	0	0	0
Latropiscis	0	0	1	0	0	0	0	0	1	0	0
Laubuka	1	0	0	0	0	1	0	1	0	1	0
Lavinia	1	0	0	0	0	0	0	0	0	0	0
Lebetus	0	1	0	0	0	0	0	1	1	0	1
Lebiasina	1	0	1	0	0	0	0	0	0	0	0
Lefua	0	0	1	0	0	1	0	0	0	0	0
Leiarius	0	0	1	0	1	0	0	0	0	0	0
Leiocassis	0	1	0	0	0	0	0	1	1	0	0
Leiocottus	0	1	0	0	0	0	0	0	1	0	0
Leiodon	0	0	0	1	1	0	0	0	0	1	0
Leiognathus	1	1	1	0	1	0	0	1	0	0	0
Leiopotherapon	1	0	1	0	0	0	0	0	0	0	0
Leiostomus	0	0	0	0	0	0	1	0	0	1	0
Leiuranus	0	0	0	0	0	0	0	1	1	0	0
Lentipes	1	1	0	0	0	1	0	1	0	1	1
Leocottus	0	1	0	0	0	0	0	0	1	0	0
Lepadichthys	1	1	0	1	0	1	0	0	0	0	0
Lepadogaster	1	1	1	1	1	0	0	1	1	0	0
Lepidamia	0	0	0	0	0	1	0	0	0	1	0
Lepidarchus	1	0	1	0	0	0	0	0	0	0	0
Lepidiolamprologus	1	1	1	1	1	1	0	1	0	1	0
Lepidion	1	0	0	0	0	0	0	0	0	0	0
Lepidoblennius	0	1	0	1	0	0	0	0	1	0	0
Lepidoblepharon	1	0	0	0	0	0	0	0	0	0	0
Lepidocephalichthys	0	1	1	0	1	1	0	0	0	0	0
Lepidocephalus	1	0	0	0	0	0	0	0	0	0	0
Lepidocybium	1	0	0	0	0	0	0	0	0	0	0
Lepidogalaxias	0	1	0	0	0	0	0	0	0	0	0
[truncated: 2,070 more rows]

## Sheet: D_FishPatterns_fam
family	Mono	Bltc	Sp_D	Sp_L	Maze	St_H	St_D	St_V	Sddl	Eyes	Area
Acanthoclinidae	0	0	0	0	0	0	0	1	0	0	1
Acanthuridae	1	1	1	1	1	1	1	1	0	1	1
Acestrorhynchidae	1	1	0	0	0	1	0	0	0	1	0
Achiridae	1	1	1	1	1	0	0	1	0	0	0
Achiropsettidae	1	0	0	0	0	0	0	0	0	0	0
Acipenseridae	1	0	0	1	0	1	0	0	0	0	0
Acropomatidae	1	1	0	0	0	1	0	1	0	0	0
Adrianichthyidae	1	1	1	0	0	1	0	1	0	0	0
Agonidae	1	1	1	0	1	1	0	1	1	0	1
Akysidae	1	1	0	1	0	0	0	1	1	0	1
Albulidae	1	0	0	0	0	0	0	0	0	0	0
Alepisauridae	1	0	0	0	0	1	0	0	0	0	0
Alepocephalidae	1	1	0	0	0	0	0	0	0	0	0
Alestidae	1	0	1	1	0	1	0	1	0	1	0
Alestiidae	1	0	1	0	0	1	0	0	0	1	0
Alopidae	1	0	0	0	0	0	0	0	0	0	0
Alopiidae	1	0	0	0	0	0	0	0	0	0	0
Ambassidae	1	0	0	0	0	1	0	1	0	1	0
Amblycipitidae	1	0	0	1	0	1	0	0	0	0	0
Amblyopsidae	1	0	0	0	0	1	0	0	0	0	0
Amiidae	0	1	0	1	1	0	0	0	0	1	0
Ammodytidae	1	0	1	0	0	0	0	0	0	0	0
Amphiliidae	1	1	1	0	1	1	0	1	1	0	0
Anabantidae	1	0	1	1	1	1	0	1	0	1	0
Anablepidae	0	0	1	0	0	1	0	0	0	0	0
Anacanthobatidae	1	0	0	0	0	0	0	0	0	0	0
Anarhichadidae	0	1	1	0	1	0	0	1	0	0	0
Anarhichantidae	0	0	1	0	0	1	0	0	0	0	0
Anchariidae	1	1	0	1	0	0	0	0	0	0	0
Anguillidae	1	1	0	0	0	0	0	0	0	0	0
Anomalopidae	1	0	0	1	0	0	0	0	0	0	1
Anoplogastridae	1	0	0	0	0	0	0	0	0	0	0
Anoplopomatidae	0	1	0	0	1	0	0	1	1	0	1
Anostomidae	1	1	1	0	1	1	1	1	0	1	1
Anotopteridae	1	0	0	0	0	0	0	0	0	0	0
Antennariidae	1	1	1	1	1	0	1	0	1	1	1
Aphredoderidae	1	0	0	0	0	0	0	0	0	0	0
Aphyonidae	1	0	0	0	0	0	0	0	0	0	0
Apistidae	1	1	0	0	0	0	0	0	0	1	0
Aploactinidae	1	1	1	1	0	1	0	1	0	0	1
Aplocheilidae	1	1	1	1	1	1	0	1	0	0	0
Aplodactylidae	0	1	1	1	1	0	0	0	1	0	0
Apogonidae	1	1	1	1	1	1	1	1	0	1	1
Apteronotidae	1	1	0	0	0	1	0	0	0	0	0
Aracanidae	0	0	1	1	1	1	0	0	0	0	1
Arapaimidae	1	0	0	0	0	0	0	0	0	0	0
Argentinidae	1	0	0	0	0	1	0	1	1	0	0
Arhynchobatidae	1	1	1	1	1	0	0	0	0	1	0
Ariidae	1	1	0	0	0	1	0	1	0	0	1
Ariommatidae	1	0	1	0	0	0	0	0	0	0	0
Arripidae	1	0	1	0	0	0	0	1	0	0	0
Artedidraconidae	1	1	1	1	1	1	0	0	1	0	0
Aspredinidae	1	1	0	1	0	1	0	0	1	0	0
Astroblepidae	1	1	0	0	0	0	0	0	0	0	0
Astronesthidae	1	0	0	0	0	0	0	0	0	0	0
Ateleopodidae	1	1	1	0	0	0	0	0	0	0	0
Atherinidae	1	0	0	0	0	1	0	0	0	0	0
Atherinopsidae	1	0	0	0	0	1	0	0	0	0	1
Auchenipteridae	1	1	1	1	1	1	0	0	1	1	1
Aulopidae	0	1	1	0	0	0	0	0	1	0	0
Aulorhynchidae	0	0	0	1	0	0	0	1	0	0	0
Aulostomidae	1	0	1	1	0	1	0	1	0	0	1
Austroglanididae	0	1	0	0	0	0	0	0	0	0	0
Badidae	1	0	1	0	0	0	0	1	0	1	0
Bagridae	1	1	1	1	0	1	1	1	1	1	1
Balistidae	1	1	1	1	1	1	1	1	1	1	1
Balitoridae	1	1	1	1	1	1	1	1	1	0	0
Banjosidae	0	1	0	0	0	1	0	0	0	0	0
Barbourisiidae	1	0	0	0	0	0	0	0	0	0	0
Barbuccidae	0	0	0	0	0	0	0	1	0	0	0
Bathyclupeidae	1	0	0	0	0	0	0	0	0	0	0
Bathydraconidae	1	1	1	0	0	0	1	0	1	0	0
Bathylagidae	1	1	0	0	0	0	0	0	0	0	1
Bathymasteridae	1	1	0	1	1	0	0	1	0	0	0
Bathypteroidae	1	0	0	0	0	0	0	1	0	0	1
Bathysauridae	1	0	0	0	0	0	0	1	0	0	0
Batrachoididae	1	1	1	1	1	0	0	1	1	0	1
Bedotiidae	1	1	1	0	1	1	0	0	0	0	0
Belonidae	1	0	1	0	0	1	0	0	0	0	1
Belontiidae	1	0	1	1	1	1	1	1	0	1	0
Bembridae	1	1	0	0	0	0	0	0	1	0	0
Berycidae	1	0	0	0	0	0	0	0	0	0	0
Blenniidae	1	1	1	1	1	1	1	1	1	1	1
Bothidae	1	1	1	1	0	0	0	1	0	1	0
Bovichtidae	1	1	0	0	0	0	0	0	1	0	0
Brachaeluridae	1	0	0	0	0	0	0	1	0	0	0
Brachionichthyidae	1	0	1	0	0	0	0	0	0	0	0
Bramidae	1	1	0	0	0	1	0	0	0	0	0
Branchiostegidae	1	1	0	0	0	0	0	1	0	0	0
Branchiostomidae	1	0	0	0	0	0	0	0	0	0	0
Bregmacerotidae	1	1	0	0	0	0	0	0	0	0	0
Bryconidae	1	0	1	0	0	1	0	0	0	1	0
Bythitidae	1	1	1	0	0	1	0	0	0	0	0
Caesionidae	1	0	0	0	0	1	0	0	0	0	1
Callanthiidae	1	0	0	0	0	0	0	0	0	0	1
Callichthyidae	1	1	1	1	1	1	1	1	1	1	1
Callionymidae	1	1	1	1	1	0	0	1	1	1	0
Callorhinchidae	1	1	0	0	0	0	0	0	0	0	0
Caproidae	1	0	0	0	0	0	0	1	0	0	0
Caracanthidae	1	0	1	0	1	0	0	0	0	0	0
Carangidae	1	1	1	1	0	1	1	1	0	1	1
Carapidae	1	1	1	0	0	1	0	1	0	0	0
Carcharhinidae	1	0	0	0	1	0	0	0	0	0	1
Caristiidae	1	0	0	0	0	0	0	1	0	0	0
Catostomidae	1	1	1	0	0	1	1	0	1	0	0
Caulophrynidae	1	0	0	0	0	0	0	0	0	0	0
Centrarchidae	0	1	1	1	1	1	1	1	1	1	1
Centriscidae	1	1	1	0	0	1	1	1	0	0	0
Centrogenyidae	0	1	0	0	1	0	0	0	0	0	0
Centrolophidae	1	1	1	0	1	0	0	0	0	1	0
Centrophoridae	1	0	0	0	0	0	0	0	0	0	0
Centrophrynidae	1	0	0	0	0	0	0	0	0	0	0
Centropomidae	1	1	0	0	0	1	0	1	0	0	0
Cepolidae	1	0	1	0	0	0	0	0	0	1	0
Ceratiidae	1	0	0	0	0	0	0	0	0	0	0
Ceratodontidae	0	0	1	0	0	0	0	0	0	0	0
Cetomimidae	1	0	0	0	0	0	0	0	0	0	0
Cetopsidae	1	1	1	0	0	1	0	0	0	0	0
Cetorhinidae	1	0	0	0	0	0	0	0	0	0	0
Chacidae	1	1	0	0	0	0	0	0	0	0	0
Chaenopsidae	1	1	1	1	1	1	0	1	1	0	1
Chaetodontidae	1	0	1	1	0	1	1	1	1	1	1
Champsodontidae	1	1	1	0	0	0	0	0	1	0	0
Chanidae	1	0	1	0	0	0	0	0	0	0	0
Channichthyidae	1	1	1	0	1	0	0	1	1	0	0
Channidae	1	1	1	1	1	1	1	1	1	1	0
Characidae	1	1	1	0	0	1	1	1	0	1	1
Chaudhuriidae	1	0	0	0	0	0	0	0	0	0	0
Chaunacidae	1	1	1	1	1	0	0	0	0	0	0
Cheilodactylidae	1	1	1	1	0	0	1	1	1	0	0
Cheimarrichthyidae	0	0	0	0	0	0	1	0	1	0	0
Chiasmodontidae	1	1	0	0	0	0	0	0	0	0	0
Chilodontidae	1	0	1	0	0	1	0	0	0	1	0
Chimaeridae	1	1	0	1	1	1	0	0	0	0	0
Chirocentridae	1	0	0	0	0	0	0	0	0	0	0
Chironemidae	0	1	1	1	1	0	0	0	1	0	0
Chlamydoselachidae	1	0	0	0	0	0	0	0	0	0	0
Chlopsidae	1	1	1	0	0	0	0	0	0	0	1
Chlorophthalmidae	1	1	1	0	1	0	0	0	0	0	0
Cichlidae	1	1	1	1	1	1	1	1	1	1	1
Cirrhitidae	1	1	1	1	1	1	0	1	1	1	1
Citharidae	1	0	0	0	0	0	0	0	0	0	0
Citharinidae	1	0	0	0	0	0	0	0	0	0	0
Clariidae	1	1	1	1	0	1	0	0	0	0	0
Claroteidae	1	1	1	0	0	1	0	1	1	0	0
Clinidae	1	1	1	1	0	1	0	1	1	1	0
Clupeidae	1	1	1	0	0	1	0	0	0	1	1
Cobitidae	1	1	1	1	1	1	1	1	1	1	1
Colocongridae	1	0	0	0	0	0	0	0	0	0	0
Congiopodidae	0	0	1	0	0	0	0	0	0	0	0
Congridae	1	1	1	1	1	1	0	1	0	1	0
Congrogadidae	0	0	1	0	0	0	0	0	0	0	0
Coryphaenidae	1	1	1	1	1	0	0	1	0	0	0
Cottidae	1	1	1	1	1	0	1	1	1	0	1
Cottocomephoridae	0	1	0	0	0	1	0	0	1	0	0
Cranoglanididae	1	1	0	0	0	0	0	0	0	0	0
Creediidae	1	0	1	0	0	1	0	0	1	0	0
Crenuchidae	1	1	1	0	0	1	0	1	1	1	0
Cryptacanthodidae	1	0	1	0	0	0	0	0	0	0	0
Ctenoluciidae	1	1	1	0	0	1	1	0	0	1	0
Curimatidae	1	1	1	0	0	1	0	1	0	1	1
Cyclopteridae	1	1	1	1	1	0	0	0	0	1	1
Cynodontidae	1	0	0	0	0	0	0	0	0	0	0
Cynoglossidae	1	1	1	1	1	0	0	1	0	0	1
Cyprinidae	1	1	1	1	1	1	1	1	1	1	1
Cyprinodontidae	1	1	1	1	1	1	0	1	1	0	1
Cyttidae	1	1	1	0	0	0	0	0	0	0	0
Dactylopteridae	0	1	1	1	0	1	0	0	0	0	1
Dactyloscopidae	0	1	1	1	1	1	0	1	1	0	0
Dalatiidae	1	0	0	0	0	0	0	1	0	0	1
Dasyatidae	1	1	1	1	1	0	0	0	0	0	0
Datnioididae	0	0	0	0	0	0	1	1	0	0	0
Denticipitidae	1	0	0	0	0	1	0	0	0	0	0
Derichthyidae	1	0	0	0	0	0	0	0	0	0	0
Diceratiidae	1	0	0	0	0	0	0	0	0	0	0
Dichistiidae	0	0	0	0	0	0	0	1	0	0	0
Dinolestidae	1	0	0	0	0	0	0	0	0	0	0
Dinopercidae	1	0	0	0	0	0	0	0	0	0	0
Diodontidae	1	1	1	1	1	0	0	1	1	1	0
Diplomystidae	1	1	1	0	0	0	0	0	0	0	0
Diretmidae	1	0	0	0	0	0	0	0	0	0	0
Distichodontidae	1	1	1	0	0	1	0	1	0	1	0
Doradidae	1	1	1	1	0	1	0	0	1	1	1
Draconettidae	0	1	1	0	0	0	0	1	1	0	0
Drepaneidae	1	0	1	0	0	0	0	1	0	0	0
Dussumieriidae	1	0	0	0	0	0	0	0	0	0	0
Echeneidae	1	0	0	0	0	1	0	0	0	0	0
Echinorhinidae	1	1	0	0	0	0	0	0	0	0	0
Elassomatidae	0	0	1	1	1	0	0	1	0	0	0
Electrophoridae	1	0	0	1	0	0	0	0	0	0	0
Eleginopsidae	1	0	0	0	0	0	0	0	0	0	0
Eleotridae	1	1	1	1	1	1	1	1	1	1	1
Ellopostomatidae	0	0	1	0	0	0	0	0	0	0	0
Elopidae	1	0	0	0	0	0	0	0	0	0	0
Embiotocidae	1	1	1	0	1	1	1	1	0	0	1
Emmelichthyidae	1	0	0	0	0	0	0	0	0	0	0
Engraulidae	1	1	0	0	0	1	0	0	0	0	1
Enoplosidae	0	0	0	0	0	0	0	1	0	0	0
Ephippidae	1	1	1	0	0	0	1	1	0	0	1
Epigonidae	1	1	0	0	0	0	0	0	0	0	0
Erethistidae	1	1	0	0	0	0	0	1	1	0	1
Ereuniidae	1	1	0	1	0	0	0	0	0	0	0
Erythrinidae	1	1	0	0	0	1	0	0	0	0	0
Esocidae	0	0	1	1	1	0	1	1	0	0	0
Etmopteridae	1	0	0	0	0	0	0	0	0	0	0
Eurypharyngidae	1	0	0	0	0	0	0	0	0	0	0
Evermannellidae	1	1	0	0	0	0	0	0	0	0	0
Exocoetidae	1	0	1	0	0	0	0	0	0	0	0
Fistulariidae	1	0	0	1	0	0	0	1	0	0	0
Fundulidae	1	1	1	1	1	1	0	1	0	1	0
Gadidae	1	1	1	0	1	1	0	1	1	1	0
Galaxiidae	1	1	1	1	1	1	0	1	0	1	0
Gasteropelecidae	1	1	1	0	1	1	0	0	0	0	0
Gasterosteidae	1	1	1	1	1	1	0	1	1	0	0
Gempylidae	1	1	0	0	0	0	0	0	0	0	0
Geotriidae	1	0	0	0	0	0	0	0	0	0	0
Gerreidae	1	1	1	0	0	1	0	1	1	1	0
Gibberichthyidae	1	0	0	0	0	0	0	0	0	0	1
Gigantactinidae	1	1	0	0	0	0	0	0	0	0	0
Giganthiidae	1	0	0	0	0	0	0	0	0	0	0
Ginglymostomatidae	1	0	0	0	0	0	0	0	0	0	0
Girellidae	1	0	0	0	0	0	0	1	0	0	0
Glaucosomatidae	1	0	1	0	0	1	0	1	0	0	0
Glaucostegidae	1	0	0	0	0	0	0	0	0	0	0
Gobiesocidae	1	1	1	1	1	1	0	1	1	1	0
Gobiidae	1	1	1	1	1	1	1	1	1	1	1
Gonorynchidae	1	0	0	0	0	0	0	0	0	1	1
Gonostomatidae	1	1	1	0	0	0	0	0	0	0	0
Goodeidae	1	1	1	0	0	1	0	1	0	0	1
Grammatidae	0	0	0	0	0	1	1	1	0	1	1
Grammicolepididae	0	0	1	0	0	0	0	1	0	0	0
Grammistidae	0	1	1	1	1	1	0	1	1	1	1
Gymnarchidae	1	0	0	0	0	0	0	0	0	0	0
Gymnotidae	1	0	1	0	1	0	1	0	0	0	0
Gymnuridae	1	1	1	1	0	0	0	0	0	0	0
Gyrinocheilidae	0	0	1	1	0	1	0	1	0	0	0
Haemulidae	1	1	1	1	1	1	1	1	1	1	1
Halosauridae	1	1	0	0	0	0	0	0	0	0	0
Hapalogenyidae	0	0	0	0	0	1	1	0	0	0	0
Harpadontidae	1	0	0	0	0	0	0	0	0	0	0
Harpagiferidae	0	1	0	0	0	0	0	0	1	0	0
Helostomatidae	1	0	0	0	0	0	0	0	0	0	0
Hemigaleidae	1	0	0	0	0	0	0	0	0	0	0
Hemiodontidae	1	1	0	0	0	1	0	0	1	1	0
Hemiramphidae	1	0	1	0	0	1	0	0	0	0	1
Hemiscylliidae	1	0	1	1	0	0	0	1	1	1	0
Hemitripteridae	0	1	1	1	1	0	0	0	1	0	0
Hepsetidae	1	0	0	0	0	0	0	0	0	0	0
Heptapteridae	1	1	1	0	0	1	0	0	1	0	1
Heterenchelyidae	1	0	0	0	0	0	0	0	0	0	0
Heterodontidae	0	1	1	1	1	0	1	1	1	0	0
Heteropneustidae	1	0	0	0	0	0	0	0	0	0	0
Hexagrammidae	1	1	1	1	1	0	0	1	1	1	0
Hexanchidae	1	0	1	0	0	0	0	0	0	0	0
Hexatrygonidae	1	0	0	0	0	0	0	0	0	0	0
Himantolophidae	1	0	0	0	0	0	0	0	0	0	0
Hiodontidae	1	0	0	0	0	1	0	0	0	0	0
Holocentridae	1	1	0	1	0	1	1	1	0	1	1
Hoplichthyidae	1	0	0	0	0	0	0	0	1	0	0
Howellidae	1	0	0	0	0	0	0	0	0	0	0
Hypnidae	1	0	0	0	0	0	0	0	0	0	0
Hypopomidae	1	1	1	0	1	1	0	1	0	0	0
Hypoptychidae	0	0	1	1	0	0	0	0	0	0	0
Icosteidae	0	0	1	0	1	0	0	0	0	0	0
Ictaluridae	1	1	1	1	0	0	0	1	1	1	1
Iguanodectidae	1	0	0	0	0	1	0	0	0	0	0
Indostomidae	0	1	0	1	0	0	0	1	0	0	0
Ipnopidae	1	1	0	0	0	0	0	0	1	0	0
Isonidae	1	0	0	0	0	1	0	0	0	0	0
Istiophoridae	1	1	0	1	0	0	0	1	0	0	0
Kneriidae	1	0	1	0	1	1	0	0	1	0	0
Kraemeriidae	0	0	0	1	0	1	0	0	0	0	0
Kryptoglanidae	1	0	0	0	0	0	0	0	0	0	0
Kuhliidae	1	0	1	0	0	1	0	0	0	0	0
Kurtidae	1	0	0	0	0	0	0	0	0	0	0
Kyphosidae	1	1	0	1	0	1	1	1	0	0	1
Labridae	1	1	1	1	1	1	1	1	1	1	1
Labrisomidae	1	1	1	1	1	1	0	1	1	1	1
Lacantuniidae	1	0	0	0	0	0	0	0	0	0	0
Lactariidae	1	0	0	0	0	0	0	0	0	0	0
Lamnidae	1	0	0	0	0	0	0	0	0	0	1
Lampridae	0	1	0	1	0	0	0	0	0	0	0
Lateolabracidae	1	0	1	0	0	0	0	0	0	0	0
Latidae	1	1	0	0	1	0	0	1	0	0	0
Latimeriidae	0	1	0	1	0	0	0	0	0	0	0
Latridae	1	1	0	0	0	1	0	0	0	0	0
Lebiasinidae	1	1	1	1	0	1	1	0	0	1	1
Leiognathidae	1	1	1	0	1	0	0	1	0	1	0
Lepidogalaxiidae	0	1	0	0	0	0	0	0	0	0	0
Lepidosirenidae	0	1	0	0	0	0	0	0	0	0	0
Lepisosteidae	1	0	1	0	1	1	1	0	0	0	0
Leptobramidae	1	0	0	0	0	0	0	0	0	0	0
Leptoscopidae	0	1	1	0	1	0	0	0	0	0	0
Lethrinidae	1	1	1	1	1	1	1	1	0	1	0
Linophrynidae	1	0	0	0	0	0	0	0	0	0	0
Liparidae	1	1	1	1	1	0	0	1	0	0	1
Lobotidae	1	1	1	0	0	0	0	0	0	0	0
Lophichthyidae	0	0	0	1	1	0	0	0	0	0	0
Lophiidae	0	1	0	0	0	0	0	0	0	0	0
Lophotidae	1	0	0	1	0	0	0	0	0	0	0
Loricariidae	1	1	1	1	1	1	1	1	1	1	1
Lotidae	1	1	1	1	1	1	0	0	0	0	0
Luciocephalidae	0	0	1	1	0	1	0	0	0	0	0
Lutjanidae	1	1	1	1	1	1	1	1	1	1	1
Luvaridae	1	0	0	0	0	0	0	0	0	0	0
Macroramphosidae	0	1	0	0	1	0	0	0	0	0	1
Macrouridae	1	1	1	0	0	0	0	0	1	0	1
Macrouroididae	1	0	0	0	0	0	0	0	0	0	0
Malacanthidae	1	1	0	1	1	1	0	1	0	1	1
Malapteruridae	0	0	1	0	0	0	0	0	0	0	0
Mastacembelidae	1	1	1	1	1	1	1	1	1	0	0
Megachasmidae	1	0	0	0	0	0	0	0	0	0	0
Megalopidae	1	0	0	0	0	0	0	0	0	0	0
Melamphaidae	1	0	0	0	0	0	0	0	0	0	0
Melanocetidae	1	0	0	0	0	0	0	0	0	0	0
Melanonidae	1	0	0	0	0	0	0	0	0	0	0
Melanostomiidae	1	0	0	0	0	0	0	0	0	0	0
Melanotaeniidae	1	1	1	0	0	1	0	1	0	0	0
Menidae	0	0	1	0	0	0	0	0	0	0	0
Merlucciidae	1	1	0	0	0	0	0	0	0	0	0
Microcanthidae	0	0	0	0	0	0	1	0	0	0	0
Microdesmidae	1	0	1	1	1	1	1	1	0	1	1
Microstomatidae	1	0	0	0	0	0	0	0	0	0	0
Mirapinnidae	1	0	0	0	0	1	0	0	0	0	0
Mitsukurinidae	1	0	0	0	0	0	0	0	0	0	0
Mobulidae	1	0	0	0	0	0	0	0	0	0	1
Mochokidae	1	1	1	1	1	1	0	1	1	1	1
Molidae	1	1	1	1	1	0	0	1	1	0	0
Monacanthidae	1	1	1	1	1	1	1	1	1	1	1
Monocentridae	0	0	0	1	0	0	0	0	0	0	0
Monodactylidae	1	0	0	0	0	0	1	1	0	0	1
Moridae	1	1	0	0	0	0	0	0	0	0	0
Moringuidae	1	0	0	0	0	1	0	0	0	0	0
Mormyridae	1	1	1	0	0	1	1	1	0	1	1
Moronidae	1	0	1	0	0	1	0	0	0	0	0
Mugilidae	1	1	0	1	0	1	0	0	0	0	0
Mullidae	1	1	1	1	0	1	1	1	1	1	1
Muraenesocidae	1	0	0	0	0	1	0	0	0	0	0
Muraenidae	1	1	1	1	1	1	0	1	0	1	0
Muraenolepididae	1	0	0	0	0	0	0	0	0	0	0
Myctophidae	1	1	0	0	0	0	0	0	0	0	0
Myliobatidae	1	1	0	1	1	0	0	1	0	0	1
Myrocongridae	1	0	0	0	0	1	0	0	0	0	0
Myxinidae	1	0	0	0	0	0	0	0	0	0	0
Nandidae	1	1	0	0	0	0	0	1	1	0	0
Narcinidae	1	0	1	1	1	0	0	0	0	1	0
Narkidae	1	1	1	1	0	0	0	0	0	0	1
Nemacheilidae	1	1	1	1	1	1	0	1	1	0	0
Nematistiidae	0	0	0	0	0	0	1	0	0	0	0
Nematogenyidae	0	0	1	0	0	0	0	0	0	0	0
Nemichthyidae	1	0	0	0	0	0	0	0	0	0	0
Nemipteridae	1	1	1	0	0	1	1	1	1	1	1
Neoceratodontidae	1	0	0	0	0	0	0	0	0	0	0
Neoscopelidae	1	0	1	0	0	0	0	0	0	0	0
Neosebastidae	0	1	1	0	0	0	0	0	1	1	0
Nettastomatidae	1	0	0	0	0	1	0	0	0	0	0
Nomeidae	1	1	1	0	1	0	0	0	1	0	0
Normanichthyidae	1	0	0	0	0	0	0	0	0	0	0
Notacanthidae	1	1	0	0	0	0	0	0	0	0	0
Nothobranchiidae	1	1	1	1	1	1	1	1	0	1	1
Notocheiridae	1	0	0	0	0	1	0	0	0	0	0
Notopteridae	1	0	1	1	1	0	0	1	0	1	0
Notosudidae	1	0	0	0	0	0	0	0	0	0	0
Nototheniidae	1	1	1	1	0	0	0	1	1	0	0
Odacidae	0	1	1	0	0	1	0	1	1	0	1
Odontaspididae	1	0	1	0	0	0	0	0	0	0	0
Odontobutidae	1	1	1	0	1	0	0	1	1	0	0
Ogcocephalidae	1	1	1	1	1	0	0	0	0	1	0
Olyridae	1	0	0	0	0	1	0	0	0	0	1
Omosudidae	1	0	0	0	0	0	0	0	0	0	0
Oneirodidae	1	1	0	0	0	0	0	0	0	0	0
Ophichthidae	1	1	1	1	1	1	0	1	1	0	1
Ophidiidae	1	1	1	1	1	1	1	1	0	0	0
Opisthoproctidae	1	0	0	1	0	0	0	0	0	0	1
Opistognathidae	1	1	1	1	1	1	0	1	1	1	1
Oplegnathidae	1	0	1	1	1	0	0	1	0	0	0
Orectolobidae	0	1	1	1	1	0	0	0	1	0	0
Oreosomatidae	1	0	0	0	0	0	0	0	0	0	0
Osmeridae	1	0	0	0	0	0	0	0	0	0	0
Osphronemidae	1	1	1	1	1	1	1	1	0	1	1
Osteoglossidae	1	0	1	0	0	0	0	0	0	0	0
Ostraciidae	0	1	1	1	1	1	0	0	0	0	1
Ostracoberycidae	1	0	0	0	0	0	0	0	0	0	0
Owstoniidae	1	0	0	0	0	0	0	0	0	0	0
Oxynotidae	1	0	0	0	0	0	0	0	0	0	0
Pangasiidae	1	0	0	0	0	0	0	0	0	1	0
Pantodontidae	1	0	0	0	0	0	0	0	0	0	0
Parabembridae	1	0	0	0	0	0	0	0	0	0	0
Paralepididae	1	0	1	0	0	1	0	0	0	0	0
Paralichthyidae	1	1	1	1	0	1	0	1	0	1	0
Parascorpididae	1	0	0	0	0	0	0	0	0	0	0
Parascylliidae	0	0	0	1	0	0	0	0	0	0	0
Paraulopidae	0	1	0	0	0	0	0	0	1	0	0
Parazenidae	1	0	0	0	0	0	0	0	0	0	0
Parodontidae	0	0	1	0	0	1	0	1	1	0	0
Pataecidae	1	0	1	0	0	0	0	0	0	0	0
Pegasidae	0	1	1	1	1	0	0	1	0	0	0
Pempheridae	1	0	1	0	0	0	0	0	0	0	0
Pentacerotidae	1	1	1	1	1	0	1	1	0	1	0
Percichthyidae	1	1	1	1	1	1	1	1	1	0	0
Percidae	1	1	1	0	1	1	1	1	1	0	1
Perciliidae	0	1	0	0	0	0	0	0	0	0	0
Percophidae	1	1	1	1	0	1	0	0	1	1	0
Percopsidae	0	0	1	0	0	0	0	0	0	0	0
Peristediidae	1	1	1	0	1	0	0	1	1	1	0
Petromyzontidae	1	1	0	0	0	0	0	0	0	0	1
Phallostethidae	1	0	0	0	0	0	0	0	0	0	0
Pholidae	1	1	1	1	1	0	0	0	1	0	0
Pholidichthyidae	0	0	0	0	1	1	0	0	0	0	0
Phosichthyidae	1	1	0	1	0	1	0	0	0	0	1
Phractolaemidae	1	0	0	0	0	0	0	0	0	0	0
Phycidae	1	1	1	1	0	0	0	0	0	0	0
Pimelodidae	1	1	1	0	1	1	1	1	1	1	1
Pinguipedidae	1	1	1	1	0	1	1	1	1	1	1
Platycephalidae	1	1	1	1	0	0	1	1	1	0	0
Platyrhinidae	1	0	0	1	0	0	0	0	0	0	0
Platytroctidae	1	0	0	0	0	0	0	0	0	0	0
Plecoglossidae	1	0	0	0	0	0	0	0	0	0	0
Plectrogeniidae	1	0	0	0	0	0	0	0	0	1	0
Plesiobatidae	1	0	0	0	0	0	0	0	0	0	0
Plesiopidae	1	1	1	1	0	1	0	1	0	1	1
Pleuronectidae	1	1	1	1	1	1	0	0	0	1	0
Plotosidae	1	1	1	0	0	1	0	0	0	0	0
Poeciliidae	1	1	1	1	1	1	0	1	0	1	1
Polycentridae	0	0	1	1	0	0	1	0	0	0	1
Polymixiidae	1	0	0	0	0	0	0	0	0	0	0
Polynemidae	1	1	1	0	0	1	0	0	1	1	1
Polyodontidae	1	0	0	0	0	0	0	0	0	0	0
Polyprionidae	1	1	1	0	0	0	0	0	0	0	0
Polypteridae	1	0	1	1	1	1	1	1	1	0	0
Pomacanthidae	1	0	1	1	1	1	1	1	0	1	1
Pomacentridae	1	1	1	1	1	1	1	1	1	1	1
Pomatomidae	1	0	0	0	0	0	0	0	0	0	0
Potamotrygonidae	1	0	1	1	1	0	0	0	0	0	0
Priacanthidae	1	1	1	0	0	0	0	1	1	0	0
Pristidae	1	0	0	0	0	0	0	0	0	0	0
Pristigasteridae	1	0	0	0	0	0	0	0	0	0	1
Pristiophoridae	1	0	0	0	0	0	0	0	0	0	0
Pristolepididae	1	0	0	0	0	0	0	1	0	0	0
Prochilodontidae	1	0	1	0	0	1	0	1	0	0	0
Profundulidae	1	0	1	1	1	1	0	0	0	0	0
Proscylliidae	0	0	1	0	0	0	0	0	0	0	0
Protanguillidae	1	0	0	0	0	0	0	0	0	0	0
Protopteridae	0	1	1	0	1	0	0	0	0	0	0
Psettodidae	1	0	0	1	0	0	0	0	0	0	0
Pseudaphritidae	0	0	1	0	0	1	0	0	0	0	0
Pseudocarchariidae	1	0	0	0	0	0	0	0	0	0	0
Pseudochromidae	1	1	1	1	1	1	1	1	0	1	1
Pseudogrammatidae	0	0	0	1	0	0	0	0	0	1	0
Pseudomugilidae	1	0	1	1	1	1	0	0	0	0	0
Pseudopimelodidae	0	1	1	0	0	0	0	1	1	0	0
Pseudoplesiopidae	1	0	0	0	0	0	0	0	0	0	0
Pseudotriakidae	1	0	0	0	0	0	0	0	0	0	0
Pseudotrichonotidae	0	0	1	0	0	1	0	1	0	0	0
Psilorhynchidae	0	1	1	0	0	1	0	0	1	0	0
Psychrolutidae	1	1	1	1	0	0	0	1	1	0	1
Pterothrissidae	1	0	0	0	0	0	0	0	0	0	0
Rachycentridae	0	0	0	0	0	1	0	0	0	0	0
Rajidae	1	1	1	1	1	0	0	1	0	1	0
Regalecidae	0	0	1	0	0	0	0	0	0	0	0
Retropinnidae	1	0	0	0	0	1	0	0	0	0	0
Rhamphichthyidae	0	1	0	0	1	1	1	0	0	0	0
Rhamphocottidae	0	0	0	0	1	0	0	1	0	0	0
Rhincodontidae	0	0	0	1	0	0	0	1	0	0	0
Rhinidae	0	0	0	1	0	0	0	0	0	0	0
Rhinobatidae	1	1	1	1	1	0	0	0	0	1	1
Rhinochimaeridae	1	0	0	0	0	0	0	0	0	0	0
Rhinopteridae	1	0	0	0	0	0	0	0	0	0	0
Rhyacichthyidae	1	1	1	0	1	0	0	0	1	0	0
Rivulidae	1	1	1	1	1	1	1	1	0	1	1
Rondeletiidae	1	0	0	0	0	0	0	0	0	0	0
Saccopharyngidae	1	0	0	0	0	0	0	0	0	0	0
Salangidae	1	0	0	0	0	0	0	0	0	0	0
Salmonidae	1	1	1	1	1	1	0	1	1	1	1
Samaridae	0	1	1	0	0	0	0	0	0	0	0
Scaridae	1	1	1	1	1	1	1	1	1	1	1
Scatophagidae	0	0	1	0	0	0	0	1	0	0	0
Schilbeidae	1	1	1	0	0	1	0	0	0	0	0
Schindleriidae	1	1	0	0	0	0	0	0	0	0	0
Sciaenidae	1	1	1	1	1	1	1	1	1	1	0
Scoloplacidae	0	1	0	0	0	0	0	0	0	0	0
Scomberesocidae	1	0	0	0	0	0	0	0	0	0	0
Scombridae	1	1	1	1	1	1	1	1	0	0	1
Scombrolabracidae	1	0	0	0	0	0	0	0	0	0	0
Scombropidae	1	0	0	0	0	0	0	0	0	0	0
Scopelarchidae	1	0	0	0	0	0	0	0	0	0	0
Scophthalmidae	1	1	1	1	0	0	0	0	0	1	0
Scorpaenidae	1	1	1	1	1	0	1	1	1	1	1
Scorpididae	0	0	0	0	0	1	0	0	0	0	0
Scyliorhinidae	1	1	1	1	1	1	0	1	1	0	0
Sebastidae	1	1	1	1	1	1	1	1	1	1	1
Serpenticobitidae	0	0	0	0	0	0	0	1	0	0	0
Serranidae	1	1	1	1	1	1	1	1	1	1	1
Serrasalmidae	1	1	1	0	0	0	0	1	0	1	1
Serrivomeridae	1	0	0	0	0	0	0	0	0	0	0
Setarchidae	1	0	1	0	0	0	0	0	0	0	0
Siganidae	1	1	1	1	1	1	1	1	1	1	1
Sillaginidae	1	0	1	0	1	1	1	0	0	0	0
Siluridae	1	1	0	0	1	1	0	0	0	1	0
Sisoridae	1	1	1	1	0	1	0	1	1	0	1
Soleidae	1	1	1	1	1	0	0	1	0	1	0
Solenostomidae	0	1	0	1	1	0	0	0	0	0	1
Somniosidae	1	0	0	0	0	0	0	0	0	0	0
Sparidae	1	1	0	1	0	1	0	1	0	1	1
Sphyraenidae	1	0	0	0	0	1	1	1	0	0	0
Sphyrnidae	1	0	0	0	0	0	0	0	0	0	0
Squalidae	1	0	0	0	0	0	0	0	0	0	0
Squatinidae	1	1	1	1	0	0	0	0	0	0	0
Stegostomatidae	0	0	1	0	1	0	0	1	0	0	0
Stephanoberycidae	1	1	0	0	0	0	0	0	0	0	0
Sternoptychidae	1	1	1	0	0	0	0	0	0	0	0
Sternopygidae	1	0	0	0	0	1	0	0	0	0	1
Stichaeidae	1	1	1	1	1	1	1	1	1	1	1
Stomiidae	1	1	1	0	0	0	0	1	0	0	0
Stromateidae	1	0	1	0	0	1	0	0	0	0	0
Symphysanodontidae	1	0	0	0	0	1	0	0	0	0	1
Synanceiidae	1	1	1	1	1	1	1	1	1	0	1
Synaphobranchidae	1	1	0	0	0	1	0	0	0	0	0
Synbranchidae	1	1	1	0	1	0	0	0	0	0	0
Syngnathidae	1	1	1	1	1	1	1	1	0	1	1
Synodontidae	1	1	1	1	1	1	0	1	1	0	0
Telmatherinidae	1	0	0	0	0	1	0	0	0	0	0
Terapontidae	1	1	1	0	0	1	1	1	1	1	0
Tetrabrachiidae	0	0	0	1	0	0	0	0	0	0	0
Tetragonuridae	0	1	0	0	0	0	0	0	0	0	0
Tetraodontidae	1	1	1	1	1	1	1	1	1	1	1
Tetrarogidae	1	1	1	0	1	0	0	1	1	0	0
Thaumatichthyidae	1	0	0	0	0	0	0	0	0	0	0
Torpedinidae	1	1	1	1	1	0	0	0	0	1	0
Toxotidae	0	0	1	0	1	0	1	0	1	0	0
Trachichthyidae	1	1	0	0	0	1	0	0	0	0	0
Trachinidae	1	0	1	1	1	1	1	0	0	1	0
Trachipteridae	1	1	1	0	0	0	0	1	0	1	0
Triacanthidae	1	0	1	0	1	0	0	0	0	0	1
Triacanthodidae	1	1	0	1	1	1	0	0	0	0	0
Triakidae	1	1	1	1	0	0	0	1	1	0	0
Trichiuridae	1	1	0	0	0	0	0	0	0	0	0
Trichodontidae	0	0	1	0	1	1	0	0	0	0	0
Trichomycteridae	1	1	1	1	1	1	0	0	1	1	0
Trichonotidae	1	0	1	1	0	1	0	1	0	0	0
Triglidae	1	1	1	1	1	1	1	1	1	1	0
Triodontidae	0	1	0	1	0	0	0	0	0	1	0
Triportheidae	1	0	1	0	0	1	0	0	0	0	0
Tripterygiidae	1	1	1	1	1	1	1	1	1	1	1
Umbridae	0	1	1	0	1	1	0	1	0	0	0
Uranoscopidae	1	1	1	1	1	1	0	1	1	1	0
Urolophidae	1	1	0	1	1	0	0	0	0	0	0
Urotrygonidae	1	1	1	1	1	0	0	0	0	0	0
Vaillantellidae	1	1	0	0	0	0	0	0	0	0	0
Valenciidae	0	0	0	0	0	0	0	1	0	0	0
Veliferidae	0	1	1	0	0	0	0	1	0	1	0
Xenisthmidae	1	1	0	0	0	0	0	1	1	1	1
Xiphiidae	1	1	0	0	0	0	0	0	0	0	0
Zanclidae	0	0	0	0	0	0	0	1	0	0	1
Zaproridae	1	0	0	0	0	0	0	0	0	0	0
Zeidae	1	0	1	0	1	0	0	0	0	1	0
Zenarchopteridae	1	0	0	0	0	1	0	0	0	0	0
Zeniontidae	1	1	0	0	0	0	0	0	0	0	0
Zoarcidae	1	1	1	1	1	0	0	1	1	1	1

## Sheet: E_Pattern_quantification
id	species	specimen	lightness	complexity	link	credit	note
001_nig	nig	KPM-NR 27777	0.985088	0.238261	http://fishpix.kahaku.go.jp/fishimage-e/detail?PHOTO_ID=27777	FishPix
002_nig	nig	KPM-NR 5168	0.954018	0.204692	http://fishpix.kahaku.go.jp/fishimage-e/detail?PHOTO_ID=5168	FishPix
003_nig	nig	KPM-NR 19430	0.948306	0.200703	http://fishpix.kahaku.go.jp/fishimage-e/detail?PHOTO_ID=19430	FishPix
004_nig	nig	KPM-NR 34865	0.955401	0.159927	http://fishpix.kahaku.go.jp/fishimage-e/detail?PHOTO_ID=34865	FishPix
005_nig	nig	KPM-NR 28080	0.974288	0.19245	http://fishpix.kahaku.go.jp/fishimage-e/detail?PHOTO_ID=28080	FishPix
006_nig	nig	KPM-NR 78595	0.949996	0.192078	http://fishpix.kahaku.go.jp/fishimage-e/detail?PHOTO_ID=78595	FishPix
007_nig	nig	KPM-NR 22755	0.974463	0.221788	http://fishpix.kahaku.go.jp/fishimage-e/detail?PHOTO_ID=22755	FishPix
008_nig	nig	KPM-NR 41694	0.946508	0.287039	http://fishpix.kahaku.go.jp/fishimage-e/detail?PHOTO_ID=41694	FishPix
009_nig	nig	KPM-NR 32856	0.968704	0.169724	http://fishpix.kahaku.go.jp/fishimage-e/detail?PHOTO_ID=32856	FishPix
010_nig	nig	KPM-NR 68408	0.920633	0.242105	http://fishpix.kahaku.go.jp/fishimage-e/detail?PHOTO_ID=68408	FishPix
011_nig	nig	KPM-NR 108344	0.930007	0.294883	http://fishpix.kahaku.go.jp/fishimage-e/detail?PHOTO_ID=108344	FishPix
012_nig	nig	KPM-NR 85920	0.970474	0.226762	http://fishpix.kahaku.go.jp/fishimage-e/detail?PHOTO_ID=85920	FishPix
013_nig	nig	KPM-NR 71932	0.970715	0.267832	http://fishpix.kahaku.go.jp/fishimage-e/detail?PHOTO_ID=71932	FishPix
014_nig	nig	KPM-NR 91554	0.9377	0.251106	http://fishpix.kahaku.go.jp/fishimage-e/detail?PHOTO_ID=91554	FishPix
015_nig	nig	KPM-NR 95310	0.958353	0.211355	http://fishpix.kahaku.go.jp/fishimage-e/detail?PHOTO_ID=95310	FishPix
016_nig	nig	KPM-NR 69959	0.969738	0.312122	http://fishpix.kahaku.go.jp/fishimage-e/detail?PHOTO_ID=69959	FishPix
017_ste	ste	KPM-NR 32850	0.652999	0.3848	http://fishpix.kahaku.go.jp/fishimage-e/detail?PHOTO_ID=32850	FishPix
018_ste	ste	KAUM-I-66993	0.757304	0.234168	https://www.museum.kagoshima-u.ac.jp/	The Kagoshima University Museum
019_ste	ste	KPM-NR 80614	0.599896	0.278033	http://fishpix.kahaku.go.jp/fishimage-e/detail?PHOTO_ID=80614	FishPix
020_ste	ste	KPM-NR 81372	0.729065	0.282766	http://fishpix.kahaku.go.jp/fishimage-e/detail?PHOTO_ID=81372	FishPix
021_ste	ste	KPM-NR 28416	0.802565	0.193378	http://fishpix.kahaku.go.jp/fishimage-e/detail?PHOTO_ID=28416	FishPix
022_ste	ste	KPM-NR 60451	0.600381	0.348992	http://fishpix.kahaku.go.jp/fishimage-e/detail?PHOTO_ID=60451	FishPix
023_ste	ste	Ar29_DSC07434.jpg	0.6535	0.240625		Miyazawa, S.
024_ste	ste	KPM-NR 73866	0.671795	0.279498	http://fishpix.kahaku.go.jp/fishimage-e/detail?PHOTO_ID=73866	FishPix
025_ste	ste	KPM-NR 78855	0.649488	0.28594	http://fishpix.kahaku.go.jp/fishimage-e/detail?PHOTO_ID=78855	FishPix
026_ste	ste	KPM-NR 61559	0.616696	0.32999	http://fishpix.kahaku.go.jp/fishimage-e/detail?PHOTO_ID=61559	FishPix
027_ste	ste	KPM-NR 1060	0.752941	0.370879	http://fishpix.kahaku.go.jp/fishimage-e/detail?PHOTO_ID=1060	FishPix
028_ste	ste	KPM-NR 71973	0.726658	0.343719	http://fishpix.kahaku.go.jp/fishimage-e/detail?PHOTO_ID=71973	FishPix
029_ste	ste	KPM-NR 66765	0.599613	0.439556	http://fishpix.kahaku.go.jp/fishimage-e/detail?PHOTO_ID=66765	FishPix
030_ste	ste	KAUM-I-65996	0.627763	0.358539	https://www.museum.kagoshima-u.ac.jp/	The Kagoshima University Museum
031_ste	ste	KAUM-I-52638	0.661725	0.279323	https://www.museum.kagoshima-u.ac.jp/	The Kagoshima University Museum
032_map	map	1343295539_82.243.202.40.jpg	0.578669	0.900452	https://www.fishbase.se/photos/UploadedBy.php?autoctr=15962	maridom	CC BY-NC 3.0 (https://creativecommons.org/licenses/by-nc/3.0/)
033_map	map	KPM-NR 72116	0.540486	0.7868	http://fishpix.kahaku.go.jp/fishimage-e/detail?PHOTO_ID=72116	FishPix
034_map	map	KAUM-I-79930	0.69976	0.565571	https://www.museum.kagoshima-u.ac.jp/	The Kagoshima University Museum
035_map	map	Armap_u3.jpg	0.754325	0.575026	https://www.fishbase.se/photos/PicturesSummary.php?StartRow=3&ID=7857&what=species&TotRec=6	Randall, John E.	CC BY-NC 3.0 (https://creativecommons.org/licenses/by-nc/3.0/)
036_map	map	Armap_u2.jpg	0.644266	0.638801	https://www.fishbase.se/photos/PicturesSummary.php?StartRow=2&ID=7857&what=species&TotRec=6	Randall, John E.	CC BY-NC 3.0 (https://creativecommons.org/licenses/by-nc/3.0/)
037_map	map	KPM-NR 69390	0.614052	0.646902	http://fishpix.kahaku.go.jp/fishimage-e/detail?PHOTO_ID=69390	FishPix
038_map	map	KAUM-I-22222	0.601127	0.856796	https://www.museum.kagoshima-u.ac.jp/	The Kagoshima University Museum
039_map	map	KPM-NR 87324	0.681092	0.78224	http://fishpix.kahaku.go.jp/fishimage-e/detail?PHOTO_ID=87324	FishPix
040_map	map	KPM-NR 32839	0.485418	0.845977	http://fishpix.kahaku.go.jp/fishimage-e/detail?PHOTO_ID=32839	FishPix
041_map	map	1481898774_188.114.102.52.jpg	0.574443	0.81751	https://www.fishbase.se/photos/UploadedBy.php?autoctr=28394	Trevor Meyer	CC BY-NC 3.0 (https://creativecommons.org/licenses/by-nc/3.0/)
042_map	map	KAUM-I-58588	0.609964	0.884478	https://www.museum.kagoshima-u.ac.jp/	The Kagoshima University Museum
043_map	map	KPM-NR 85845	0.480559	0.725708	http://fishpix.kahaku.go.jp/fishimage-e/detail?PHOTO_ID=85845	FishPix
044_map	map	FRLM-35817	0.622997	0.842954	http://zaga.bio.mie-u.ac.jp/	Fisheries Research Laboratory Mie University
045_map	map	KPM-NR 12934	0.719716	0.618448	http://fishpix.kahaku.go.jp/fishimage-e/detail?PHOTO_ID=12934	FishPix
046_map	map	Armap_u4.jpg	0.705054	0.659864	https://www.fishbase.se/photos/PicturesSummary.php?StartRow=4&ID=7857&what=species&TotRec=6	Randall, John E.	CC BY-NC 3.0 (https://creativecommons.org/licenses/by-nc/3.0/)
047_map	map	KPM-NR 60775	0.44886	0.685914	http://fishpix.kahaku.go.jp/fishimage-e/detail?PHOTO_ID=60775	FishPix
048_map	map	Armap_u0.jpg	0.580245	0.722383	https://www.fishbase.se/photos/PicturesSummary.php?ID=7857&what=species	Randall, John E.	CC BY-NC 3.0 (https://creativecommons.org/licenses/by-nc/3.0/)
049_car	car	HUMZ-35438	0.555745	0.771762	https://doi.org/10.1007/s10228-016-0517-8	Matsuura, K.
050_car	car	NSMT-P-34460	0.63773	0.856103	https://www.kahaku.go.jp/research/db/zoology/uodas/fish_in_focus/detective/skin/04.html	Matsuura, K.
051_mul	mul	KAUM-I-13606	0.357829	0.886845	https://doi.org/10.1007/s10228-016-0517-8	The Kagoshima University Museum
052_mul	mul	Amul_RedSea.jpg	0.348726	0.929818	https://doi.org/10.1007/s10228-016-0517-8	Field, R.
053_mul	mul	NSMT-P-33528	0.527714	0.820928	https://doi.org/10.1007/s10228-016-0517-8	Toda, M.
054_mul	mul	Amul_Amami.jpg	0.470461	0.840221	https://doi.org/10.1007/s10228-016-0517-8	Ito, K.
055_mul	mul	MUFS-46817	0.413772	0.768532	https://doi.org/10.1007/s10228-016-0517-8	Wada, M.
056_ret	ret	Ar33_DSC07402.jpg	0.205105	0.319222		Miyazawa, S.
057_ret	ret	Ar27_DSC07123.jpg	0.259265	0.400988		Miyazawa, S.
058_ret	ret	Ar28_DSC07422.jpg	0.39752	0.390839		Miyazawa, S.
059_ret	ret	BPBM-28931(JERandall2012).jpg	0.29605	0.622347	https://www.researchgate.net/publication/291352425_Color_variation_of_the_puffer_Arothron_hispidus_Linnaeus_and_comparison_with_A_reticularis_Bloch_Schneider	Randall, John E.
060_ret	ret	NIFREL	0.438597	0.595654	https://www.nifrel.jp/en/	Miyazawa, S.
061_ret	ret	CHURAUMI	0.348001	0.469878	https://churaumi.okinawa/en/fishbook/1508054053/	Okinawa Churaumi Aquarium
062_ret	ret	KPM-NR 107147	0.349987	0.382141	http://fishpix.kahaku.go.jp/fishimage-e/detail?PHOTO_ID=107147	FishPix
063_ret	ret	KPM-NR 94266	0.354778	0.267905	http://fishpix.kahaku.go.jp/fishimage-e/detail?PHOTO_ID=94266	FishPix
064_ret	ret	BPBM-7431(JERandall2012).jpg	0.132383	0.298643	https://www.researchgate.net/publication/291352425_Color_variation_of_the_puffer_Arothron_hispidus_Linnaeus_and_comparison_with_A_reticularis_Bloch_Schneider	Randall, John E.
065_ret	ret	KPM-NR 3219	0.0650897	0.336905	http://fishpix.kahaku.go.jp/fishimage-e/detail?PHOTO_ID=3219	FishPix
066_ret	ret	RFMyers_NewCaledonia(JERandall2012).jpg	0.22996	0.238637	https://www.researchgate.net/publication/291352425_Color_variation_of_the_puffer_Arothron_hispidus_Linnaeus_and_comparison_with_A_reticularis_Bloch_Schneider	Myers, R. F.
067_ret	ret	Ar30_DSC07447.jpg	0.366855	0.717408		Miyazawa, S.
068_ret	ret	Ar32_DSC07381.jpg	0.28811	0.366937		Miyazawa, S.
069_ret	ret	FRLM-30626	0.360148	0.354838	http://zaga.bio.mie-u.ac.jp/	Fisheries Research Laboratory Mie University
070_fir	ret	KAIKYOKAN	0.598935	0.333808	http://www.kaikyokan.com/	Shimonoseki Marine Science Museum Kaikyokan
071_fir	fir	KPM-NR 1964	0.177627	0.209996	http://fishpix.kahaku.go.jp/fishimage-e/detail?PHOTO_ID=1964	FishPix
072_fir	fir	KAIKYOKAN	0.201897	0.193576	http://www.kaikyokan.com/	Shimonoseki Marine Science Museum Kaikyokan
073_fir	fir	KPM-NR 15074	0.205674	0.264284	http://fishpix.kahaku.go.jp/fishimage-e/detail?PHOTO_ID=15074	FishPix
074_fir	fir	KPM-NR 32855	0.175017	0.166062	http://fishpix.kahaku.go.jp/fishimage-e/detail?PHOTO_ID=32855	FishPix
075_fir	fir	KPM-NR 57285	0.156233	0.308208	http://fishpix.kahaku.go.jp/fishimage-e/detail?PHOTO_ID=57285	FishPix
076_fir	fir	KPM-NR 59194	0.110569	0.22831	http://fishpix.kahaku.go.jp/fishimage-e/detail?PHOTO_ID=59194	FishPix
077_fir	fir	KPM-NR 45111	0.148795	0.299368	http://fishpix.kahaku.go.jp/fishimage-e/detail?PHOTO_ID=45111	FishPix
078_fir	fir	KPM-NR 1899	0.180257	0.310626	http://fishpix.kahaku.go.jp/fishimage-e/detail?PHOTO_ID=1899	FishPix
079_fir	fir	KPM-NR 45112	0.228155	0.288991	http://fishpix.kahaku.go.jp/fishimage-e/detail?PHOTO_ID=45112	FishPix
080_fir	fir	KPM-NR 49477	0.209504	0.278101	http://fishpix.kahaku.go.jp/fishimage-e/detail?PHOTO_ID=49477	FishPix
081_fir	fir	KPM-NR 21649	0.177652	0.367523	http://fishpix.kahaku.go.jp/fishimage-e/detail?PHOTO_ID=21649	FishPix
082_fir	fir	KPM-NR 49481	0.158587	0.298337	http://fishpix.kahaku.go.jp/fishimage-e/detail?PHOTO_ID=49481	FishPix
083_fir	fir	KPM-NR 10399	0.135519	0.270994	http://fishpix.kahaku.go.jp/fishimage-e/detail?PHOTO_ID=10399	FishPix
084_fir	fir	KPM-NR 44340	0.0721417	0.209469	http://fishpix.kahaku.go.jp/fishimage-e/detail?PHOTO_ID=44340	FishPix
085_fir	fir	KPM-NR 45110	0.226387	0.373991	http://fishpix.kahaku.go.jp/fishimage-e/detail?PHOTO_ID=45110	FishPix
086_fir	fir	KPM-NR 73317	0.162106	0.236046	http://fishpix.kahaku.go.jp/fishimage-e/detail?PHOTO_ID=73317	FishPix
087_fir	fir	KPM-NR 73388	0.17272	0.216029	http://fishpix.kahaku.go.jp/fishimage-e/detail?PHOTO_ID=73388	FishPix
088_fir	fir	KPM-NR 24440	0.192984	0.204164	http://fishpix.kahaku.go.jp/fishimage-e/detail?PHOTO_ID=24440	FishPix
089_fir	fir	KPM-NR 473	0.180841	0.305386	http://fishpix.kahaku.go.jp/fishimage-e/detail?PHOTO_ID=473	FishPix
090_mel	mel	KPM-NR 81373	0.106311	0.187894	http://fishpix.kahaku.go.jp/fishimage-e/detail?PHOTO_ID=81373	FishPix
091_mel	mel	KPM-NR 165827	0.258881	0.202284	http://fishpix.kahaku.go.jp/fishimage-e/detail?PHOTO_ID=165827	FishPix
092_mel	mel	KPM-NR 23460	0.161015	0.141202	http://fishpix.kahaku.go.jp/fishimage-e/detail?PHOTO_ID=23460	FishPix
093_mel	mel	KPM-NR 93121	0.122622	0.267665	http://fishpix.kahaku.go.jp/fishimage-e/detail?PHOTO_ID=93121	FishPix
094_mel	mel	KPM-NR 31370	0.173998	0.147451	http://fishpix.kahaku.go.jp/fishimage-e/detail?PHOTO_ID=31370	FishPix
095_mel	mel	KPM-NR 13299	0.213089	0.191781	http://fishpix.kahaku.go.jp/fishimage-e/detail?PHOTO_ID=13299	FishPix
096_mel	mel	KPM-NR 31371	0.319069	0.328796	http://fishpix.kahaku.go.jp/fishimage-e/detail?PHOTO_ID=31371	FishPix
097_mel	mel	KPM-NR 36857	0.181633	0.184929	http://fishpix.kahaku.go.jp/fishimage-e/detail?PHOTO_ID=36857	FishPix
098_mel	mel	KPM-NR 6802	0.126384	0.207499	http://fishpix.kahaku.go.jp/fishimage-e/detail?PHOTO_ID=6802	FishPix
099_mel	mel	KPM-NR 34455	0.188226	0.175753	http://fishpix.kahaku.go.jp/fishimage-e/detail?PHOTO_ID=34455	FishPix
100_mel	mel	KPM-NR 31369	0.193502	0.264458	http://fishpix.kahaku.go.jp/fishimage-e/detail?PHOTO_ID=31369	FishPix
101_mel	mel	KPM-NR 19470	0.183577	0.182249	http://fishpix.kahaku.go.jp/fishimage-e/detail?PHOTO_ID=19470	FishPix
102_his	his	KPM-NR 26310	0.196061	0.232251	http://fishpix.kahaku.go.jp/fishimage-e/detail?PHOTO_ID=26310	FishPix
103_his	his	KPM-NR 107899	0.114531	0.309567	http://fishpix.kahaku.go.jp/fishimage-e/detail?PHOTO_ID=107899	FishPix
104_his	his	KPM-NR 32437	0.121754	0.284613	http://fishpix.kahaku.go.jp/fishimage-e/detail?PHOTO_ID=32437	FishPix
105_his	his	KPM-NR 71308	0.0857876	0.222013	http://fishpix.kahaku.go.jp/fishimage-e/detail?PHOTO_ID=71308	FishPix
106_his	his	KPM-NR 13957	0.047004	0.23273	http://fishpix.kahaku.go.jp/fishimage-e/detail?PHOTO_ID=13957	FishPix
107_his	his	KPM-NR 48571	0.115754	0.285879	http://fishpix.kahaku.go.jp/fishimage-e/detail?PHOTO_ID=48571	FishPix
108_his	his	KPM-NR 72074	0.0754165	0.247135	http://fishpix.kahaku.go.jp/fishimage-e/detail?PHOTO_ID=72074	FishPix
109_his	his	KPM-NR 15213	0.108062	0.182553	http://fishpix.kahaku.go.jp/fishimage-e/detail?PHOTO_ID=15213	FishPix
110_his	his	KPM-NR 85961	0.0670412	0.178679	http://fishpix.kahaku.go.jp/fishimage-e/detail?PHOTO_ID=85961	FishPix
111_his	his	KPM-NR 8308	0.120764	0.25985	http://fishpix.kahaku.go.jp/fishimage-e/detail?PHOTO_ID=8308	FishPix
112_his	his	KPM-NR 82429	0.145158	0.208726	http://fishpix.kahaku.go.jp/fishimage-e/detail?PHOTO_ID=82429	FishPix
113_his	his	KPM-NR 2462	0.10097	0.170343	http://fishpix.kahaku.go.jp/fishimage-e/detail?PHOTO_ID=2462	FishPix
114_his	his	KPM-NR 49315	0.145103	0.226172	http://fishpix.kahaku.go.jp/fishimage-e/detail?PHOTO_ID=49315	FishPix
115_his	his	KPM-NR 49360	0.0738741	0.255085	http://fishpix.kahaku.go.jp/fishimage-e/detail?PHOTO_ID=49360	FishPix
116_his	his	KPM-NR 72032	0.0812207	0.244205	http://fishpix.kahaku.go.jp/fishimage-e/detail?PHOTO_ID=72032	FishPix
117_his	his	KPM-NR 107143	0.0651929	0.162757	http://fishpix.kahaku.go.jp/fishimage-e/detail?PHOTO_ID=107143	FishPix
118_his	his	KPM-NR 107144	0.09114	0.19601	http://fishpix.kahaku.go.jp/fishimage-e/detail?PHOTO_ID=107144	FishPix
119_his	his	KPM-NR 85847	0.0951959	0.173003	http://fishpix.kahaku.go.jp/fishimage-e/detail?PHOTO_ID=85847	FishPix
120_his	his	KPM-NR 107145	0.117797	0.255588	http://fishpix.kahaku.go.jp/fishimage-e/detail?PHOTO_ID=107145	FishPix
uni_000	sim_uni	MB_1_A0.1086_C-0.100	0.00981293	0.155999
uni_001	sim_uni	MB_1_A0.1110_C-0.100	0.0188946	0.175638
uni_002	sim_uni	MB_1_A0.1134_C-0.100	0.0752211	0.184704
uni_003	sim_uni	MB_1_A0.1159_C-0.100	0.115822	0.19953
uni_004	sim_uni	MB_1_A0.1183_C-0.100	0.166939	0.233329
uni_005	sim_uni	MB_1_A0.1207_C-0.100	0.211491	0.275676
uni_006	sim_uni	MB_1_A0.1231_C-0.100	0.264484	0.423514
uni_007	sim_uni	MB_1_A0.1255_C-0.100	0.29504	0.46795
uni_008	sim_uni	MB_1_A0.1279_C-0.100	0.308067	0.44196
uni_009	sim_uni	MB_1_A0.1303_C-0.100	0.358152	0.62061
uni_010	sim_uni	MB_1_A0.1328_C-0.100	0.379331	0.700522
uni_011	sim_uni	MB_1_A0.1352_C-0.100	0.419626	0.7645
uni_012	sim_uni	MB_1_A0.1376_C-0.100	0.4297	0.786457
uni_013	sim_uni	MB_1_A0.1400_C-0.100	0.466179	0.841305
uni_014	sim_uni	MB_1_A0.1038_C-0.083	0.0095068	0.228799
uni_015	sim_uni	MB_1_A0.1062_C-0.083	0.0461054	0.161261
uni_016	sim_uni	MB_1_A0.1086_C-0.083	0.0906236	0.165817
uni_017	sim_uni	MB_1_A0.1110_C-0.083	0.165652	0.233124
uni_018	sim_uni	MB_1_A0.1134_C-0.083	0.189382	0.232948
uni_019	sim_uni	MB_1_A0.1159_C-0.083	0.2303	0.311131
uni_020	sim_uni	MB_1_A0.1183_C-0.083	0.267846	0.370048
uni_021	sim_uni	MB_1_A0.1207_C-0.083	0.302466	0.464265
uni_022	sim_uni	MB_1_A0.1231_C-0.083	0.328741	0.494899
uni_023	sim_uni	MB_1_A0.1255_C-0.083	0.34716	0.526576
uni_024	sim_uni	MB_1_A0.1279_C-0.083	0.369201	0.541128
uni_025	sim_uni	MB_1_A0.1303_C-0.083	0.401973	0.590791
uni_026	sim_uni	MB_1_A0.1328_C-0.083	0.438554	0.780161
uni_027	sim_uni	MB_1_A0.1352_C-0.083	0.459847	0.80945
uni_028	sim_uni	MB_1_A0.1376_C-0.083	0.491893	0.873598
uni_029	sim_uni	MB_1_A0.1400_C-0.083	0.511916	0.841518
uni_030	sim_uni	MB_1_A0.0966_C-0.066	0.00734127	0.124327
uni_031	sim_uni	MB_1_A0.0990_C-0.066	0.0300907	0.151826
uni_032	sim_uni	MB_1_A0.1014_C-0.066	0.116321	0.154968
uni_033	sim_uni	MB_1_A0.1038_C-0.066	0.13869	0.234013
uni_034	sim_uni	MB_1_A0.1062_C-0.066	0.178061	0.232166
uni_035	sim_uni	MB_1_A0.1086_C-0.066	0.221746	0.302361
uni_036	sim_uni	MB_1_A0.1110_C-0.066	0.263963	0.335233
uni_037	sim_uni	MB_1_A0.1134_C-0.066	0.289365	0.371536
uni_038	sim_uni	MB_1_A0.1159_C-0.066	0.310794	0.458616
uni_039	sim_uni	MB_1_A0.1183_C-0.066	0.335011	0.444461
uni_040	sim_uni	MB_1_A0.1207_C-0.066	0.347251	0.494166
uni_041	sim_uni	MB_1_A0.1231_C-0.066	0.379603	0.537802
uni_042	sim_uni	MB_1_A0.1255_C-0.066	0.401808	0.689452
uni_043	sim_uni	MB_1_A0.1279_C-0.066	0.433543	0.777353
uni_044	sim_uni	MB_1_A0.1303_C-0.066	0.459201	0.79773
uni_045	sim_uni	MB_1_A0.1328_C-0.066	0.481871	0.856478
uni_046	sim_uni	MB_1_A0.1352_C-0.066	0.520675	0.831209
uni_047	sim_uni	MB_1_A0.1376_C-0.066	0.560476	0.753681
uni_048	sim_uni	MB_1_A0.1400_C-0.066	0.572313	0.741271
uni_049	sim_uni	MB_1_A0.0917_C-0.048	0.0172732	0.14235
uni_050	sim_uni	MB_1_A0.0941_C-0.048	0.0717234	0.16625
uni_051	sim_uni	MB_1_A0.0966_C-0.048	0.152239	0.182104
uni_052	sim_uni	MB_1_A0.0990_C-0.048	0.21237	0.206678
uni_053	sim_uni	MB_1_A0.1014_C-0.048	0.235845	0.225061
uni_054	sim_uni	MB_1_A0.1038_C-0.048	0.256678	0.254212
uni_055	sim_uni	MB_1_A0.1062_C-0.048	0.26881	0.281294
uni_056	sim_uni	MB_1_A0.1086_C-0.048	0.302443	0.377931
uni_057	sim_uni	MB_1_A0.1110_C-0.048	0.328707	0.394412
uni_058	sim_uni	MB_1_A0.1134_C-0.048	0.34398	0.467734
uni_059	sim_uni	MB_1_A0.1159_C-0.048	0.370771	0.545339
uni_060	sim_uni	MB_1_A0.1183_C-0.048	0.377954	0.534331
uni_061	sim_uni	MB_1_A0.1207_C-0.048	0.410799	0.641688
uni_062	sim_uni	MB_1_A0.1231_C-0.048	0.43394	0.761512
uni_063	sim_uni	MB_1_A0.1255_C-0.048	0.450482	0.837264
uni_064	sim_uni	MB_1_A0.1279_C-0.048	0.479456	0.763401
uni_065	sim_uni	MB_1_A0.1303_C-0.048	0.497744	0.844765
uni_066	sim_uni	MB_1_A0.1328_C-0.048	0.535142	0.799576
uni_067	sim_uni	MB_1_A0.1352_C-0.048	0.556298	0.714828
uni_068	sim_uni	MB_1_A0.1376_C-0.048	0.596344	0.724872
uni_069	sim_uni	MB_1_A0.1400_C-0.048	0.632942	0.645158
uni_070	sim_uni	MB_1_A0.0821_C-0.031	0.00437075	0.197861
uni_071	sim_uni	MB_1_A0.0845_C-0.031	0.0631576	0.147185
uni_072	sim_uni	MB_1_A0.0869_C-0.031	0.142228	0.155257
uni_073	sim_uni	MB_1_A0.0893_C-0.031	0.174909	0.156505
uni_074	sim_uni	MB_1_A0.0917_C-0.031	0.199609	0.168273
uni_075	sim_uni	MB_1_A0.0941_C-0.031	0.213322	0.218845
uni_076	sim_uni	MB_1_A0.0966_C-0.031	0.240771	0.257305
uni_077	sim_uni	MB_1_A0.0990_C-0.031	0.268305	0.234268
uni_078	sim_uni	MB_1_A0.1014_C-0.031	0.289382	0.330743
uni_079	sim_uni	MB_1_A0.1038_C-0.031	0.304144	0.342125
uni_080	sim_uni	MB_1_A0.1062_C-0.031	0.327285	0.374115
uni_081	sim_uni	MB_1_A0.1086_C-0.031	0.345215	0.416187
uni_082	sim_uni	MB_1_A0.1110_C-0.031	0.367132	0.480249
uni_083	sim_uni	MB_1_A0.1134_C-0.031	0.382744	0.561356
uni_084	sim_uni	MB_1_A0.1159_C-0.031	0.414008	0.643483
uni_085	sim_uni	MB_1_A0.1183_C-0.031	0.429161	0.647636
uni_086	sim_uni	MB_1_A0.1207_C-0.031	0.455085	0.841052
uni_087	sim_uni	MB_1_A0.1231_C-0.031	0.478424	0.802409
uni_088	sim_uni	MB_1_A0.1255_C-0.031	0.492426	0.862412
uni_089	sim_uni	MB_1_A0.1279_C-0.031	0.53182	0.757041
uni_090	sim_uni	MB_1_A0.1303_C-0.031	0.559819	0.822033
uni_091	sim_uni	MB_1_A0.1328_C-0.031	0.583844	0.725229
uni_092	sim_uni	MB_1_A0.1352_C-0.031	0.624745	0.673542
uni_093	sim_uni	MB_1_A0.1376_C-0.031	0.650748	0.634146
uni_094	sim_uni	MB_1_A0.1400_C-0.031	0.718747	0.535059
uni_095	sim_uni	MB_1_A0.0700_C-0.014	0.127069	0.137045
uni_096	sim_uni	MB_1_A0.0724_C-0.014	0.13373	0.127871
uni_097	sim_uni	MB_1_A0.0748_C-0.014	0.144552	0.129524
uni_098	sim_uni	MB_1_A0.0772_C-0.014	0.163152	0.135005
uni_099	sim_uni	MB_1_A0.0797_C-0.014	0.176735	0.140409
uni_100	sim_uni	MB_1_A0.0821_C-0.014	0.188141	0.140425
uni_101	sim_uni	MB_1_A0.0845_C-0.014	0.198968	0.14667
uni_102	sim_uni	MB_1_A0.0869_C-0.014	0.216752	0.149794
uni_103	sim_uni	MB_1_A0.0893_C-0.014	0.230323	0.178484
uni_104	sim_uni	MB_1_A0.0917_C-0.014	0.254989	0.221938
uni_105	sim_uni	MB_1_A0.0941_C-0.014	0.265947	0.228319
uni_106	sim_uni	MB_1_A0.0966_C-0.014	0.289348	0.292974
uni_107	sim_uni	MB_1_A0.0990_C-0.014	0.306128	0.335687
uni_108	sim_uni	MB_1_A0.1014_C-0.014	0.321876	0.344717
uni_109	sim_uni	MB_1_A0.1038_C-0.014	0.344178	0.432401
uni_110	sim_uni	MB_1_A0.1062_C-0.014	0.37682	0.482875
uni_111	sim_uni	MB_1_A0.1086_C-0.014	0.390714	0.535135
uni_112	sim_uni	MB_1_A0.1110_C-0.014	0.404983	0.607706
uni_113	sim_uni	MB_1_A0.1134_C-0.014	0.423067	0.587858
uni_114	sim_uni	MB_1_A0.1159_C-0.014	0.448254	0.653661
uni_115	sim_uni	MB_1_A0.1183_C-0.014	0.470164	0.728613
uni_116	sim_uni	MB_1_A0.1207_C-0.014	0.481293	0.816832
uni_117	sim_uni	MB_1_A0.1231_C-0.014	0.504025	0.807193
uni_118	sim_uni	MB_1_A0.1255_C-0.014	0.549637	0.784071
uni_119	sim_uni	MB_1_A0.1279_C-0.014	0.575595	0.76853
uni_120	sim_uni	MB_1_A0.1303_C-0.014	0.610658	0.67913
uni_121	sim_uni	MB_1_A0.1328_C-0.014	0.659552	0.586682
uni_122	sim_uni	MB_1_A0.1352_C-0.014	0.693622	0.560504
uni_123	sim_uni	MB_1_A0.1376_C-0.014	0.739671	0.465837
uni_124	sim_uni	MB_1_A0.1400_C-0.014	0.814711	0.356049
uni_125	sim_uni	MB_1_A0.0700_C0.003	0.217012	0.204824
uni_126	sim_uni	MB_1_A0.0724_C0.003	0.203815	0.158483
uni_127	sim_uni	MB_1_A0.0748_C0.003	0.20593	0.140061
uni_128	sim_uni	MB_1_A0.0772_C0.003	0.207256	0.134761
uni_129	sim_uni	MB_1_A0.0797_C0.003	0.220533	0.1346
uni_130	sim_uni	MB_1_A0.0821_C0.003	0.223639	0.140851
uni_131	sim_uni	MB_1_A0.0845_C0.003	0.239535	0.142695
uni_132	sim_uni	MB_1_A0.0869_C0.003	0.253277	0.169175
uni_133	sim_uni	MB_1_A0.0893_C0.003	0.270255	0.195551
uni_134	sim_uni	MB_1_A0.0917_C0.003	0.290147	0.261964
uni_135	sim_uni	MB_1_A0.0941_C0.003	0.310357	0.278813
uni_136	sim_uni	MB_1_A0.0966_C0.003	0.332302	0.365274
uni_137	sim_uni	MB_1_A0.0990_C0.003	0.362443	0.454462
uni_138	sim_uni	MB_1_A0.1014_C0.003	0.370845	0.501421
uni_139	sim_uni	MB_1_A0.1038_C0.003	0.386037	0.528018
uni_140	sim_uni	MB_1_A0.1062_C0.003	0.411525	0.653484
uni_141	sim_uni	MB_1_A0.1086_C0.003	0.431247	0.700102
uni_142	sim_uni	MB_1_A0.1110_C0.003	0.437789	0.629937
uni_143	sim_uni	MB_1_A0.1134_C0.003	0.467715	0.717145
uni_144	sim_uni	MB_1_A0.1159_C0.003	0.477404	0.762987
uni_145	sim_uni	MB_1_A0.1183_C0.003	0.497761	0.878051
uni_146	sim_uni	MB_1_A0.1207_C0.003	0.534331	0.787727
uni_147	sim_uni	MB_1_A0.1231_C0.003	0.548946	0.771262
uni_148	sim_uni	MB_1_A0.1255_C0.003	0.591876	0.670231
uni_149	sim_uni	MB_1_A0.1279_C0.003	0.619785	0.621424
uni_150	sim_uni	MB_1_A0.1303_C0.003	0.678441	0.509599
uni_151	sim_uni	MB_1_A0.1328_C0.003	0.732562	0.376051
uni_152	sim_uni	MB_1_A0.1352_C0.003	0.795289	0.407963
uni_153	sim_uni	MB_1_A0.1376_C0.003	0.866508	0.327044
uni_154	sim_uni	MB_1_A0.1400_C0.003	0.909087	0.335638
uni_155	sim_uni	MB_1_A0.0700_C0.021	0.251814	0.181836
uni_156	sim_uni	MB_1_A0.0724_C0.021	0.23089	0.141803
uni_157	sim_uni	MB_1_A0.0748_C0.021	0.237421	0.154322
uni_158	sim_uni	MB_1_A0.0772_C0.021	0.243883	0.150331
uni_159	sim_uni	MB_1_A0.0797_C0.021	0.257183	0.173609
uni_160	sim_uni	MB_1_A0.0821_C0.021	0.259008	0.148574
uni_161	sim_uni	MB_1_A0.0845_C0.021	0.28229	0.200286
uni_162	sim_uni	MB_1_A0.0869_C0.021	0.301837	0.25842
uni_163	sim_uni	MB_1_A0.0893_C0.021	0.310556	0.285309
uni_164	sim_uni	MB_1_A0.0917_C0.021	0.324371	0.334737
uni_165	sim_uni	MB_1_A0.0941_C0.021	0.346247	0.393452
uni_166	sim_uni	MB_1_A0.0966_C0.021	0.376009	0.480565
uni_167	sim_uni	MB_1_A0.0990_C0.021	0.389898	0.506509
uni_168	sim_uni	MB_1_A0.1014_C0.021	0.416627	0.580294
uni_169	sim_uni	MB_1_A0.1038_C0.021	0.432239	0.679773
uni_170	sim_uni	MB_1_A0.1062_C0.021	0.445658	0.761311
uni_171	sim_uni	MB_1_A0.1086_C0.021	0.467313	0.718317
uni_172	sim_uni	MB_1_A0.1110_C0.021	0.482908	0.844784
uni_173	sim_uni	MB_1_A0.1134_C0.021	0.50343	0.824013
uni_174	sim_uni	MB_1_A0.1159_C0.021	0.519779	0.870724
uni_175	sim_uni	MB_1_A0.1183_C0.021	0.538418	0.803737
uni_176	sim_uni	MB_1_A0.1207_C0.021	0.573458	0.74004
uni_177	sim_uni	MB_1_A0.1231_C0.021	0.618169	0.505803
uni_178	sim_uni	MB_1_A0.1255_C0.021	0.657449	0.566167
uni_179	sim_uni	MB_1_A0.1279_C0.021	0.707534	0.476397
uni_180	sim_uni	MB_1_A0.1303_C0.021	0.784949	0.364842
uni_181	sim_uni	MB_1_A0.1328_C0.021	0.853112	0.299115
uni_182	sim_uni	MB_1_A0.1352_C0.021	0.90174	0.261179
uni_183	sim_uni	MB_1_A0.1376_C0.021	0.932834	0.307776
uni_184	sim_uni	MB_1_A0.1400_C0.021	0.951015	0.313137
uni_185	sim_uni	MB_1_A0.0700_C0.038	0.283673	0.259483
uni_186	sim_uni	MB_1_A0.0724_C0.038	0.262999	0.169362
uni_187	sim_uni	MB_1_A0.0748_C0.038	0.268039	0.160863
uni_188	sim_uni	MB_1_A0.0772_C0.038	0.27411	0.1652
uni_189	sim_uni	MB_1_A0.0797_C0.038	0.29059	0.183664
uni_190	sim_uni	MB_1_A0.0821_C0.038	0.30123	0.190001
uni_191	sim_uni	MB_1_A0.0845_C0.038	0.314393	0.250623
uni_192	sim_uni	MB_1_A0.0869_C0.038	0.330153	0.247806
uni_193	sim_uni	MB_1_A0.0893_C0.038	0.35356	0.341246
uni_194	sim_uni	MB_1_A0.0917_C0.038	0.363373	0.400875
uni_195	sim_uni	MB_1_A0.0941_C0.038	0.384836	0.502416
uni_196	sim_uni	MB_1_A0.0966_C0.038	0.410675	0.572821
uni_197	sim_uni	MB_1_A0.0990_C0.038	0.423118	0.60889
uni_198	sim_uni	MB_1_A0.1014_C0.038	0.439478	0.564897
uni_199	sim_uni	MB_1_A0.1038_C0.038	0.462823	0.730267
uni_200	sim_uni	MB_1_A0.1062_C0.038	0.481842	0.738994
uni_201	sim_uni	MB_1_A0.1086_C0.038	0.503707	0.80999
uni_202	sim_uni	MB_1_A0.1110_C0.038	0.523084	0.814235
uni_203	sim_uni	MB_1_A0.1134_C0.038	0.537296	0.810915
uni_204	sim_uni	MB_1_A0.1159_C0.038	0.559342	0.774909
uni_205	sim_uni	MB_1_A0.1183_C0.038	0.590125	0.715175
uni_206	sim_uni	MB_1_A0.1207_C0.038	0.638662	0.542164
uni_207	sim_uni	MB_1_A0.1231_C0.038	0.687545	0.476861
uni_208	sim_uni	MB_1_A0.1255_C0.038	0.748815	0.338862
uni_209	sim_uni	MB_1_A0.1279_C0.038	0.816446	0.308535
uni_210	sim_uni	MB_1_A0.1303_C0.038	0.896859	0.275086
uni_211	sim_uni	MB_1_A0.1328_C0.038	0.953435	0.269009
uni_212	sim_uni	MB_1_A0.1352_C0.038	0.962715	0.263307
uni_213	sim_uni	MB_1_A0.1376_C0.038	0.977551	0.251666
uni_214	sim_uni	MB_1_A0.1400_C0.038	0.985091	0.241688
uni_215	sim_uni	MB_1_A0.0700_C0.055	0.292948	0.165699
uni_216	sim_uni	MB_1_A0.0724_C0.055	0.288543	0.162505
uni_217	sim_uni	MB_1_A0.0748_C0.055	0.301224	0.196806
uni_218	sim_uni	MB_1_A0.0772_C0.055	0.313509	0.149138
uni_219	sim_uni	MB_1_A0.0797_C0.055	0.317222	0.192663
uni_220	sim_uni	MB_1_A0.0821_C0.055	0.334478	0.202222
uni_221	sim_uni	MB_1_A0.0845_C0.055	0.360028	0.345176
uni_222	sim_uni	MB_1_A0.0869_C0.055	0.374592	0.432009
uni_223	sim_uni	MB_1_A0.0893_C0.055	0.383294	0.400186
uni_224	sim_uni	MB_1_A0.0917_C0.055	0.406684	0.511625
uni_225	sim_uni	MB_1_A0.0941_C0.055	0.423759	0.641844
uni_226	sim_uni	MB_1_A0.0966_C0.055	0.447398	0.648303
uni_227	sim_uni	MB_1_A0.0990_C0.055	0.468832	0.680278
uni_228	sim_uni	MB_1_A0.1014_C0.055	0.475709	0.619807
uni_229	sim_uni	MB_1_A0.1038_C0.055	0.494144	0.798294
uni_230	sim_uni	MB_1_A0.1062_C0.055	0.513424	0.802818
uni_231	sim_uni	MB_1_A0.1086_C0.055	0.536746	0.836823
uni_232	sim_uni	MB_1_A0.1110_C0.055	0.548078	0.845494
uni_233	sim_uni	MB_1_A0.1134_C0.055	0.581933	0.758695
uni_234	sim_uni	MB_1_A0.1159_C0.055	0.586037	0.61865
uni_235	sim_uni	MB_1_A0.1183_C0.055	0.659201	0.558797
uni_236	sim_uni	MB_1_A0.1207_C0.055	0.727086	0.360119
uni_237	sim_uni	MB_1_A0.1231_C0.055	0.800272	0.327226
uni_238	sim_uni	MB_1_A0.1255_C0.055	0.883883	0.252195
uni_239	sim_uni	MB_1_A0.1279_C0.055	0.9489	0.20721
uni_240	sim_uni	MB_1_A0.1303_C0.055	0.962755	0.227608
uni_241	sim_uni	MB_1_A0.0700_C0.072	0.319921	0.255363
uni_242	sim_uni	MB_1_A0.0724_C0.072	0.32059	0.214808
uni_243	sim_uni	MB_1_A0.0748_C0.072	0.333192	0.22157
uni_244	sim_uni	MB_1_A0.0772_C0.072	0.340686	0.306785
uni_245	sim_uni	MB_1_A0.0797_C0.072	0.356502	0.292192
uni_246	sim_uni	MB_1_A0.0821_C0.072	0.376474	0.342923
uni_247	sim_uni	MB_1_A0.0845_C0.072	0.396655	0.523876
uni_248	sim_uni	MB_1_A0.0869_C0.072	0.39839	0.497096
uni_249	sim_uni	MB_1_A0.0893_C0.072	0.41691	0.519105
uni_250	sim_uni	MB_1_A0.0917_C0.072	0.440584	0.542221
uni_251	sim_uni	MB_1_A0.0941_C0.072	0.460641	0.645855
uni_252	sim_uni	MB_1_A0.0966_C0.072	0.475788	0.780348
uni_253	sim_uni	MB_1_A0.0990_C0.072	0.505595	0.730486
uni_254	sim_uni	MB_1_A0.1014_C0.072	0.521015	0.768654
uni_255	sim_uni	MB_1_A0.1038_C0.072	0.53665	0.836406
uni_256	sim_uni	MB_1_A0.1062_C0.072	0.546978	0.838245
uni_257	sim_uni	MB_1_A0.1086_C0.072	0.572029	0.723896
uni_258	sim_uni	MB_1_A0.1110_C0.072	0.591678	0.688164
uni_259	sim_uni	MB_1_A0.1134_C0.072	0.619569	0.621004
uni_260	sim_uni	MB_1_A0.1159_C0.072	0.677619	0.479155
uni_261	sim_uni	MB_1_A0.1183_C0.072	0.770595	0.345511
uni_262	sim_uni	MB_1_A0.1207_C0.072	0.855176	0.278713
uni_263	sim_uni	MB_1_A0.1231_C0.072	0.93966	0.197727
uni_264	sim_uni	MB_1_A0.1255_C0.072	0.971423	0.213852
uni_265	sim_uni	MB_1_A0.0700_C0.090	0.348549	0.306414
uni_266	sim_uni	MB_1_A0.0724_C0.090	0.359138	0.39586
uni_267	sim_uni	MB_1_A0.0748_C0.090	0.359705	0.34339
uni_268	sim_uni	MB_1_A0.0772_C0.090	0.373265	0.377182
uni_269	sim_uni	MB_1_A0.0797_C0.090	0.39907	0.45392
uni_270	sim_uni	MB_1_A0.0821_C0.090	0.401361	0.460427
uni_271	sim_uni	MB_1_A0.0845_C0.090	0.421774	0.547267
uni_272	sim_uni	MB_1_A0.0869_C0.090	0.44042	0.616469
uni_273	sim_uni	MB_1_A0.0893_C0.090	0.461446	0.723031
uni_274	sim_uni	MB_1_A0.0917_C0.090	0.477211	0.641673
uni_275	sim_uni	MB_1_A0.0941_C0.090	0.498492	0.795317
uni_276	sim_uni	MB_1_A0.0966_C0.090	0.516009	0.833496
uni_277	sim_uni	MB_1_A0.0990_C0.090	0.543707	0.803231
uni_278	sim_uni	MB_1_A0.1014_C0.090	0.550198	0.865181
uni_279	sim_uni	MB_1_A0.1038_C0.090	0.566327	0.812025
uni_280	sim_uni	MB_1_A0.1062_C0.090	0.592341	0.763338
uni_281	sim_uni	MB_1_A0.1086_C0.090	0.61381	0.64877
uni_282	sim_uni	MB_1_A0.1110_C0.090	0.655204	0.514174
uni_283	sim_uni	MB_1_A0.1134_C0.090	0.706542	0.38985
uni_284	sim_uni	MB_1_A0.1159_C0.090	0.788554	0.286203
uni_285	sim_uni	MB_1_A0.1183_C0.090	0.912585	0.181382
uni_286	sim_uni	MB_1_A0.1207_C0.090	0.976321	0.235608
uni_287	sim_uni	MB_1_A0.1231_C0.090	0.995901	0.192525
uni_288	sim_uni	MB_1_A0.0700_C0.107	0.387982	0.493138
uni_289	sim_uni	MB_1_A0.0724_C0.107	0.390187	0.480587
uni_290	sim_uni	MB_1_A0.0748_C0.107	0.402727	0.551033
uni_291	sim_uni	MB_1_A0.0772_C0.107	0.405136	0.519386
uni_292	sim_uni	MB_1_A0.0797_C0.107	0.427404	0.606098
uni_293	sim_uni	MB_1_A0.0821_C0.107	0.442993	0.600394
uni_294	sim_uni	MB_1_A0.0845_C0.107	0.46631	0.719024
uni_295	sim_uni	MB_1_A0.0869_C0.107	0.473435	0.676932
uni_296	sim_uni	MB_1_A0.0893_C0.107	0.492302	0.759659
uni_297	sim_uni	MB_1_A0.0917_C0.107	0.518333	0.775401
uni_298	sim_uni	MB_1_A0.0941_C0.107	0.537001	0.862853
uni_299	sim_uni	MB_1_A0.0966_C0.107	0.546548	0.801063
uni_300	sim_uni	MB_1_A0.0990_C0.107	0.579535	0.693684
uni_301	sim_uni	MB_1_A0.1014_C0.107	0.594093	0.771387
uni_302	sim_uni	MB_1_A0.1038_C0.107	0.609303	0.720942
uni_303	sim_uni	MB_1_A0.1062_C0.107	0.626746	0.648953
uni_304	sim_uni	MB_1_A0.1086_C0.107	0.668424	0.562347
uni_305	sim_uni	MB_1_A0.1110_C0.107	0.750159	0.274307
uni_306	sim_uni	MB_1_A0.1134_C0.107	0.849314	0.233091
uni_307	sim_uni	MB_1_A0.1159_C0.107	0.961689	0.166415
uni_308	sim_uni	MB_1_A0.1183_C0.107	0.986497	0.203105
uni_309	sim_uni	MB_1_A0.0700_C0.124	0.417143	0.586011
uni_310	sim_uni	MB_1_A0.0724_C0.124	0.42021	0.62747
uni_311	sim_uni	MB_1_A0.0748_C0.124	0.435113	0.703347
uni_312	sim_uni	MB_1_A0.0772_C0.124	0.445346	0.692039
uni_313	sim_uni	MB_1_A0.0797_C0.124	0.455873	0.65386
uni_314	sim_uni	MB_1_A0.0821_C0.124	0.481661	0.694857
uni_315	sim_uni	MB_1_A0.0845_C0.124	0.491366	0.739657
uni_316	sim_uni	MB_1_A0.0869_C0.124	0.509127	0.749195
uni_317	sim_uni	MB_1_A0.0893_C0.124	0.525578	0.796652
uni_318	sim_uni	MB_1_A0.0917_C0.124	0.558736	0.767174
uni_319	sim_uni	MB_1_A0.0941_C0.124	0.571786	0.740336
uni_320	sim_uni	MB_1_A0.0966_C0.124	0.595476	0.730717
uni_321	sim_uni	MB_1_A0.0990_C0.124	0.612285	0.513989
uni_322	sim_uni	MB_1_A0.1014_C0.124	0.64216	0.623176
uni_323	sim_uni	MB_1_A0.1038_C0.124	0.65487	0.653075
uni_324	sim_uni	MB_1_A0.1062_C0.124	0.679206	0.452692
uni_325	sim_uni	MB_1_A0.1086_C0.124	0.787885	0.26562
uni_326	sim_uni	MB_1_A0.1110_C0.124	0.908226	0.177821
uni_327	sim_uni	MB_1_A0.1159_C0.124	0.994461	0.143318
uni_328	sim_uni	MB_1_A0.0700_C0.141	0.44174	0.647117
uni_329	sim_uni	MB_1_A0.0724_C0.141	0.457528	0.740185
uni_330	sim_uni	MB_1_A0.0748_C0.141	0.456604	0.765029
uni_331	sim_uni	MB_1_A0.0772_C0.141	0.475198	0.759227
uni_332	sim_uni	MB_1_A0.0797_C0.141	0.49309	0.780194
uni_333	sim_uni	MB_1_A0.0821_C0.141	0.508203	0.774898
uni_334	sim_uni	MB_1_A0.0845_C0.141	0.517228	0.786289
uni_335	sim_uni	MB_1_A0.0869_C0.141	0.550737	0.794519
uni_336	sim_uni	MB_1_A0.0893_C0.141	0.560034	0.802873
uni_337	sim_uni	MB_1_A0.0917_C0.141	0.584887	0.670662
uni_338	sim_uni	MB_1_A0.0941_C0.141	0.613033	0.532505
uni_339	sim_uni	MB_1_A0.0966_C0.141	0.633651	0.461716
uni_340	sim_uni	MB_1_A0.0990_C0.141	0.658056	0.519182
uni_341	sim_uni	MB_1_A0.1014_C0.141	0.683656	0.594876
uni_342	sim_uni	MB_1_A0.1038_C0.141	0.706514	0.478015
uni_343	sim_uni	MB_1_A0.1062_C0.141	0.837591	0.25489
uni_344	sim_uni	MB_1_A0.1086_C0.141	0.973464	0.15521
uni_345	sim_uni	MB_1_A0.0700_C0.159	0.458475	0.756849
uni_346	sim_uni	MB_1_A0.0724_C0.159	0.473781	0.734321
uni_347	sim_uni	MB_1_A0.0748_C0.159	0.500737	0.829201
uni_348	sim_uni	MB_1_A0.0772_C0.159	0.501071	0.766492
uni_349	sim_uni	MB_1_A0.0797_C0.159	0.525334	0.854463
uni_350	sim_uni	MB_1_A0.0821_C0.159	0.539076	0.832756
uni_351	sim_uni	MB_1_A0.0845_C0.159	0.555306	0.776704
uni_352	sim_uni	MB_1_A0.0869_C0.159	0.588605	0.643357
uni_353	sim_uni	MB_1_A0.0893_C0.159	0.60682	0.650721
uni_354	sim_uni	MB_1_A0.0917_C0.159	0.62958	0.557942
uni_355	sim_uni	MB_1_A0.0941_C0.159	0.649065	0.432244
uni_356	sim_uni	MB_1_A0.0966_C0.159	0.678299	0.400169
uni_357	sim_uni	MB_1_A0.0990_C0.159	0.704172	0.350227
uni_358	sim_uni	MB_1_A0.1014_C0.159	0.741837	0.475928
uni_359	sim_uni	MB_1_A0.1038_C0.159	0.922704	0.22753
uni_360	sim_uni	MB_1_A0.0700_C0.176	0.489399	0.795053
uni_361	sim_uni	MB_1_A0.0724_C0.176	0.502982	0.795119
uni_362	sim_uni	MB_1_A0.0748_C0.176	0.506871	0.768679
uni_363	sim_uni	MB_1_A0.0772_C0.176	0.538129	0.858105
uni_364	sim_uni	MB_1_A0.0797_C0.176	0.554938	0.801367
uni_365	sim_uni	MB_1_A0.0821_C0.176	0.576786	0.718364
uni_366	sim_uni	MB_1_A0.0845_C0.176	0.598039	0.660785
uni_367	sim_uni	MB_1_A0.0869_C0.176	0.622228	0.563251
uni_368	sim_uni	MB_1_A0.0893_C0.176	0.639427	0.503062
uni_369	sim_uni	MB_1_A0.0917_C0.176	0.670505	0.487764
uni_370	sim_uni	MB_1_A0.0941_C0.176	0.692449	0.439138
uni_371	sim_uni	MB_1_A0.0966_C0.176	0.703645	0.394494
uni_372	sim_uni	MB_1_A0.0990_C0.176	0.758815	0.287188
uni_373	sim_uni	MB_1_A0.0700_C0.193	0.500731	0.853471
uni_374	sim_uni	MB_1_A0.0724_C0.193	0.532262	0.76969
uni_375	sim_uni	MB_1_A0.0748_C0.193	0.540867	0.873893
uni_376	sim_uni	MB_1_A0.0772_C0.193	0.567999	0.784005
uni_377	sim_uni	MB_1_A0.0797_C0.193	0.586621	0.656545
uni_378	sim_uni	MB_1_A0.0821_C0.193	0.603662	0.716423
uni_379	sim_uni	MB_1_A0.0845_C0.193	0.629796	0.597989
uni_380	sim_uni	MB_1_A0.0869_C0.193	0.655215	0.381111
uni_381	sim_uni	MB_1_A0.0893_C0.193	0.685108	0.346132
uni_382	sim_uni	MB_1_A0.0917_C0.193	0.712653	0.348624
uni_383	sim_uni	MB_1_A0.0941_C0.193	0.739575	0.320278
uni_384	sim_uni	MB_1_A0.0966_C0.193	0.802863	0.321864
uni_385	sim_uni	MB_1_A0.0700_C0.210	0.534002	0.781759
uni_386	sim_uni	MB_1_A0.0724_C0.210	0.558509	0.773386
uni_387	sim_uni	MB_1_A0.0748_C0.210	0.579558	0.688419
uni_388	sim_uni	MB_1_A0.0772_C0.210	0.597012	0.612835
uni_389	sim_uni	MB_1_A0.0797_C0.210	0.620629	0.600029
uni_390	sim_uni	MB_1_A0.0821_C0.210	0.650244	0.50658
uni_391	sim_uni	MB_1_A0.0845_C0.210	0.672885	0.417583
uni_392	sim_uni	MB_1_A0.0869_C0.210	0.705176	0.343903
uni_393	sim_uni	MB_1_A0.0893_C0.210	0.736077	0.267496
uni_394	sim_uni	MB_1_A0.0917_C0.210	0.752517	0.293489
uni_395	sim_uni	MB_1_A0.0941_C0.210	0.852817	0.310208
uni_396	sim_uni	MB_1_A0.0700_C0.228	0.569065	0.710456
uni_397	sim_uni	MB_1_A0.0724_C0.228	0.591372	0.681798
uni_398	sim_uni	MB_1_A0.0748_C0.228	0.603611	0.664759
uni_399	sim_uni	MB_1_A0.0772_C0.228	0.639206	0.574531
uni_400	sim_uni	MB_1_A0.0797_C0.228	0.659127	0.492098
uni_401	sim_uni	MB_1_A0.0821_C0.228	0.690618	0.39802
uni_402	sim_uni	MB_1_A0.0845_C0.228	0.725159	0.275713
uni_403	sim_uni	MB_1_A0.0869_C0.228	0.744683	0.270961
uni_404	sim_uni	MB_1_A0.0893_C0.228	0.775573	0.273592
uni_405	sim_uni	MB_1_A0.0917_C0.228	0.877738	0.191208
uni_406	sim_uni	MB_1_A0.0700_C0.245	0.584467	0.706433
uni_407	sim_uni	MB_1_A0.0724_C0.245	0.611344	0.710921
uni_408	sim_uni	MB_1_A0.0748_C0.245	0.651094	0.521497
uni_409	sim_uni	MB_1_A0.0772_C0.245	0.670142	0.466049
uni_410	sim_uni	MB_1_A0.0797_C0.245	0.712353	0.295119
uni_411	sim_uni	MB_1_A0.0821_C0.245	0.73004	0.281606
uni_412	sim_uni	MB_1_A0.0845_C0.245	0.757602	0.269339
uni_413	sim_uni	MB_1_A0.0869_C0.245	0.785363	0.211708
uni_414	sim_uni	MB_1_A0.0893_C0.245	0.953696	0.154557
uni_415	sim_uni	MB_1_A0.0700_C0.262	0.609535	0.719474
uni_416	sim_uni	MB_1_A0.0724_C0.262	0.658316	0.458884
uni_417	sim_uni	MB_1_A0.0748_C0.262	0.684807	0.403329
uni_418	sim_uni	MB_1_A0.0772_C0.262	0.718895	0.295824
uni_419	sim_uni	MB_1_A0.0797_C0.262	0.748821	0.215952
uni_420	sim_uni	MB_1_A0.0821_C0.262	0.784206	0.16833
uni_421	sim_uni	MB_1_A0.0845_C0.262	0.809824	0.183876
uni_422	sim_uni	MB_1_A0.0869_C0.262	0.962029	0.16822
uni_423	sim_uni	MB_1_A0.0700_C0.279	0.641672	0.5477
uni_424	sim_uni	MB_1_A0.0724_C0.279	0.694586	0.365831
uni_425	sim_uni	MB_1_A0.0748_C0.279	0.736003	0.200118
uni_426	sim_uni	MB_1_A0.0772_C0.279	0.750884	0.20023
uni_427	sim_uni	MB_1_A0.0797_C0.279	0.79432	0.148756
uni_428	sim_uni	MB_1_A0.0821_C0.279	0.814649	0.164238
uni_429	sim_uni	MB_1_A0.0845_C0.279	0.991865	0.142914
uni_430	sim_uni	MB_1_A0.0700_C0.297	0.703577	0.235353
uni_431	sim_uni	MB_1_A0.0724_C0.297	0.743957	0.195099
uni_432	sim_uni	MB_1_A0.0748_C0.297	0.771882	0.202269
uni_433	sim_uni	MB_1_A0.0772_C0.297	0.796259	0.146133
uni_434	sim_uni	MB_1_A0.0797_C0.297	0.827971	0.15557
uni_435	sim_uni	MB_1_A0.0700_C0.314	0.720771	0.352241
uni_436	sim_uni	MB_1_A0.0724_C0.314	0.78157	0.17082
uni_437	sim_uni	MB_1_A0.0748_C0.314	0.808617	0.163064
uni_438	sim_uni	MB_1_A0.0772_C0.314	0.84381	0.141171
uni_439	sim_uni	MB_1_A0.0700_C0.331	0.766003	0.294216
uni_440	sim_uni	MB_1_A0.0724_C0.331	0.821304	0.155866
uni_441	sim_uni	MB_1_A0.0748_C0.331	0.846531	0.1366
uni_442	sim_uni	MB_1_A0.0700_C0.348	0.809994	0.184913
uni_443	sim_uni	MB_1_A0.0724_C0.348	0.861105	0.140122
uni_444	sim_uni	MB_1_A0.0700_C0.366	0.850947	0.187073
ish_000	sim_ish	ws20-bs20_hq_A0.1134_C-0.100-A0.1279_C0.038	0.44021	0.70432
ish_001	sim_ish	ws20-bs20_hq_A0.1134_C-0.100-A0.1279_C0.055	0.464263	0.801133
ish_002	sim_ish	ws20-bs20_hq_A0.1134_C-0.100-A0.1255_C0.055	0.462511	0.736521
ish_003	sim_ish	ws20-bs20_hq_A0.1134_C-0.100-A0.1231_C0.055	0.445096	0.716932
ish_004	sim_ish	ws20-bs20_hq_A0.1134_C-0.100-A0.1183_C0.072	0.450737	0.708629
ish_005	sim_ish	ws20-bs20_hq_A0.1134_C-0.100-A0.1183_C0.090	0.463883	0.760906
ish_006	sim_ish	ws20-bs20_hq_A0.1134_C-0.100-A0.1159_C0.090	0.454359	0.691049
ish_007	sim_ish	ws20-bs20_hq_A0.1134_C-0.100-A0.0917_C0.210	0.493435	0.768395
ish_008	sim_ish	ws20-bs20_hq_A0.1134_C-0.100-A0.0917_C0.193	0.472353	0.75779
ish_009	sim_ish	ws20-bs20_hq_A0.1134_C-0.100-A0.0917_C0.228	0.514348	0.835016
ish_010	sim_ish	ws20-bs20_hq_A0.1134_C-0.100-A0.0869_C0.245	0.510873	0.788946
ish_011	sim_ish	ws20-bs20_hq_A0.1134_C-0.100-A0.0869_C0.193	0.452551	0.688249
ish_012	sim_ish	ws20-bs20_hq_A0.1134_C-0.100-A0.0845_C0.228	0.477999	0.74911
ish_013	sim_ish	ws20-bs20_hq_A0.1134_C-0.100-A0.0845_C0.245	0.499376	0.814988
ish_014	sim_ish	ws20-bs20_hq_A0.1134_C-0.100-A0.0821_C0.245	0.49593	0.862784
ish_015	sim_ish	ws20-bs20_hq_A0.1134_C-0.100-A0.0821_C0.262	0.508112	0.844639
ish_016	sim_ish	ws20-bs20_hq_A0.1134_C-0.100-A0.0797_C0.297	0.53229	0.803755
ish_017	sim_ish	ws20-bs20_hq_A0.1134_C-0.100-A0.0772_C0.314	0.54678	0.771861
ish_018	sim_ish	ws20-bs20_hq_A0.1134_C-0.100-A0.0700_C0.314	0.519297	0.815336
ish_019	sim_ish	ws20-bs20_hq_A0.1134_C-0.100-A0.0700_C0.366	0.566837	0.795369
ish_020	sim_ish	ws20-bs20_hq_A0.1062_C-0.048-A0.1279_C0.038	0.482721	0.821791
ish_021	sim_ish	ws20-bs20_hq_A0.1062_C-0.048-A0.1279_C0.055	0.494773	0.796155
ish_022	sim_ish	ws20-bs20_hq_A0.1062_C-0.048-A0.1255_C0.055	0.488605	0.876999
ish_023	sim_ish	ws20-bs20_hq_A0.1062_C-0.048-A0.1231_C0.055	0.481344	0.791642
ish_024	sim_ish	ws20-bs20_hq_A0.1062_C-0.048-A0.1183_C0.072	0.46983	0.731787
ish_025	sim_ish	ws20-bs20_hq_A0.1062_C-0.048-A0.1183_C0.090	0.492715	0.867245
ish_026	sim_ish	ws20-bs20_hq_A0.1062_C-0.048-A0.1159_C0.090	0.486752	0.826237
ish_027	sim_ish	ws20-bs20_hq_A0.1062_C-0.048-A0.0917_C0.210	0.518271	0.868788
ish_028	sim_ish	ws20-bs20_hq_A0.1062_C-0.048-A0.0917_C0.193	0.500051	0.792162
ish_029	sim_ish	ws20-bs20_hq_A0.1062_C-0.048-A0.0917_C0.228	0.535045	0.832629
ish_030	sim_ish	ws20-bs20_hq_A0.1062_C-0.048-A0.0869_C0.245	0.537857	0.819886
ish_031	sim_ish	ws20-bs20_hq_A0.1062_C-0.048-A0.0869_C0.193	0.475737	0.647161
ish_032	sim_ish	ws20-bs20_hq_A0.1062_C-0.048-A0.0845_C0.228	0.512421	0.864249
ish_033	sim_ish	ws20-bs20_hq_A0.1062_C-0.048-A0.0845_C0.245	0.527364	0.81719
ish_034	sim_ish	ws20-bs20_hq_A0.1062_C-0.048-A0.0821_C0.245	0.510011	0.757086
ish_035	sim_ish	ws20-bs20_hq_A0.1062_C-0.048-A0.0821_C0.262	0.534031	0.850599
ish_036	sim_ish	ws20-bs20_hq_A0.1062_C-0.048-A0.0797_C0.297	0.565221	0.784163
ish_037	sim_ish	ws20-bs20_hq_A0.1062_C-0.048-A0.0772_C0.314	0.571712	0.742812
ish_038	sim_ish	ws20-bs20_hq_A0.1062_C-0.048-A0.0700_C0.314	0.540697	0.804308
ish_039	sim_ish	ws20-bs20_hq_A0.1062_C-0.048-A0.0700_C0.366	0.599586	0.729398
ish_040	sim_ish	ws20-bs20_hq_A0.1062_C-0.083-A0.1279_C0.038	0.429133	0.66127
ish_041	sim_ish	ws20-bs20_hq_A0.1062_C-0.083-A0.1279_C0.055	0.46424	0.813602
ish_042	sim_ish	ws20-bs20_hq_A0.1062_C-0.083-A0.1255_C0.055	0.449099	0.760192
ish_043	sim_ish	ws20-bs20_hq_A0.1062_C-0.083-A0.1231_C0.055	0.44051	0.698694
ish_044	sim_ish	ws20-bs20_hq_A0.1062_C-0.083-A0.1183_C0.072	0.432676	0.646434
ish_045	sim_ish	ws20-bs20_hq_A0.1062_C-0.083-A0.1183_C0.090	0.455408	0.752466
ish_046	sim_ish	ws20-bs20_hq_A0.1062_C-0.083-A0.1159_C0.090	0.443827	0.707383
ish_047	sim_ish	ws20-bs20_hq_A0.1062_C-0.083-A0.0917_C0.210	0.480641	0.772952
ish_048	sim_ish	ws20-bs20_hq_A0.1062_C-0.083-A0.0917_C0.193	0.463288	0.708249
ish_049	sim_ish	ws20-bs20_hq_A0.1062_C-0.083-A0.0917_C0.228	0.5061	0.831738
ish_050	sim_ish	ws20-bs20_hq_A0.1062_C-0.083-A0.0869_C0.245	0.494603	0.783398
ish_051	sim_ish	ws20-bs20_hq_A0.1062_C-0.083-A0.0869_C0.193	0.443883	0.638325
ish_052	sim_ish	ws20-bs20_hq_A0.1062_C-0.083-A0.0845_C0.228	0.465227	0.699526
ish_053	sim_ish	ws20-bs20_hq_A0.1062_C-0.083-A0.0845_C0.245	0.487432	0.74614
ish_054	sim_ish	ws20-bs20_hq_A0.1062_C-0.083-A0.0821_C0.245	0.486355	0.75791
ish_055	sim_ish	ws20-bs20_hq_A0.1062_C-0.083-A0.0821_C0.262	0.498747	0.774386
ish_056	sim_ish	ws20-bs20_hq_A0.1062_C-0.083-A0.0797_C0.297	0.527098	0.855923
ish_057	sim_ish	ws20-bs20_hq_A0.1062_C-0.083-A0.0772_C0.314	0.533844	0.83201
ish_058	sim_ish	ws20-bs20_hq_A0.1062_C-0.083-A0.0700_C0.314	0.508316	0.864863
ish_059	sim_ish	ws20-bs20_hq_A0.1062_C-0.083-A0.0700_C0.366	0.562937	0.812779
ish_060	sim_ish	ws20-bs20_hq_A0.1038_C-0.066-A0.1279_C0.038	0.452007	0.690761
ish_061	sim_ish	ws20-bs20_hq_A0.1038_C-0.066-A0.1279_C0.055	0.475635	0.818855
ish_062	sim_ish	ws20-bs20_hq_A0.1038_C-0.066-A0.1255_C0.055	0.454977	0.722228
ish_063	sim_ish	ws20-bs20_hq_A0.1038_C-0.066-A0.1231_C0.055	0.44292	0.687064
ish_064	sim_ish	ws20-bs20_hq_A0.1038_C-0.066-A0.1183_C0.072	0.447636	0.714817
ish_065	sim_ish	ws20-bs20_hq_A0.1038_C-0.066-A0.1183_C0.090	0.473713	0.812441
ish_066	sim_ish	ws20-bs20_hq_A0.1038_C-0.066-A0.1159_C0.090	0.463656	0.7829
ish_067	sim_ish	ws20-bs20_hq_A0.1038_C-0.066-A0.0917_C0.210	0.488577	0.836979
ish_068	sim_ish	ws20-bs20_hq_A0.1038_C-0.066-A0.0917_C0.193	0.470669	0.71664
ish_069	sim_ish	ws20-bs20_hq_A0.1038_C-0.066-A0.0917_C0.228	0.511139	0.848116
ish_070	sim_ish	ws20-bs20_hq_A0.1038_C-0.066-A0.0869_C0.245	0.505771	0.788326
ish_071	sim_ish	ws20-bs20_hq_A0.1038_C-0.066-A0.0869_C0.193	0.453475	0.681646
ish_072	sim_ish	ws20-bs20_hq_A0.1038_C-0.066-A0.0845_C0.228	0.473798	0.727256
ish_073	sim_ish	ws20-bs20_hq_A0.1038_C-0.066-A0.0845_C0.245	0.49983	0.807894
ish_074	sim_ish	ws20-bs20_hq_A0.1038_C-0.066-A0.0821_C0.245	0.486939	0.788195
ish_075	sim_ish	ws20-bs20_hq_A0.1038_C-0.066-A0.0821_C0.262	0.507018	0.783504
ish_076	sim_ish	ws20-bs20_hq_A0.1038_C-0.066-A0.0797_C0.297	0.534722	0.847404
ish_077	sim_ish	ws20-bs20_hq_A0.1038_C-0.066-A0.0772_C0.314	0.546735	0.854652
ish_078	sim_ish	ws20-bs20_hq_A0.1038_C-0.066-A0.0700_C0.314	0.514138	0.799297
ish_079	sim_ish	ws20-bs20_hq_A0.1038_C-0.066-A0.0700_C0.366	0.573362	0.722113
ish_080	sim_ish	ws20-bs20_hq_A0.0990_C-0.031-A0.1279_C0.038	0.474484	0.758279
ish_081	sim_ish	ws20-bs20_hq_A0.0990_C-0.031-A0.1279_C0.055	0.484637	0.813081
ish_082	sim_ish	ws20-bs20_hq_A0.0990_C-0.031-A0.1255_C0.055	0.474257	0.805565
ish_083	sim_ish	ws20-bs20_hq_A0.0990_C-0.031-A0.1231_C0.055	0.45695	0.71135
ish_084	sim_ish	ws20-bs20_hq_A0.0990_C-0.031-A0.1183_C0.072	0.459144	0.655277
ish_085	sim_ish	ws20-bs20_hq_A0.0990_C-0.031-A0.1183_C0.090	0.479626	0.77004
ish_086	sim_ish	ws20-bs20_hq_A0.0990_C-0.031-A0.1159_C0.090	0.469348	0.746136
ish_087	sim_ish	ws20-bs20_hq_A0.0990_C-0.031-A0.0917_C0.210	0.50602	0.793165
ish_088	sim_ish	ws20-bs20_hq_A0.0990_C-0.031-A0.0917_C0.193	0.484989	0.767675
ish_089	sim_ish	ws20-bs20_hq_A0.0990_C-0.031-A0.0917_C0.228	0.527069	0.841829
ish_090	sim_ish	ws20-bs20_hq_A0.0990_C-0.031-A0.0869_C0.245	0.521973	0.83379
ish_091	sim_ish	ws20-bs20_hq_A0.0990_C-0.031-A0.0869_C0.193	0.472885	0.724921
ish_092	sim_ish	ws20-bs20_hq_A0.0990_C-0.031-A0.0845_C0.228	0.49458	0.800925
ish_093	sim_ish	ws20-bs20_hq_A0.0990_C-0.031-A0.0845_C0.245	0.516638	0.810174
ish_094	sim_ish	ws20-bs20_hq_A0.0990_C-0.031-A0.0821_C0.245	0.500108	0.843431
ish_095	sim_ish	ws20-bs20_hq_A0.0990_C-0.031-A0.0821_C0.262	0.527574	0.818175
ish_096	sim_ish	ws20-bs20_hq_A0.0990_C-0.031-A0.0797_C0.297	0.549643	0.801261
ish_097	sim_ish	ws20-bs20_hq_A0.0990_C-0.031-A0.0772_C0.314	0.557432	0.751126
ish_098	sim_ish	ws20-bs20_hq_A0.0990_C-0.031-A0.0700_C0.314	0.530136	0.848784
ish_099	sim_ish	ws20-bs20_hq_A0.0990_C-0.031-A0.0700_C0.366	0.582664	0.702398
ish_100	sim_ish	ws20-bs20_hq_A0.0990_C-0.066-A0.1279_C0.038	0.429938	0.673756
ish_101	sim_ish	ws20-bs20_hq_A0.0990_C-0.066-A0.1279_C0.055	0.452228	0.825762
ish_102	sim_ish	ws20-bs20_hq_A0.0990_C-0.066-A0.1255_C0.055	0.432489	0.680494
ish_103	sim_ish	ws20-bs20_hq_A0.0990_C-0.066-A0.1231_C0.055	0.436548	0.72916
ish_104	sim_ish	ws20-bs20_hq_A0.0990_C-0.066-A0.1183_C0.072	0.428849	0.546651
ish_105	sim_ish	ws20-bs20_hq_A0.0990_C-0.066-A0.1183_C0.090	0.444773	0.702749
ish_106	sim_ish	ws20-bs20_hq_A0.0990_C-0.066-A0.1159_C0.090	0.430346	0.621904
ish_107	sim_ish	ws20-bs20_hq_A0.0990_C-0.066-A0.0917_C0.210	0.467789	0.633358
ish_108	sim_ish	ws20-bs20_hq_A0.0990_C-0.066-A0.0917_C0.193	0.452041	0.722829
ish_109	sim_ish	ws20-bs20_hq_A0.0990_C-0.066-A0.0917_C0.228	0.48161	0.718114
ish_110	sim_ish	ws20-bs20_hq_A0.0990_C-0.066-A0.0869_C0.245	0.486378	0.800195
ish_111	sim_ish	ws20-bs20_hq_A0.0990_C-0.066-A0.0869_C0.193	0.437063	0.583388
ish_112	sim_ish	ws20-bs20_hq_A0.0990_C-0.066-A0.0845_C0.228	0.456695	0.589009
ish_113	sim_ish	ws20-bs20_hq_A0.0990_C-0.066-A0.0845_C0.245	0.476638	0.65562
ish_114	sim_ish	ws20-bs20_hq_A0.0990_C-0.066-A0.0821_C0.245	0.469127	0.662843
ish_115	sim_ish	ws20-bs20_hq_A0.0990_C-0.066-A0.0821_C0.262	0.48691	0.796722
ish_116	sim_ish	ws20-bs20_hq_A0.0990_C-0.066-A0.0797_C0.297	0.509229	0.817321
ish_117	sim_ish	ws20-bs20_hq_A0.0990_C-0.066-A0.0772_C0.314	0.521009	0.814344
ish_118	sim_ish	ws20-bs20_hq_A0.0990_C-0.066-A0.0700_C0.314	0.49593	0.823717
ish_119	sim_ish	ws20-bs20_hq_A0.0990_C-0.066-A0.0700_C0.366	0.550221	0.82784
ish_120	sim_ish	ws20-bs20_hq_A0.0990_C-0.014-A0.1279_C0.038	0.490499	0.834913
ish_121	sim_ish	ws20-bs20_hq_A0.0990_C-0.014-A0.1279_C0.055	0.514926	0.859431
ish_122	sim_ish	ws20-bs20_hq_A0.0990_C-0.014-A0.1255_C0.055	0.492568	0.758674
ish_123	sim_ish	ws20-bs20_hq_A0.0990_C-0.014-A0.1231_C0.055	0.480493	0.748831
ish_124	sim_ish	ws20-bs20_hq_A0.0990_C-0.014-A0.1183_C0.072	0.480998	0.693296
ish_125	sim_ish	ws20-bs20_hq_A0.0990_C-0.014-A0.1183_C0.090	0.500635	0.789677
[truncated: 274 more rows]
